# Supplementary material for: Crystal structure of 1,10-phenanthrolinium 3-hy­droxy-2,4,6-tri­nitro­phenolate
Source: Acta Crystallogr E Crystallogr Commun. 2015 Jun 13;71(Pt 7):783–5. doi: 10.1107/S2056989015010737 (PMC4518991; doi:10.1107/S2056989015010737)
Supplement: Supplementary file 1 [file e-71-00783-sup1.cif]

##############################################################################
#                                                                            #
# This CIF contains the data in a paper accepted for publication in          #
# Acta Crystallographica Section E. It conforms to the requirements of       #
# Notes for Authors for Acta Crystallographica Section E, and has been       #
# peer reviewed under the auspices of the IUCr Commission on Journals.       #
#                                                                            #
# Full details of the Crystallographic Information File format               #
# are given in the paper "The Crystallographic Information File (CIF):       #
# a New Standard Archive File for Crystallography" by S. R. Hall, F. H.      #
# Allen and I. D. Brown [Acta Cryst. (1991), A47, 655-685].                  #
#                                                                            #
# The current version of the core CIF dictionary is obtainable from          #
# ftp://ftp.iucr.org/pub/cif_core.dic.                                       #
#                                                                            #
# Software is freely available for graphical display of the structure(s)     #
# in this CIF. For information consult the CIF software page                 #
# http://www.iucr.org/resources/cif/software.                                #
#                                                                            #
# This file may be used for bona fide research purposes within the           #
# scientific community so long as proper attribution is given to the journal # 
# article from which it was obtained.                                        #
#                                                                            #
##############################################################################
data_global
_audit_creation_method     SHELXL-97
_journal_data_validation_number     ?
_journal_date_recd_electronic     2015-05-15
_journal_date_accepted     2015-06-03
_journal_name_full     'Acta Crystallographica, Section E'
_journal_year     2015
_journal_volume     71
_journal_issue      7
_journal_page_first     783
_journal_page_last     785
_journal_paper_category     GO
_journal_paper_doi     10.1107/S2056989015010737
_journal_coeditor_code     IS5402
_publ_contact_author_name     'Doraisamyraja Kalaivani'
_publ_contact_author_address
;
PG and Research Department of Chemistry
Seethalakshmi Ramaswami College,
Tiruchirappalli 620 002,
Tamil Nadu, India
;
_publ_contact_author_email     kalaivbalaj@yahoo.co.in
_publ_contact_author_phone        .91E-306
_publ_section_title
;
Crystal structure of 1,10-phenanthrolinium 3-hydroxy-2,4,6-trinitrophenolate
;
loop_
    _publ_author_name
    _publ_author_address
    'Selvarasu Muthulakshmi'
;
      PG and Research Department of Chemistry
      Seethalakshmi Ramaswami College
      Tiruchirappalli 620 002, Tamil Nadu, India
;
    'Doraisamyraja Kalaivani'
;
     PG and Research Department of Chemistry
     Seethalakshmi Ramaswami College
     Tiruchirappalli 620 002, Tamil Nadu, India
;
_publ_section_synopsis
;
The 1,10-phenanthrolinium cation and  3-hydroxy-2,4,6-trinitrophenolate anion
are held together through an N---H...O hydrogen bond. In the crystal,
cation--anion pairs  are connected by C---H...O hydrogen bonds, forming a
chain structure along [101]. Spectroscopic data also support the formation of
a molecular salt. Sensitivity tests and thermal testing indicate that it is an
insensitive high energy density material (IHEDM).
;
data_I
_audit_creation_method     'SHELXL-2014/7'
_database_code_depnum_ccdc_archive     'CCDC 1050845'
_chemical_name_systematic
;
1,10-Phenanthrolin-1-ium 3-hydroxy-2,4,6-trinitrophenolate
;
_chemical_name_common     ?
_chemical_formula_moiety     'C12 H9 N2 +, C6 H2 N3 O8 -'
_chemical_formula_sum     'C18 H11 N5 O8'
_chemical_formula_iupac     'C12 H9 N2 +, C6 H2 N3 O8 -'
_chemical_formula_weight     425.32
_chemical_melting_point     ?
_shelx_space_group_comment
;
The symmetry employed for this shelxl refinement is uniquely defined
by the following loop, which should always be used as a source of
symmetry information in preference to the above space-group names.
They are only intended as comments.
;
_space_group_crystal_system     monoclinic
_space_group_name_H-M_alt     'P 21/n'
_space_group_name_Hall     '-P 2yn'
loop_
    _space_group_symop_operation_xyz
    'x, y, z'
    '-x+1/2, y+1/2, -z+1/2'
    '-x, -y, -z'
    'x-1/2, -y-1/2, z-1/2'
_cell_length_a     10.0984(7)
_cell_length_b     19.0072(14)
_cell_length_c     10.5124(7)
_cell_angle_alpha     90
_cell_angle_beta     118.419(2)
_cell_angle_gamma     90
_cell_volume     1774.6(2)
_cell_formula_units_Z     4
_cell_measurement_reflns_used     8729
_cell_measurement_theta_min     2.30
_cell_measurement_theta_max     26.01
_cell_measurement_temperature     296(2)
_exptl_crystal_description     plate
_exptl_crystal_colour     yellow
_exptl_crystal_size_max     0.350
_exptl_crystal_size_mid     0.300
_exptl_crystal_size_min     0.250
_exptl_crystal_density_diffrn     1.592
_exptl_crystal_density_meas     ?
_exptl_crystal_density_method     ?
_exptl_crystal_F_000     872
_exptl_absorpt_coefficient_mu     0.129
_exptl_absorpt_correction_type     multi-scan
_exptl_absorpt_process_details
;
(SADABS; Bruker, 2004)
;
_shelx_estimated_absorpt_T_min     0.956
_shelx_estimated_absorpt_T_max     0.968
_exptl_absorpt_correction_T_min     0.9523
_exptl_absorpt_correction_T_max     0.9699
_diffrn_ambient_temperature     296(2)
_diffrn_radiation_type     MoK\a
_diffrn_radiation_wavelength     0.71073
_diffrn_radiation_source     'fine-focus sealed tube'
_diffrn_radiation_monochromator     graphite
_diffrn_measurement_device_type     'Bruker Kappa APEXII CCD'
_diffrn_measurement_method     '\w and \f scan'
_diffrn_detector_area_resol_mean     ?
_diffrn_reflns_number     35336
_diffrn_reflns_av_R_equivalents     0.0396
_diffrn_reflns_theta_min     2.143
_diffrn_reflns_theta_max     27.433
_diffrn_reflns_theta_full     25.242
_diffrn_measured_fraction_theta_max     0.991
_diffrn_measured_fraction_theta_full     1.000
_diffrn_reflns_limit_h_min     -13
_diffrn_reflns_limit_h_max     13
_diffrn_reflns_limit_k_min     -24
_diffrn_reflns_limit_k_max     24
_diffrn_reflns_limit_l_min     -13
_diffrn_reflns_limit_l_max     13
_refine_special_details     ?
_reflns_number_total     4007
_reflns_number_gt     2551
_reflns_threshold_expression     I>2\s(I)
_refine_ls_structure_factor_coef     Fsqd
_refine_ls_matrix_type     full
_refine_ls_R_factor_all     0.0812
_refine_ls_R_factor_gt     0.0419
_refine_ls_wR_factor_gt     0.1007
_refine_ls_wR_factor_ref     0.1254
_refine_ls_goodness_of_fit_ref     1.013
_refine_ls_restrained_S_all     1.013
_refine_ls_number_reflns     4007
_refine_ls_number_parameters     284
_refine_ls_number_restraints     0
_refine_ls_hydrogen_treatment     mixed
_refine_ls_weighting_scheme     calc
_refine_ls_weighting_details
              'w=1/[\s^2^(Fo^2^)+(0.0575P)^2^+0.5078P] where P=(Fo^2^+2Fc^2^)/3'
_atom_sites_solution_hydrogens     mixed
_atom_sites_solution_primary     ?
_atom_sites_solution_secondary     ?
_refine_ls_shift/su_max     0.000
_refine_ls_shift/su_mean     0.000
_refine_diff_density_max     0.239
_refine_diff_density_min     -0.221
_refine_ls_extinction_method     none
_refine_ls_extinction_coef     .
loop_
    _atom_type_symbol
    _atom_type_description
    _atom_type_scat_dispersion_real
    _atom_type_scat_dispersion_imag
    _atom_type_scat_source
    'C' 'C' 0.0033 0.0016
                         'International Tables Vol C Tables 4.2.6.8 and 6.1.1.4'
    'H' 'H' 0.0000 0.0000
                         'International Tables Vol C Tables 4.2.6.8 and 6.1.1.4'
    'N' 'N' 0.0061 0.0033
                         'International Tables Vol C Tables 4.2.6.8 and 6.1.1.4'
    'O' 'O' 0.0106 0.0060
                         'International Tables Vol C Tables 4.2.6.8 and 6.1.1.4'
_computing_data_collection
;
APEX2 (Bruker, 2004)
;
_computing_cell_refinement
;
SAINT (Bruker, 2004)
;
_computing_data_reduction
;
SAINT (Bruker, 2004)
;
_computing_structure_solution
;
SIR92 (Altomare <i>et al.</i>, 1993)
;
_computing_structure_refinement
;
SHELXL2014 (Sheldrick, 2015)
;
_computing_molecular_graphics
;
ORTEP-3 for Windows (Farrugia, 2012) and Mercury (Macrae <i>et al.</i>,
2008)
;
_computing_publication_material
;
SHELXL2014 (Sheldrick, 2015)
;
loop_
    _atom_site_type_symbol
    _atom_site_label
    _atom_site_fract_x
    _atom_site_fract_y
    _atom_site_fract_z
    _atom_site_U_iso_or_equiv
    _atom_site_adp_type
    _atom_site_calc_flag
    _atom_site_occupancy
    _atom_site_disorder_assembly
    _atom_site_disorder_group
    C C1 0.7553(2) 0.19947(11) 0.2956(2) 0.0454(5) Uani d 1 . .
    H H1 0.7460 0.2332 0.3549 0.054 Uiso calc 1 . .
    C C2 0.8951(2) 0.17090(12) 0.3325(2) 0.0528(5) Uani d 1 . .
    H H2 0.9799 0.1855 0.4160 0.063 Uiso calc 1 . .
    C C3 0.9067(2) 0.12136(12) 0.2455(2) 0.0494(5) Uani d 1 . .
    H H3 1.0001 0.1016 0.2703 0.059 Uiso calc 1 . .
    C C4 0.78005(19) 0.09958(10) 0.1189(2) 0.0394(4) Uani d 1 . .
    C C5 0.7858(2) 0.04786(11) 0.0239(2) 0.0518(5) Uani d 1 . .
    H H5 0.8777 0.0280 0.0436 0.062 Uiso calc 1 . .
    C C6 0.6600(3) 0.02750(11) -0.0938(2) 0.0518(5) Uani d 1 . .
    H H6 0.6664 -0.0065 -0.1544 0.062 Uiso calc 1 . .
    C C7 0.5170(2) 0.05664(10) -0.1282(2) 0.0412(4) Uani d 1 . .
    C C8 0.3825(2) 0.03423(11) -0.2468(2) 0.0512(5) Uani d 1 . .
    H H8 0.3837 -0.0012 -0.3071 0.061 Uiso calc 1 . .
    C C9 0.2506(2) 0.06479(12) -0.2725(2) 0.0548(6) Uani d 1 . .
    H H9 0.1604 0.0501 -0.3499 0.066 Uiso calc 1 . .
    C C10 0.2520(2) 0.11849(11) -0.1817(2) 0.0518(5) Uani d 1 . .
    H H10 0.1608 0.1394 -0.2021 0.062 Uiso calc 1 . .
    C C11 0.50613(19) 0.10956(9) -0.04079(19) 0.0350(4) Uani d 1 . .
    C C12 0.64071(18) 0.13032(9) 0.08508(18) 0.0331(4) Uani d 1 . .
    N N1 0.37497(16) 0.14143(8) -0.06844(17) 0.0422(4) Uani d 1 . .
    N N2 0.63483(17) 0.17898(8) 0.17614(16) 0.0370(4) Uani d 1 . .
    H H2A 0.542(2) 0.1997(11) 0.155(2) 0.049(6) Uiso d 1 . .
    C C13 0.20014(19) 0.22681(10) 0.12247(19) 0.0372(4) Uani d 1 . .
    C C14 0.30718(19) 0.28269(10) 0.14818(18) 0.0368(4) Uani d 1 . .
    C C15 0.23831(19) 0.35056(10) 0.11961(19) 0.0391(4) Uani d 1 . .
    C C16 0.0886(2) 0.36441(10) 0.06754(19) 0.0408(4) Uani d 1 . .
    C C17 -0.00782(19) 0.30634(11) 0.0441(2) 0.0427(5) Uani d 1 . .
    C C18 0.0499(2) 0.23906(11) 0.07130(19) 0.0420(4) Uani d 1 . .
    H H18 -0.0146 0.2012 0.0545 0.050 Uiso calc 1 . .
    N N3 0.24894(18) 0.15442(9) 0.15365(17) 0.0425(4) Uani d 1 . .
    N N4 0.33779(19) 0.41089(9) 0.1449(2) 0.0517(4) Uani d 1 . .
    N N5 -0.16493(18) 0.31559(11) -0.00773(18) 0.0539(5) Uani d 1 . .
    O O1 0.15283(17) 0.10808(8) 0.10657(19) 0.0679(5) Uani d 1 . .
    O O2 0.38275(15) 0.14144(7) 0.22911(15) 0.0511(4) Uani d 1 . .
    O O3 0.4138(2) 0.43000(11) 0.2680(2) 0.0912(6) Uani d 1 . .
    O O4 0.3418(2) 0.43695(11) 0.0422(2) 0.0951(7) Uani d 1 . .
    O O5 -0.21917(15) 0.37586(9) -0.04103(16) 0.0630(4) Uani d 1 . .
    O O6 -0.24439(17) 0.26421(11) -0.0213(2) 0.0863(6) Uani d 1 . .
    O O7 0.44347(13) 0.27585(7) 0.18477(15) 0.0483(4) Uani d 1 . .
    O O8 0.04242(15) 0.43111(7) 0.04180(16) 0.0577(4) Uani d 1 . .
    H H8A -0.0489 0.4327 0.0110 0.087 Uiso calc 1 . .
loop_
    _atom_site_aniso_label
    _atom_site_aniso_U_11
    _atom_site_aniso_U_22
    _atom_site_aniso_U_33
    _atom_site_aniso_U_12
    _atom_site_aniso_U_13
    _atom_site_aniso_U_23
    C1 0.0381(10) 0.0461(12) 0.0484(11) -0.0042(8) 0.0178(9) -0.0046(9)
    C2 0.0317(10) 0.0658(14) 0.0502(12) -0.0055(9) 0.0109(9) -0.0016(11)
    C3 0.0292(9) 0.0600(13) 0.0577(12) 0.0085(9) 0.0196(9) 0.0102(10)
    C4 0.0335(9) 0.0398(10) 0.0486(11) 0.0076(8) 0.0224(8) 0.0089(9)
    C5 0.0480(12) 0.0521(13) 0.0637(13) 0.0191(10) 0.0333(11) 0.0081(10)
    C6 0.0645(14) 0.0421(12) 0.0583(13) 0.0117(10) 0.0369(12) -0.0003(10)
    C7 0.0482(11) 0.0351(10) 0.0435(10) 0.0012(8) 0.0245(9) 0.0034(8)
    C8 0.0637(14) 0.0454(12) 0.0458(11) -0.0074(10) 0.0270(10) -0.0058(9)
    C9 0.0484(12) 0.0593(14) 0.0453(12) -0.0129(10) 0.0129(10) -0.0050(10)
    C10 0.0338(10) 0.0539(13) 0.0577(13) -0.0006(9) 0.0136(10) 0.0035(10)
    C11 0.0334(9) 0.0328(9) 0.0399(10) 0.0014(7) 0.0184(8) 0.0053(8)
    C12 0.0310(9) 0.0300(9) 0.0404(9) 0.0024(7) 0.0186(8) 0.0047(8)
    N1 0.0295(8) 0.0429(9) 0.0490(9) 0.0024(7) 0.0146(7) 0.0011(7)
    N2 0.0287(8) 0.0375(9) 0.0438(9) 0.0027(7) 0.0164(7) 0.0008(7)
    C13 0.0345(9) 0.0380(10) 0.0394(10) 0.0043(8) 0.0177(8) 0.0016(8)
    C14 0.0305(9) 0.0415(10) 0.0358(9) 0.0038(8) 0.0137(8) -0.0018(8)
    C15 0.0324(9) 0.0386(10) 0.0428(10) 0.0034(8) 0.0150(8) -0.0016(8)
    C16 0.0371(10) 0.0436(11) 0.0384(10) 0.0112(8) 0.0153(8) 0.0025(8)
    C17 0.0295(9) 0.0572(13) 0.0405(10) 0.0098(9) 0.0158(8) 0.0063(9)
    C18 0.0344(9) 0.0514(12) 0.0410(10) -0.0001(8) 0.0185(8) 0.0033(9)
    N3 0.0415(9) 0.0420(9) 0.0492(9) 0.0023(7) 0.0257(8) 0.0008(7)
    N4 0.0406(10) 0.0412(10) 0.0687(12) 0.0036(8) 0.0221(9) -0.0038(9)
    N5 0.0327(9) 0.0761(14) 0.0513(10) 0.0101(9) 0.0187(8) 0.0090(9)
    O1 0.0523(9) 0.0437(9) 0.1065(13) -0.0066(7) 0.0367(9) -0.0094(8)
    O2 0.0416(8) 0.0498(8) 0.0574(8) 0.0109(6) 0.0200(7) 0.0091(7)
    O3 0.0767(12) 0.0996(15) 0.0885(13) -0.0341(11) 0.0323(11) -0.0422(11)
    O4 0.0991(15) 0.0829(14) 0.0965(14) -0.0256(11) 0.0410(12) 0.0204(11)
    O5 0.0387(8) 0.0775(12) 0.0660(10) 0.0230(8) 0.0194(7) 0.0057(8)
    O6 0.0357(8) 0.0942(14) 0.1205(16) 0.0024(9) 0.0304(9) 0.0257(12)
    O7 0.0296(7) 0.0430(8) 0.0689(9) 0.0042(6) 0.0206(6) -0.0054(7)
    O8 0.0441(8) 0.0482(9) 0.0739(10) 0.0189(7) 0.0225(7) 0.0038(7)
_geom_special_details
;
 All esds (except the esd in the dihedral angle between two l.s. planes)
 are estimated using the full covariance matrix.  The cell esds are taken
 into account individually in the estimation of esds in distances, angles
 and torsion angles; correlations between esds in cell parameters are only
 used when they are defined by crystal symmetry.  An approximate (isotropic)
 treatment of cell esds is used for estimating esds involving l.s. planes.
;
loop_
    _geom_bond_atom_site_label_1
    _geom_bond_atom_site_label_2
    _geom_bond_site_symmetry_2
    _geom_bond_distance
    _geom_bond_publ_flag
    C1 N2 . 1.325(2) ?
    C1 C2 . 1.384(3) ?
    C1 H1 . 0.9300 ?
    C2 C3 . 1.356(3) ?
    C2 H2 . 0.9300 ?
    C3 C4 . 1.399(3) ?
    C3 H3 . 0.9300 ?
    C4 C12 . 1.404(2) ?
    C4 C5 . 1.422(3) ?
    C5 C6 . 1.341(3) ?
    C5 H5 . 0.9300 ?
    C6 C7 . 1.424(3) ?
    C6 H6 . 0.9300 ?
    C7 C11 . 1.402(3) ?
    C7 C8 . 1.403(3) ?
    C8 C9 . 1.357(3) ?
    C8 H8 . 0.9300 ?
    C9 C10 . 1.393(3) ?
    C9 H9 . 0.9300 ?
    C10 N1 . 1.320(2) ?
    C10 H10 . 0.9300 ?
    C11 N1 . 1.356(2) ?
    C11 C12 . 1.429(2) ?
    C12 N2 . 1.353(2) ?
    N2 H2A . 0.94(2) ?
    C13 C18 . 1.367(2) ?
    C13 N3 . 1.446(2) ?
    C13 C14 . 1.446(3) ?
    C14 O7 . 1.247(2) ?
    C14 C15 . 1.428(3) ?
    C15 C16 . 1.366(2) ?
    C15 N4 . 1.463(3) ?
    C16 O8 . 1.333(2) ?
    C16 C17 . 1.414(3) ?
    C17 C18 . 1.378(3) ?
    C17 N5 . 1.422(2) ?
    C18 H18 . 0.9300 ?
    N3 O2 . 1.2230(19) ?
    N3 O1 . 1.227(2) ?
    N4 O3 . 1.204(2) ?
    N4 O4 . 1.207(3) ?
    N5 O6 . 1.228(2) ?
    N5 O5 . 1.246(2) ?
    O8 H8A . 0.8200 ?
loop_
    _geom_angle_atom_site_label_1
    _geom_angle_atom_site_label_2
    _geom_angle_atom_site_label_3
    _geom_angle_site_symmetry_1
    _geom_angle_site_symmetry_3
    _geom_angle
    _geom_angle_publ_flag
    N2 C1 C2 . . 120.31(19) ?
    N2 C1 H1 . . 119.8 ?
    C2 C1 H1 . . 119.8 ?
    C3 C2 C1 . . 119.13(18) ?
    C3 C2 H2 . . 120.4 ?
    C1 C2 H2 . . 120.4 ?
    C2 C3 C4 . . 120.94(18) ?
    C2 C3 H3 . . 119.5 ?
    C4 C3 H3 . . 119.5 ?
    C3 C4 C12 . . 118.00(18) ?
    C3 C4 C5 . . 123.26(17) ?
    C12 C4 C5 . . 118.74(17) ?
    C6 C5 C4 . . 120.69(18) ?
    C6 C5 H5 . . 119.7 ?
    C4 C5 H5 . . 119.7 ?
    C5 C6 C7 . . 121.53(19) ?
    C5 C6 H6 . . 119.2 ?
    C7 C6 H6 . . 119.2 ?
    C11 C7 C8 . . 117.12(18) ?
    C11 C7 C6 . . 119.94(18) ?
    C8 C7 C6 . . 122.93(19) ?
    C9 C8 C7 . . 119.38(19) ?
    C9 C8 H8 . . 120.3 ?
    C7 C8 H8 . . 120.3 ?
    C8 C9 C10 . . 119.21(19) ?
    C8 C9 H9 . . 120.4 ?
    C10 C9 H9 . . 120.4 ?
    N1 C10 C9 . . 123.93(19) ?
    N1 C10 H10 . . 118.0 ?
    C9 C10 H10 . . 118.0 ?
    N1 C11 C7 . . 123.58(17) ?
    N1 C11 C12 . . 118.47(16) ?
    C7 C11 C12 . . 117.95(16) ?
    N2 C12 C4 . . 118.80(16) ?
    N2 C12 C11 . . 120.09(15) ?
    C4 C12 C11 . . 121.09(16) ?
    C10 N1 C11 . . 116.72(17) ?
    C1 N2 C12 . . 122.82(16) ?
    C1 N2 H2A . . 117.7(12) ?
    C12 N2 H2A . . 119.4(12) ?
    C18 C13 N3 . . 116.50(17) ?
    C18 C13 C14 . . 122.64(17) ?
    N3 C13 C14 . . 120.85(15) ?
    O7 C14 C15 . . 120.97(17) ?
    O7 C14 C13 . . 126.74(17) ?
    C15 C14 C13 . . 112.22(15) ?
    C16 C15 C14 . . 126.41(17) ?
    C16 C15 N4 . . 117.07(16) ?
    C14 C15 N4 . . 116.50(15) ?
    O8 C16 C15 . . 118.55(18) ?
    O8 C16 C17 . . 124.17(16) ?
    C15 C16 C17 . . 117.28(17) ?
    C18 C17 C16 . . 120.00(16) ?
    C18 C17 N5 . . 118.63(19) ?
    C16 C17 N5 . . 121.37(18) ?
    C13 C18 C17 . . 121.38(18) ?
    C13 C18 H18 . . 119.3 ?
    C17 C18 H18 . . 119.3 ?
    O2 N3 O1 . . 122.31(16) ?
    O2 N3 C13 . . 119.42(16) ?
    O1 N3 C13 . . 118.22(16) ?
    O3 N4 O4 . . 124.2(2) ?
    O3 N4 C15 . . 117.6(2) ?
    O4 N4 C15 . . 118.16(19) ?
    O6 N5 O5 . . 121.52(17) ?
    O6 N5 C17 . . 119.63(19) ?
    O5 N5 C17 . . 118.84(19) ?
    C16 O8 H8A . . 109.5 ?
loop_
    _geom_torsion_atom_site_label_1
    _geom_torsion_atom_site_label_2
    _geom_torsion_atom_site_label_3
    _geom_torsion_atom_site_label_4
    _geom_torsion_site_symmetry_1
    _geom_torsion_site_symmetry_2
    _geom_torsion_site_symmetry_3
    _geom_torsion_site_symmetry_4
    _geom_torsion
    _geom_torsion_publ_flag
    N2 C1 C2 C3 . . . . -0.5(3) ?
    C1 C2 C3 C4 . . . . 0.7(3) ?
    C2 C3 C4 C12 . . . . -0.3(3) ?
    C2 C3 C4 C5 . . . . -180.0(2) ?
    C3 C4 C5 C6 . . . . 178.0(2) ?
    C12 C4 C5 C6 . . . . -1.7(3) ?
    C4 C5 C6 C7 . . . . 0.1(3) ?
    C5 C6 C7 C11 . . . . 2.2(3) ?
    C5 C6 C7 C8 . . . . -177.0(2) ?
    C11 C7 C8 C9 . . . . 1.0(3) ?
    C6 C7 C8 C9 . . . . -179.84(19) ?
    C7 C8 C9 C10 . . . . 0.9(3) ?
    C8 C9 C10 N1 . . . . -1.2(3) ?
    C8 C7 C11 N1 . . . . -2.8(3) ?
    C6 C7 C11 N1 . . . . 178.01(17) ?
    C8 C7 C11 C12 . . . . 176.54(17) ?
    C6 C7 C11 C12 . . . . -2.7(3) ?
    C3 C4 C12 N2 . . . . -0.4(3) ?
    C5 C4 C12 N2 . . . . 179.32(17) ?
    C3 C4 C12 C11 . . . . -178.65(17) ?
    C5 C4 C12 C11 . . . . 1.1(3) ?
    N1 C11 C12 N2 . . . . 2.2(2) ?
    C7 C11 C12 N2 . . . . -177.13(16) ?
    N1 C11 C12 C4 . . . . -179.56(16) ?
    C7 C11 C12 C4 . . . . 1.1(2) ?
    C9 C10 N1 C11 . . . . -0.5(3) ?
    C7 C11 N1 C10 . . . . 2.5(3) ?
    C12 C11 N1 C10 . . . . -176.79(16) ?
    C2 C1 N2 C12 . . . . -0.2(3) ?
    C4 C12 N2 C1 . . . . 0.6(3) ?
    C11 C12 N2 C1 . . . . 178.89(17) ?
    C18 C13 C14 O7 . . . . -174.58(18) ?
    N3 C13 C14 O7 . . . . 6.9(3) ?
    C18 C13 C14 C15 . . . . 2.4(3) ?
    N3 C13 C14 C15 . . . . -176.13(15) ?
    O7 C14 C15 C16 . . . . 174.20(18) ?
    C13 C14 C15 C16 . . . . -2.9(3) ?
    O7 C14 C15 N4 . . . . -3.9(3) ?
    C13 C14 C15 N4 . . . . 178.93(16) ?
    C14 C15 C16 O8 . . . . -177.46(17) ?
    N4 C15 C16 O8 . . . . 0.7(3) ?
    C14 C15 C16 C17 . . . . 2.4(3) ?
    N4 C15 C16 C17 . . . . -179.48(17) ?
    O8 C16 C17 C18 . . . . 178.77(17) ?
    C15 C16 C17 C18 . . . . -1.1(3) ?
    O8 C16 C17 N5 . . . . -1.2(3) ?
    C15 C16 C17 N5 . . . . 178.99(17) ?
    N3 C13 C18 C17 . . . . 177.12(16) ?
    C14 C13 C18 C17 . . . . -1.4(3) ?
    C16 C17 C18 C13 . . . . 0.7(3) ?
    N5 C17 C18 C13 . . . . -179.38(17) ?
    C18 C13 N3 O2 . . . . -163.44(16) ?
    C14 C13 N3 O2 . . . . 15.1(3) ?
    C18 C13 N3 O1 . . . . 14.3(2) ?
    C14 C13 N3 O1 . . . . -167.14(17) ?
    C16 C15 N4 O3 . . . . 103.1(2) ?
    C14 C15 N4 O3 . . . . -78.6(2) ?
    C16 C15 N4 O4 . . . . -79.0(2) ?
    C14 C15 N4 O4 . . . . 99.3(2) ?
    C18 C17 N5 O6 . . . . 3.0(3) ?
    C16 C17 N5 O6 . . . . -177.05(19) ?
    C18 C17 N5 O5 . . . . -175.60(17) ?
    C16 C17 N5 O5 . . . . 4.3(3) ?
loop_
    _geom_hbond_atom_site_label_D
    _geom_hbond_atom_site_label_H
    _geom_hbond_atom_site_label_A
    _geom_hbond_site_symmetry_A
    _geom_hbond_distance_DH
    _geom_hbond_distance_HA
    _geom_hbond_distance_DA
    _geom_hbond_angle_DHA
    C10 H10 O7 4_565 0.93 2.52 3.398(2) 158
    N2 H2A O7 . 0.94(2) 1.87(2) 2.702(2) 146.7(17)
    O8 H8A O5 . 0.82 1.88 2.579(2) 143
_shelx_hkl_file
;
  -1   0   0   -0.20    0.04
  -1   0   0   -0.20    0.04
  -1   0   0   -0.25    0.05
   2   0   0  274.33    4.02
  -2   0   0  311.21    5.63
  -2   0   0  285.54    3.66
  -2   0   0  293.74    4.46
  -2   0   0  287.46    3.96
  -2   0   0  285.17    5.95
   2   0   0  283.68    3.63
   2   0   0  287.83    3.96
   2   0   0  280.17    3.66
  -2   0   0  277.77    4.03
  -3   0   0    0.09    0.05
  -3   0   0    0.00    0.09
   3   0   0   -0.01    0.09
   3   0   0   -0.01    0.10
  -3   0   0   -0.06    0.10
   3   0   0   -0.06    0.09
   3   0   0    0.23    0.10
  -3   0   0   -0.06    0.11
  -3   0   0   -0.01    0.09
  -3   0   0   -0.10    0.11
  -3   0   0   -0.02    0.16
   4   0   0    4.02    0.31
  -4   0   0    4.59    0.47
   4   0   0    3.87    0.27
  -4   0   0    4.00    0.17
  -4   0   0    3.70    0.32
  -4   0   0    3.84    0.27
  -4   0   0    4.15    0.27
  -4   0   0    4.59    0.31
  -4   0   0    4.05    0.47
   4   0   0    3.96    0.28
  -5   0   0   -0.15    0.14
   5   0   0    0.02    0.11
  -5   0   0   -0.05    0.11
  -5   0   0   -0.03    0.04
  -5   0   0   -0.13    0.14
   5   0   0   -0.15    0.14
  -5   0   0    0.06    0.13
  -6   0   0   11.21    0.99
   6   0   0    9.71    0.52
   6   0   0   10.20    0.53
  -6   0   0    9.42    0.59
  -6   0   0   10.33    0.54
  -6   0   0    9.85    0.51
  -7   0   0    0.16    0.26
  -7   0   0   -0.02    0.18
   7   0   0    0.22    0.25
  -7   0   0   -0.29    0.20
  -7   0   0    0.01    0.20
   7   0   0   -0.24    0.18
  -8   0   0   27.83    1.18
  -8   0   0   26.24    1.78
   8   0   0   26.90    0.97
  -8   0   0   27.98    1.00
   9   0   0    0.13    0.29
  -9   0   0    0.41    0.35
  -9   0   0    0.17    0.35
 -10   0   0    3.60    0.62
  10   0   0    3.93    0.53
 -10   0   0    2.81    0.66
 -11   0   0    0.00    0.34
 -11   0   0   -0.10    0.40
  11   0   0   -0.06    0.32
   0  -1   0   -0.05    0.01
   0  -1   0   -0.06    0.01
   0  -1   0   -0.05    0.01
   0  -1   0   -0.06    0.00
   0   1   0   -0.06    0.01
   0   1   0   -0.05    0.00
   0   1   0   -0.05    0.00
   0   1   0   -0.06    0.01
  -1  -1   0   86.98    1.35
  -1  -1   0   77.93    1.27
   1  -1   0   72.39    1.15
  -1  -1   0   86.19    1.24
  -1  -1   0   89.97    1.14
  -1  -1   0   86.25    1.16
  -1  -1   0   91.98    1.71
   1  -1   0   83.79    1.29
   1  -1   0   85.44    1.90
  -1   1   0   92.91    1.16
  -1   1   0   90.94    1.18
  -1   1   0   90.40    1.34
  -1   1   0   80.77    1.29
   1   1   0   82.18    1.27
  -2  -1   0  116.22    2.44
  -2  -1   0  115.18    1.81
  -2  -1   0  114.00    1.58
  -2  -1   0  114.09    1.62
   2  -1   0  114.23    1.61
  -2  -1   0  116.26    1.74
   2  -1   0  114.47    1.80
   2  -1   0  112.14    2.67
   2  -1   0  113.97    1.81
  -2  -1   0  114.48    1.72
   2  -1   0  113.50    1.64
   2   1   0  114.21    1.72
   2   1   0  113.33    1.63
  -2   1   0  116.67    1.80
   2   1   0  114.83    1.79
  -2   1   0  117.80    2.55
  -2   1   0  115.32    1.83
  -2   1   0  115.53    1.60
  -2   1   0  113.51    2.68
  -2   1   0  116.00    1.64
  -2   1   0  117.38    1.75
   2   1   0  113.01    1.59
  -3  -1   0   47.62    0.91
   3  -1   0   46.82    1.02
   3  -1   0   47.49    0.89
  -3  -1   0   46.48    0.85
  -3  -1   0   48.35    1.36
   3  -1   0   48.02    1.54
  -3  -1   0   47.52    0.73
  -3  -1   0   46.77    0.92
  -3  -1   0   48.35    1.03
   3  -1   0   47.69    0.93
  -3  -1   0   47.06    0.73
  -3   1   0   45.90    0.94
  -3   1   0   46.91    1.55
  -3   1   0   50.42    1.46
   3   1   0   47.15    0.92
   3   1   0   47.83    0.91
  -3   1   0   47.55    0.88
  -3   1   0   47.30    1.03
   3   1   0   45.49    0.99
  -3   1   0   47.67    0.91
  -3   1   0   45.96    0.86
   4  -1   0    1.97    0.27
   4  -1   0    1.59    0.22
  -4  -1   0    1.84    0.23
  -4  -1   0    1.16    0.26
  -4  -1   0    1.69    0.22
   4  -1   0    1.72    0.24
  -4  -1   0    1.75    0.26
  -4  -1   0    1.92    0.21
  -4  -1   0    1.14    0.25
   4   1   0    2.17    0.26
  -4   1   0    1.42    0.25
  -4   1   0    1.16    0.28
   4   1   0    1.61    0.21
   4   1   0    1.63    0.22
  -4   1   0    1.09    0.28
  -4   1   0    2.07    0.24
   4   1   0    1.93    0.24
  -4   1   0    1.74    0.24
  -4   1   0    2.02    0.17
  -5  -1   0    0.12    0.13
  -5  -1   0    0.12    0.16
   5  -1   0   -0.09    0.16
  -5  -1   0    0.04    0.17
  -5  -1   0   -0.07    0.14
   5  -1   0   -0.09    0.14
  -5   1   0    0.03    0.12
  -5   1   0    0.04    0.07
  -5   1   0    0.03    0.17
   5   1   0    0.06    0.16
   5   1   0    0.00    0.14
  -5   1   0   -0.15    0.14
  -5   1   0    0.01    0.15
   5   1   0   -0.12    0.11
   6  -1   0    0.49    0.21
  -6  -1   0    0.33    0.21
  -6  -1   0    0.08    0.24
  -6  -1   0    0.21    0.20
   6  -1   0    0.15    0.21
  -6  -1   0    0.19    0.18
  -6   1   0   -0.01    0.22
  -6   1   0    0.10    0.21
   6   1   0    0.23    0.19
  -6   1   0    0.30    0.23
   6   1   0    0.29    0.22
  -6   1   0    0.47    0.19
  -6   1   0    0.27    0.08
   7  -1   0   10.87    0.62
  -7  -1   0   10.62    1.09
  -7  -1   0    9.95    0.58
   7  -1   0   11.02    0.61
  -7  -1   0   10.27    0.58
  -7  -1   0   11.21    0.70
   7   1   0   10.08    0.59
  -7   1   0   10.69    1.09
  -7   1   0   10.21    0.26
  -7   1   0   10.22    0.58
   7   1   0    9.99    0.59
  -7   1   0    9.12    0.65
  -7   1   0   10.40    0.60
  -8  -1   0    7.43    1.07
  -8  -1   0    7.63    0.67
  -8  -1   0    7.14    0.56
   8  -1   0    7.02    0.57
  -8   1   0    7.70    0.99
   8   1   0    8.00    0.59
  -8   1   0    7.04    0.56
  -8   1   0    7.33    0.68
  -9  -1   0    1.89    0.57
  -9  -1   0    1.78    0.47
   9  -1   0    1.61    0.39
  -9   1   0    1.28    0.51
  -9   1   0    1.69    0.46
   9   1   0    1.71    0.39
 -10  -1   0    0.40    0.39
 -10  -1   0    0.32    0.36
  10  -1   0    0.16    0.31
 -10   1   0   -0.12    0.29
 -10   1   0    0.19    0.27
  10   1   0   -0.08    0.28
 -11  -1   0    0.61    0.42
  11  -1   0   -0.13    0.37
 -11  -1   0    0.63    0.44
  11   1   0    0.52    0.36
 -11   1   0   -0.03    0.44
 -11   1   0    0.67    0.41
   0  -2   0   34.30    0.56
   0  -2   0   37.13    0.62
   1  -2   0    5.38    0.23
   1  -2   0    5.64    0.32
  -1  -2   0    5.38    0.18
   1  -2   0    5.87    0.23
   1  -2   0    5.93    0.20
  -1  -2   0    5.66    0.20
   1  -2   0    5.41    0.19
  -1  -2   0    5.50    0.18
  -1  -2   0    5.40    0.19
  -1  -2   0    5.84    0.19
  -1   2   0    5.65    0.22
  -1   2   0    5.40    0.20
  -1   2   0    5.59    0.19
   1   2   0    5.31    0.19
   1   2   0    5.51    0.18
   1   2   0    5.54    0.18
   1   2   0    5.68    0.19
  -1   2   0    5.65    0.22
   1   2   0    5.42    0.18
  -1   2   0    5.71    0.32
  -2  -2   0   11.17    0.32
  -2  -2   0   10.38    0.32
  -2  -2   0   11.29    0.27
  -2  -2   0   11.56    0.35
   2  -2   0   11.44    0.34
   2  -2   0   11.02    0.36
  -2  -2   0   11.35    0.38
   2  -2   0   11.28    0.39
  -2  -2   0   10.99    0.47
   2  -2   0   12.17    0.39
   2  -2   0   11.32    0.56
  -2   2   0   11.00    0.40
   2   2   0   10.80    0.32
  -2   2   0   11.07    0.56
  -2   2   0   11.66    0.36
   2   2   0   11.19    0.37
  -2   2   0   11.89    0.38
   2   2   0   10.97    0.34
   2   2   0   10.82    0.32
  -2   2   0   11.28    0.35
  -2   2   0   11.45    0.58
   2   2   0   10.92    0.26
   3  -2   0  148.58    2.14
  -3  -2   0  147.14    2.39
   3  -2   0  142.93    2.39
  -3  -2   0  152.29    2.17
  -3  -2   0  147.07    2.14
  -3  -2   0  145.86    2.08
   3  -2   0  144.81    3.53
   3  -2   0  147.37    2.18
  -3  -2   0  147.90    2.26
   3  -2   0  151.86    2.39
  -3  -2   0  150.52    3.18
  -3   2   0  149.47    2.31
   3   2   0  144.06    2.25
  -3   2   0  145.11    3.56
  -3   2   0  146.98    2.42
   3   2   0  147.99    2.14
  -3   2   0  148.58    2.12
   3   2   0  145.72    2.09
  -3   2   0  129.15    2.12
  -3   2   0  149.29    2.37
   3   2   0  147.21    2.36
  -3   2   0  150.26    3.36
   4  -2   0   36.02    0.84
  -4  -2   0   36.29    0.97
   4  -2   0   37.43    0.98
  -4  -2   0   37.56    0.81
   4  -2   0   36.58    0.88
   4  -2   0   36.51    1.47
  -4  -2   0   37.03    0.86
  -4  -2   0   37.61    1.27
  -4  -2   0   32.34    0.82
  -4   2   0   37.11    0.87
   4   2   0   37.61    0.86
  -4   2   0   37.08    1.00
   4   2   0   37.76    0.95
   4   2   0   37.02    0.85
  -4   2   0   37.15    0.81
  -4   2   0   36.19    1.35
  -4   2   0   36.22    0.81
  -4   2   0   36.64    0.88
  -4   2   0   37.52    1.49
  -5  -2   0    4.22    0.57
  -5  -2   0    4.40    0.32
  -5  -2   0    4.45    0.35
  -5  -2   0    4.26    0.55
  -5  -2   0    3.95    0.37
   5  -2   0    4.35    0.36
   5  -2   0    4.28    0.36
  -5   2   0    3.96    0.32
   5   2   0    4.05    0.32
  -5   2   0    4.76    0.58
   5   2   0    4.59    0.34
  -5   2   0    3.98    0.39
  -5   2   0    4.45    0.27
  -5   2   0    4.24    0.36
   5   2   0    4.28    0.34
  -6  -2   0    9.40    0.49
  -6  -2   0    9.76    0.93
  -6  -2   0    9.95    0.52
   6  -2   0    9.66    0.54
   6  -2   0    9.93    0.54
  -6  -2   0    9.79    0.59
  -6   2   0    9.40    0.53
   6   2   0   10.77    0.52
   6   2   0    9.49    0.52
  -6   2   0   10.55    0.97
  -6   2   0   10.22    0.38
  -6   2   0   10.26    0.51
   6   2   0    9.33    0.48
  -6   2   0    9.75    0.61
  -7  -2   0    4.90    0.56
   7  -2   0    4.70    0.48
  -7  -2   0    4.57    0.42
   7  -2   0    5.04    0.47
  -7  -2   0    4.56    0.48
  -7  -2   0    4.87    0.74
  -7   2   0    4.87    0.52
  -7   2   0    4.65    0.26
  -7   2   0    5.23    0.77
   7   2   0    4.66    0.48
  -7   2   0    4.71    0.43
  -7   2   0    4.70    0.46
   7   2   0    4.49    0.46
  -8  -2   0   -0.18    0.32
   8  -2   0   -0.30    0.27
  -8  -2   0   -0.15    0.23
  -8  -2   0   -0.31    0.25
  -8   2   0   -0.06    0.30
  -8   2   0   -0.07    0.24
  -8   2   0    0.00    0.26
   8   2   0   -0.31    0.24
  -9  -2   0    1.84    0.57
   9  -2   0    2.77    0.46
  -9  -2   0    3.16    0.56
   9   2   0    2.62    0.46
  -9   2   0    2.33    0.63
  -9   2   0    2.81    0.54
 -10  -2   0    0.66    0.38
  10  -2   0    0.07    0.30
 -10  -2   0    0.27    0.38
  10   2   0    1.05    0.35
 -10   2   0    0.41    0.35
 -10   2   0    0.42    0.43
  11  -2   0   -0.34    0.31
 -11  -2   0   -0.05    0.34
 -11  -2   0    0.25    0.45
 -11   2   0    0.22    0.37
 -11   2   0   -0.11    0.28
  11   2   0    0.35    0.34
   0  -3   0   -0.07    0.07
   0  -3   0    0.01    0.09
   0  -3   0    0.07    0.08
   0  -3   0   -0.07    0.05
   0  -3   0   -0.05    0.06
   0   3   0    0.01    0.07
   0   3   0   -0.10    0.05
   0   3   0   -0.07    0.07
   0   3   0   -0.05    0.05
   0   3   0    0.01    0.11
   1  -3   0   17.52    0.41
  -1  -3   0   15.82    0.36
  -1  -3   0   16.02    0.38
   1  -3   0   16.41    0.40
   1  -3   0   16.21    0.46
  -1  -3   0   16.32    0.35
  -1  -3   0   16.36    0.42
   1  -3   0   15.89    0.63
  -1  -3   0   15.84    0.39
   1  -3   0   16.00    0.44
  -1   3   0   16.04    0.45
   1   3   0   15.54    0.36
  -1   3   0   15.14    0.43
   1   3   0   16.14    0.41
  -1   3   0   15.95    0.39
  -1   3   0   16.73    0.66
   1   3   0   16.10    0.37
  -1   3   0   16.06    0.38
   1   3   0   15.73    0.39
  -2  -3   0   56.56    1.27
   2  -3   0   56.20    1.60
   2  -3   0   55.56    1.10
  -2  -3   0   54.78    0.95
  -2  -3   0   54.84    0.98
   2  -3   0   55.53    0.99
   2  -3   0   55.13    1.11
   2  -3   0   55.09    0.96
  -2  -3   0   54.51    0.91
  -2  -3   0   55.09    0.99
  -2  -3   0   54.66    1.06
  -2   3   0   57.62    0.99
   2   3   0   52.72    0.97
  -2   3   0   54.19    1.51
  -2   3   0   54.60    0.95
   2   3   0   54.89    0.92
  -2   3   0   55.33    1.61
  -2   3   0   54.34    1.09
  -2   3   0   55.09    1.09
   2   3   0   54.63    0.97
   2   3   0   53.66    0.94
  -3  -3   0   31.31    0.60
  -3  -3   0   32.25    0.98
   3  -3   0   31.22    1.22
   3  -3   0   30.92    0.82
  -3  -3   0   31.36    0.71
   3  -3   0   31.14    0.74
  -3  -3   0   29.83    0.80
  -3  -3   0   31.60    0.67
   3  -3   0   29.86    0.70
   3  -3   0   30.52    0.77
  -3  -3   0   31.47    0.72
  -3   3   0   31.78    0.75
  -3   3   0   31.33    0.84
  -3   3   0   31.15    0.76
   3   3   0   30.63    0.67
   3   3   0   30.59    0.71
   3   3   0   31.28    0.71
  -3   3   0   31.53    0.71
  -3   3   0   31.51    1.24
  -3   3   0   31.05    1.17
   3   3   0   31.02    0.59
  -4  -3   0   23.74    0.67
   4  -3   0   23.54    0.68
   4  -3   0   22.23    0.65
  -4  -3   0   24.94    0.68
  -4  -3   0   24.27    0.63
   4  -3   0   23.81    0.69
  -4  -3   0   24.63    0.97
  -4  -3   0   23.32    0.77
  -4  -3   0   23.31    0.44
   4  -3   0   22.63    0.76
   4   3   0   23.26    0.66
  -4   3   0   23.39    0.70
  -4   3   0   23.25    1.16
  -4   3   0   23.88    0.66
  -4   3   0   24.46    1.15
   4   3   0   23.40    0.73
   4   3   0   22.76    0.65
  -4   3   0   23.55    0.66
   4   3   0   23.29    0.64
  -4   3   0   24.72    0.71
  -4   3   0   22.87    0.78
   5  -3   0    0.01    0.16
   5  -3   0    0.13    0.19
  -5  -3   0   -0.13    0.14
  -5  -3   0   -0.04    0.20
  -5  -3   0   -0.12    0.14
  -5  -3   0    0.00    0.12
  -5   3   0   -0.10    0.08
  -5   3   0    0.13    0.18
  -5   3   0    0.02    0.13
  -5   3   0    0.05    0.18
   5   3   0    0.00    0.12
  -5   3   0    0.00    0.19
   5   3   0    0.11    0.16
   6  -3   0    3.19    0.40
  -6  -3   0    3.20    0.37
  -6  -3   0    3.87    0.46
  -6  -3   0    2.49    0.46
   6  -3   0    2.16    0.33
  -6  -3   0    3.16    0.34
   6   3   0    3.41    0.36
  -6   3   0    3.48    0.38
   6   3   0    3.73    0.40
  -6   3   0    3.06    0.28
  -6   3   0    2.24    0.46
  -6   3   0    3.25    0.34
   6   3   0    3.16    0.31
  -6   3   0    3.49    0.47
  -7  -3   0    8.78    0.55
  -7  -3   0    8.53    0.64
  -7  -3   0    8.58    0.56
   7  -3   0    9.09    0.59
  -7  -3   0    8.35    0.99
   7  -3   0    9.82    0.61
   7   3   0    9.30    0.58
   7   3   0    8.58    0.55
  -7   3   0    9.68    1.09
   7   3   0    9.77    0.55
  -7   3   0    9.70    0.69
  -7   3   0    8.77    0.59
  -7   3   0    9.90    0.59
  -8  -3   0   14.51    1.37
   8  -3   0   14.09    0.75
  -8  -3   0   13.90    0.85
  -8  -3   0   13.88    0.72
  -8   3   0   14.19    0.88
  -8   3   0   13.04    0.73
  -8   3   0   13.90    1.37
   8   3   0   13.23    0.71
  -9  -3   0    3.26    0.70
  -9  -3   0    5.21    0.66
   9  -3   0    3.78    0.52
   9   3   0    4.49    0.53
  -9   3   0    4.89    0.68
  -9   3   0    2.79    0.69
  10  -3   0    0.48    0.34
 -10  -3   0    0.29    0.35
 -10  -3   0    0.46    0.38
 -10   3   0    0.31    0.43
  10   3   0    0.27    0.31
 -10   3   0    0.45    0.37
 -11  -3   0    1.02    0.47
 -11  -3   0    0.97    0.46
  11  -3   0    0.97    0.43
 -11   3   0    0.51    0.52
 -11   3   0    0.88    0.47
  11   3   0    0.72    0.37
   0  -4   0  403.29    5.57
   0  -4   0  393.18    5.07
   0  -4   0  399.11    5.08
   0  -4   0  381.81    8.16
   0  -4   0  436.53    6.12
   0   4   0  412.00    5.08
   0   4   0  418.72    6.09
   0   4   0  401.57    5.56
   0   4   0  398.62    8.62
   0   4   0  406.42    5.29
  -1  -4   0   49.96    0.85
  -1  -4   0   49.80    0.87
   1  -4   0   49.94    1.07
  -1  -4   0   51.61    1.02
   1  -4   0   50.20    0.90
  -1  -4   0   48.82    0.92
   1  -4   0   49.73    0.98
   1  -4   0   50.20    1.44
   1  -4   0   49.88    0.88
   1   4   0   50.52    0.87
   1   4   0   49.14    0.92
   1   4   0   50.04    1.00
  -1   4   0   47.95    0.97
  -1   4   0   51.40    1.50
   1   4   0   50.34    0.86
  -1   4   0   49.17    1.05
  -1   4   0   52.44    0.90
  -1   4   0   50.99    0.88
  -2  -4   0   22.90    0.57
  -2  -4   0   22.82    0.55
   2  -4   0   22.79    0.68
   2  -4   0   22.14    0.56
  -2  -4   0   23.95    0.62
   2  -4   0   22.65    0.93
   2  -4   0   22.57    0.64
   2  -4   0   23.40    0.59
  -2  -4   0   22.93    0.52
  -2  -4   0   22.55    0.57
   2   4   0   22.73    0.55
   2   4   0   21.64    0.55
   2   4   0   23.50    0.54
  -2   4   0   22.29    0.64
  -2   4   0   22.44    0.59
   2   4   0   22.98    0.56
  -2   4   0   22.54    0.90
  -2   4   0   22.97    0.56
  -2   4   0   22.17    0.65
  -2   4   0   22.32    0.95
   3  -4   0    4.28    0.30
   3  -4   0    4.59    0.29
  -3  -4   0    4.53    0.35
  -3  -4   0    4.67    0.27
  -3  -4   0    4.65    0.24
   3  -4   0    4.21    0.47
  -3  -4   0    4.47    0.29
  -3  -4   0    4.24    0.24
   3  -4   0    3.95    0.31
   3  -4   0    4.67    0.34
  -3  -4   0    4.60    0.32
  -3   4   0    4.82    0.35
   3   4   0    4.14    0.26
  -3   4   0    4.69    0.31
  -3   4   0    4.50    0.30
  -3   4   0    4.16    0.50
   3   4   0    4.53    0.28
  -3   4   0    4.43    0.29
  -3   4   0    4.58    0.53
   3   4   0    4.38    0.21
   3   4   0    4.35    0.27
  -4  -4   0   33.17    0.95
   4  -4   0   33.83    0.91
  -4  -4   0   34.36    0.85
  -4  -4   0   34.35    0.68
   4  -4   0   33.28    0.83
  -4  -4   0   33.32    0.83
  -4  -4   0   35.93    1.15
  -4  -4   0   33.89    0.79
   4  -4   0   34.81    0.89
  -4   4   0   33.46    1.46
   4   4   0   33.79    0.80
   4   4   0   34.23    0.84
  -4   4   0   33.77    0.89
  -4   4   0   34.14    0.88
   4   4   0   32.22    0.82
  -4   4   0   31.65    0.97
   5  -4   0    0.34    0.20
   5  -4   0    0.25    0.19
  -5  -4   0    0.34    0.18
  -5  -4   0    0.41    0.20
  -5  -4   0    0.28    0.05
  -5  -4   0    0.10    0.20
  -5  -4   0    0.34    0.15
  -5   4   0    0.21    0.19
   5   4   0    0.19    0.16
  -5   4   0    0.21    0.18
   5   4   0    0.11    0.14
  -5   4   0    0.39    0.15
  -5   4   0    0.30    0.13
   5   4   0    0.45    0.18
  -5   4   0    0.25    0.16
  -6  -4   0    1.47    0.28
  -6  -4   0    1.36    0.30
   6  -4   0    1.37    0.31
  -6  -4   0    1.46    0.28
   6  -4   0    1.83    0.34
   6   4   0    0.93    0.23
  -6   4   0    0.80    0.17
   6   4   0    0.64    0.24
  -6   4   0    1.40    0.27
  -6   4   0    1.36    0.27
  -6   4   0    0.85    0.30
  -6   4   0    1.05    0.30
  -7  -4   0   13.47    0.66
  -7  -4   0   12.37    0.66
   7  -4   0   14.16    0.72
   7  -4   0   13.81    0.69
  -7  -4   0   13.22    0.78
  -7  -4   0   14.26    1.25
   7   4   0   13.80    0.66
   7   4   0   13.65    0.63
   7   4   0   12.94    0.67
  -7   4   0   13.59    0.56
  -7   4   0   14.27    1.22
  -7   4   0   13.60    0.71
  -7   4   0   13.83    0.82
  -8  -4   0   23.41    1.10
  -8  -4   0   25.54    1.75
   8  -4   0   23.15    0.96
  -8  -4   0   22.61    0.90
  -8   4   0   25.86    1.80
   8   4   0   22.72    0.88
  -8   4   0   25.48    1.16
  -8   4   0   22.07    0.93
  -9  -4   0   -0.05    0.21
  -9  -4   0   -0.07    0.26
   9  -4   0   -0.18    0.30
   9   4   0   -0.26    0.24
  -9   4   0   -0.21    0.34
  -9   4   0    0.10    0.34
 -10  -4   0    0.59    0.38
 -10  -4   0    0.54    0.44
  10  -4   0    0.40    0.34
 -10   4   0    0.06    0.30
 -10   4   0    0.21    0.35
  10   4   0    0.37    0.33
 -11  -4   0    0.14    0.37
 -11  -4   0    0.17    0.43
  11  -4   0   -0.17    0.36
 -11   4   0    0.15    0.52
  11   4   0    0.50    0.37
 -11   4   0    0.59    0.41
   0  -5   0   -0.08    0.09
   0  -5   0    0.14    0.11
   0  -5   0   -0.02    0.08
   0  -5   0    0.15    0.17
   0  -5   0    0.06    0.14
   0   5   0   -0.05    0.10
   0   5   0    0.20    0.18
   0   5   0   -0.04    0.13
   0   5   0   -0.02    0.08
   0   5   0    0.05    0.12
   1  -5   0    1.32    0.20
  -1  -5   0    1.21    0.18
  -1  -5   0    0.95    0.16
   1  -5   0    1.16    0.17
   1  -5   0    0.98    0.23
   1  -5   0    1.16    0.20
  -1  -5   0    0.93    0.14
   1  -5   0    1.21    0.19
  -1  -5   0    1.16    0.17
  -1   5   0    1.14    0.17
  -1   5   0    1.02    0.23
  -1   5   0    1.38    0.18
   1   5   0    1.16    0.18
  -1   5   0    0.91    0.18
   1   5   0    1.33    0.16
   1   5   0    0.98    0.15
   1   5   0    1.14    0.15
  -1   5   0    1.11    0.18
   2  -5   0    2.58    0.26
   2  -5   0    2.73    0.26
  -2  -5   0    3.13    0.23
  -2  -5   0    2.64    0.24
  -2  -5   0    3.08    0.18
  -2  -5   0    2.58    0.22
  -2  -5   0    2.98    0.25
   2  -5   0    3.11    0.24
   2  -5   0    2.99    0.39
   2  -5   0    2.82    0.28
  -2   5   0    2.57    0.34
  -2   5   0    2.39    0.26
  -2   5   0    2.83    0.22
   2   5   0    2.86    0.21
   2   5   0    2.87    0.22
   2   5   0    2.83    0.23
   2   5   0    3.45    0.23
  -2   5   0    3.10    0.29
  -2   5   0    3.29    0.41
  -2   5   0    2.97    0.27
  -3  -5   0   94.02    1.51
  -3  -5   0   94.80    1.66
  -3  -5   0   89.54    1.65
   3  -5   0   94.77    2.64
   3  -5   0   94.50    1.86
  -3  -5   0   92.95    1.77
   3  -5   0   93.36    1.81
   3  -5   0   93.15    1.60
  -3  -5   0   94.65    2.05
  -3  -5   0  100.88    1.61
   3  -5   0   94.50    1.64
  -3   5   0   93.04    1.62
  -3   5   0   93.30    2.69
  -3   5   0   94.84    1.58
   3   5   0   89.60    1.62
  -3   5   0   89.66    2.45
   3   5   0   93.00    1.53
   3   5   0   92.63    1.64
   3   5   0   93.96    1.57
  -3   5   0   92.73    1.82
  -3   5   0   92.32    1.81
  -4  -5   0    9.71    0.58
   4  -5   0   10.62    0.53
  -4  -5   0   10.01    0.37
  -4  -5   0    9.25    0.51
  -4  -5   0   10.66    0.47
   4  -5   0   10.76    0.49
   4  -5   0    9.73    0.49
  -4  -5   0   10.31    0.45
  -4   5   0   10.25    0.50
   4   5   0   10.05    0.35
   4   5   0   10.00    0.45
   4   5   0    9.96    0.44
  -4   5   0   10.24    0.56
  -4   5   0   10.98    0.82
   4   5   0   10.52    0.44
  -4   5   0    9.74    0.49
  -5  -5   0    1.65    0.30
  -5  -5   0    2.62    0.31
   5  -5   0    2.20    0.30
   5  -5   0    2.42    0.34
   5  -5   0    1.78    0.27
  -5  -5   0    2.30    0.34
  -5  -5   0    2.19    0.18
  -5  -5   0    1.87    0.28
  -5   5   0    1.80    0.24
   5   5   0    2.54    0.32
  -5   5   0    2.24    0.33
   5   5   0    2.03    0.28
   5   5   0    2.59    0.31
  -5   5   0    1.78    0.34
  -5   5   0    1.58    0.36
  -6  -5   0    0.41    0.20
   6  -5   0    0.29    0.24
   6  -5   0    0.37    0.26
  -6  -5   0    0.29    0.21
  -6  -5   0    0.28    0.21
  -6   5   0    0.25    0.26
  -6   5   0    0.37    0.22
   6   5   0   -0.01    0.15
  -6   5   0    0.25    0.23
  -6   5   0    0.11    0.24
  -6   5   0    0.11    0.15
   6   5   0   -0.02    0.18
   6   5   0    0.26    0.21
   7  -5   0   12.98    0.72
  -7  -5   0   11.43    0.63
  -7  -5   0   11.02    0.74
  -7  -5   0   11.36    0.64
  -7   5   0   11.30    1.13
   7   5   0   12.57    0.66
   7   5   0   11.35    0.59
  -7   5   0   11.18    0.67
  -7   5   0   11.85    0.79
  -7   5   0   11.77    0.58
   7   5   0   12.02    0.64
  -8  -5   0    0.38    0.32
  -8  -5   0    0.10    0.24
   8  -5   0    0.37    0.31
  -8  -5   0    0.11    0.33
  -8   5   0    0.16    0.30
   8   5   0    0.04    0.26
   8   5   0    0.44    0.23
  -8   5   0    0.58    0.31
  -8   5   0    0.37    0.32
  -9  -5   0    0.27    0.30
  -9  -5   0    0.93    0.37
   9  -5   0    0.79    0.38
   9   5   0    0.96    0.32
  -9   5   0    0.48    0.46
  -9   5   0    0.63    0.38
 -10  -5   0    0.20    0.29
  10  -5   0    0.80    0.39
 -10  -5   0    1.05    0.42
 -10   5   0    1.14    0.47
  10   5   0    0.45    0.33
 -10   5   0    0.29    0.36
 -11  -5   0   -0.04    0.41
  11  -5   0    0.25    0.39
 -11  -5   0    0.10    0.38
  11   5   0   -0.11    0.32
 -11   5   0    0.25    0.40
 -11   5   0    0.88    0.46
   0  -6   0   89.52    1.78
   0  -6   0   91.45    1.46
   0  -6   0   93.25    2.45
   0  -6   0   89.76    1.61
   0  -6   0   88.17    1.47
   0   6   0   91.52    1.77
   0   6   0   89.34    1.60
   0   6   0   91.05    1.47
   0   6   0   89.49    1.46
   0   6   0   90.33    2.42
   1  -6   0  135.46    2.25
   1  -6   0  133.26    3.29
  -1  -6   0  134.40    2.38
   1  -6   0  133.92    2.03
  -1  -6   0  131.60    2.00
  -1  -6   0  136.01    1.98
   1  -6   0  132.02    2.44
   1  -6   0  134.69    2.03
  -1  -6   0  133.43    2.17
   1   6   0  133.38    1.98
  -1   6   0  134.84    2.43
  -1   6   0  137.07    2.02
   1   6   0  130.85    2.35
   1   6   0  132.71    2.16
  -1   6   0  132.63    2.23
  -1   6   0  131.02    2.02
   1   6   0  132.51    1.99
  -1   6   0  132.13    3.32
   2  -6   0    4.17    0.30
  -2  -6   0    4.43    0.30
   2  -6   0    4.26    0.28
   2  -6   0    4.19    0.45
  -2  -6   0    4.14    0.27
   2  -6   0    4.42    0.36
   2  -6   0    4.40    0.29
  -2  -6   0    4.23    0.15
  -2  -6   0    4.43    0.28
  -2  -6   0    4.48    0.32
  -2   6   0    4.39    0.36
   2   6   0    4.26    0.28
  -2   6   0    4.11    0.32
  -2   6   0    4.67    0.58
  -2   6   0    3.88    0.30
   2   6   0    4.17    0.26
  -2   6   0    4.30    0.30
   2   6   0    4.62    0.27
  -2   6   0    4.20    0.46
   2   6   0    4.51    0.30
   3  -6   0    0.16    0.18
   3  -6   0    0.06    0.17
  -3  -6   0    0.01    0.13
   3  -6   0    0.04    0.12
  -3  -6   0    0.14    0.11
   3  -6   0    0.12    0.14
  -3  -6   0   -0.01    0.10
  -3  -6   0    0.04    0.15
  -3  -6   0    0.13    0.13
   3  -6   0    0.09    0.12
  -3   6   0    0.50    0.20
   3   6   0    0.08    0.11
  -3   6   0    0.25    0.23
  -3   6   0    0.18    0.14
  -3   6   0   -0.02    0.15
   3   6   0    0.05    0.08
  -3   6   0    0.24    0.19
   3   6   0    0.30    0.14
   3   6   0    0.28    0.15
  -3   6   0    0.05    0.10
  -4  -6   0   59.90    1.55
   4  -6   0   57.19    1.25
  -4  -6   0   56.55    1.22
   4  -6   0   59.61    1.31
  -4  -6   0   59.91    1.20
  -4  -6   0   60.21    1.28
  -4  -6   0   57.46    1.40
   4  -6   0   60.16    1.45
  -4   6   0   56.12    1.25
  -4   6   0   59.49    2.18
   4   6   0   60.03    1.23
   4   6   0   59.48    1.18
  -4   6   0   57.39    1.44
   4   6   0   57.37    1.23
  -4   6   0   60.05    1.41
   4   6   0   59.57    1.20
  -5  -6   0    0.29    0.11
   5  -6   0    0.03    0.20
  -5  -6   0    0.26    0.17
  -5  -6   0    0.50    0.22
  -5  -6   0    0.15    0.17
   5  -6   0    0.20    0.21
  -5  -6   0    0.11    0.18
   5  -6   0    0.21    0.18
  -5   6   0    0.33    0.22
   5   6   0    0.06    0.13
  -5   6   0    0.12    0.14
  -5   6   0    0.12    0.19
   5   6   0    0.35    0.17
   5   6   0    0.52    0.21
  -5   6   0    0.13    0.22
  -6  -6   0    0.53    0.22
   6  -6   0    0.66    0.24
  -6  -6   0    0.34    0.23
  -6  -6   0    0.23    0.23
  -6  -6   0   -0.06    0.24
   6   6   0    0.76    0.26
  -6   6   0    0.66    0.31
   6   6   0    0.93    0.26
  -6   6   0    0.41    0.26
  -6   6   0    0.77    0.32
   6   6   0    0.40    0.20
  -6   6   0    0.19    0.17
  -7  -6   0    0.35    0.26
  -7  -6   0   -0.02    0.24
   7  -6   0    0.17    0.31
  -7  -6   0    0.12    0.30
  -7   6   0    0.26    0.30
   7   6   0    0.48    0.24
  -7   6   0    0.50    0.32
  -7   6   0    0.16    0.17
   7   6   0    0.30    0.27
  -7   6   0    0.42    0.27
   8  -6   0   13.24    0.73
  -8  -6   0   13.20    1.33
  -8  -6   0   12.78    0.70
  -8  -6   0   14.58    0.91
  -8   6   0   15.69    0.95
  -8   6   0   14.62    1.37
   8   6   0   13.43    0.68
  -8   6   0   13.91    0.78
   8   6   0   13.70    0.74
  -9  -6   0    0.87    0.46
   9  -6   0    2.21    0.47
  -9  -6   0    2.16    0.51
   9   6   0    1.77    0.40
  -9   6   0    1.24    0.55
  -9   6   0    1.87    0.52
 -10  -6   0    0.89    0.41
  10  -6   0    0.52    0.38
 -10  -6   0   -0.05    0.35
  10   6   0    0.38    0.31
 -10   6   0    0.14    0.34
 -10   6   0    0.09    0.36
 -11  -6   0    0.02    0.35
  11  -6   0    0.08    0.40
 -11  -6   0    0.14    0.34
 -11   6   0    0.15    0.40
 -11   6   0   -0.20    0.50
  11   6   0    0.11    0.32
   0  -7   0    0.03    0.11
   0  -7   0    0.08    0.24
   0  -7   0    0.13    0.14
   0  -7   0    0.22    0.16
   0  -7   0    0.08    0.13
   0   7   0    0.08    0.14
   0   7   0    0.09    0.25
   0   7   0    0.21    0.16
   0   7   0    0.12    0.11
   0   7   0    0.05    0.10
   0   7   0    0.02    0.10
  -1  -7   0  117.69    1.89
  -1  -7   0  120.45    2.05
   1  -7   0  119.43    3.12
  -1  -7   0  120.53    3.14
   1  -7   0  122.53    2.13
   1  -7   0  119.00    1.92
   1  -7   0  118.24    1.91
   1  -7   0  119.55    2.32
  -1  -7   0  121.64    1.87
  -1  -7   0  118.85    2.25
  -1   7   0  117.52    2.10
   1   7   0  116.86    2.28
  -1   7   0  118.85    2.29
  -1   7   0  119.26    3.18
  -1   7   0  119.20    1.92
   1   7   0  119.97    2.23
  -1   7   0  120.44    1.90
   1   7   0  118.49    2.04
   1   7   0  117.67    1.87
  -1   7   0  121.18    2.70
   1   7   0  118.89    1.87
  -2  -7   0    8.89    0.39
  -2  -7   0    8.77    0.41
   2  -7   0    9.01    0.46
   2  -7   0    8.49    0.41
   2  -7   0    8.70    0.44
   2  -7   0    8.31    0.65
  -2  -7   0    8.53    0.41
   2  -7   0    8.35    0.50
  -2  -7   0    8.43    0.46
   2   7   0    8.45    0.41
   2   7   0    8.41    0.41
  -2   7   0    8.77    0.40
   2   7   0    8.92    0.41
  -2   7   0    8.44    0.41
  -2   7   0    8.83    0.51
  -2   7   0    8.94    0.73
  -2   7   0    8.06    0.60
  -2   7   0    8.52    0.45
   2   7   0    8.34    0.37
  -3  -7   0  197.88    2.93
  -3  -7   0  197.81    3.77
   3  -7   0  202.23    3.02
  -3  -7   0  198.32    3.12
  -3  -7   0  198.08    3.30
   3  -7   0  194.99    3.50
   3  -7   0  191.40    2.95
  -3   7   0  197.27    2.99
  -3   7   0  199.31    3.33
   3   7   0  194.84    2.89
   3   7   0  200.19    2.88
  -3   7   0  193.29    4.49
   3   7   0  191.77    3.08
   3   7   0  199.46    3.28
  -3   7   0  193.29    3.46
  -3   7   0  184.85    4.84
  -4  -7   0    0.32    0.14
  -4  -7   0    0.09    0.17
   4  -7   0    0.01    0.19
   4  -7   0    0.15    0.20
  -4  -7   0    0.13    0.13
   4  -7   0   -0.25    0.17
  -4  -7   0   -0.01    0.14
  -4  -7   0    0.03    0.13
   4   7   0   -0.04    0.16
  -4   7   0    0.30    0.23
   4   7   0    0.13    0.13
  -4   7   0    0.01    0.10
  -4   7   0    0.15    0.25
   4   7   0   -0.09    0.16
  -4   7   0   -0.12    0.13
   4   7   0    0.09    0.09
  -5  -7   0    2.60    0.32
  -5  -7   0    1.38    0.27
   5  -7   0    1.44    0.28
   5  -7   0    2.65    0.39
  -5  -7   0    1.65    0.20
  -5  -7   0    2.00    0.35
   5  -7   0    1.86    0.33
  -5  -7   0    2.67    0.34
  -5   7   0    1.52    0.38
  -5   7   0    1.74    0.37
   5   7   0    2.07    0.29
   5   7   0    2.04    0.20
  -5   7   0    1.63    0.33
   5   7   0    2.08    0.30
   5   7   0    2.38    0.33
   6  -7   0    2.49    0.41
  -6  -7   0    2.18    0.24
  -6  -7   0    2.17    0.33
  -6  -7   0    2.15    0.34
  -6  -7   0    1.54    0.35
  -6  -7   0    2.21    0.40
  -6   7   0    1.87    0.51
   6   7   0    2.72    0.39
   6   7   0    2.21    0.34
  -6   7   0    1.99    0.41
   6   7   0    2.30    0.34
  -6   7   0    2.79    0.42
  -7  -7   0    3.48    0.46
  -7  -7   0    3.07    0.52
   7  -7   0    3.04    0.46
  -7   7   0    2.12    0.61
   7   7   0    3.09    0.41
  -7   7   0    2.86    0.46
   7   7   0    3.15    0.42
   7   7   0    3.68    0.47
  -7   7   0    3.51    0.56
  -8  -7   0    1.09    0.39
   8  -7   0    1.11    0.38
  -8   7   0    1.17    0.43
  -8   7   0    0.89    0.42
  -8   7   0    1.73    0.41
  -9  -7   0    0.59    0.36
   9  -7   0    0.53    0.39
  -9  -7   0    0.35    0.29
  -9   7   0    0.47    0.38
   9   7   0   -0.23    0.27
  -9   7   0    0.07    0.41
  10  -7   0   -0.05    0.35
 -10  -7   0    0.41    0.35
 -10  -7   0    0.21    0.31
  10   7   0   -0.06    0.28
 -10   7   0    0.09    0.49
 -10   7   0    0.23    0.39
   0  -8   0    1.16    0.20
   0  -8   0    0.74    0.19
   0  -8   0    0.66    0.19
   0  -8   0    0.60    0.30
   0  -8   0    1.52    0.24
   0   8   0    0.63    0.18
   0   8   0    1.01    0.19
   0   8   0    0.80    0.21
   0   8   0    0.63    0.14
   0   8   0    1.37    0.31
   0   8   0    0.86    0.21
  -1  -8   0    2.92    0.25
   1  -8   0    1.79    0.33
  -1  -8   0    3.59    0.34
   1  -8   0    2.75    0.27
  -1  -8   0    1.82    0.38
  -1  -8   0    2.38    0.24
   1  -8   0    2.30    0.31
  -1  -8   0    2.45    0.28
   1  -8   0    2.58    0.30
   1  -8   0    2.64    0.26
  -1   8   0    3.19    0.33
   1   8   0    2.70    0.18
  -1   8   0    3.27    0.37
   1   8   0    2.54    0.27
  -1   8   0    1.92    0.41
  -1   8   0    2.33    0.27
   1   8   0    2.66    0.28
   1   8   0    2.91    0.25
   1   8   0    2.05    0.26
  -1   8   0    2.64    0.25
  -1   8   0    2.73    0.27
   2  -8   0   24.40    0.90
  -2  -8   0   25.83    0.85
  -2  -8   0   24.66    0.75
   2  -8   0   25.05    1.36
   2  -8   0   23.59    0.73
   2  -8   0   25.13    0.76
  -2  -8   0   23.44    0.72
   2  -8   0   24.06    0.81
  -2   8   0   23.98    0.88
  -2   8   0   24.26    0.76
  -2   8   0   24.67    0.84
  -2   8   0   24.71    0.72
   2   8   0   24.61    0.71
   2   8   0   24.63    0.70
   2   8   0   24.82    0.80
   2   8   0   24.87    0.74
  -2   8   0   23.48    1.02
  -2   8   0   25.13    1.32
   3  -8   0   14.66    0.59
  -3  -8   0   13.58    0.37
  -3  -8   0   13.79    0.56
   3  -8   0   14.54    0.75
   3  -8   0   12.69    0.59
  -3  -8   0   14.78    0.62
  -3  -8   0   14.23    0.58
   3   8   0   14.43    0.56
  -3   8   0   13.76    0.58
  -3   8   0   14.47    1.07
   3   8   0   13.70    0.55
   3   8   0   14.12    0.53
  -3   8   0   14.45    0.68
   3   8   0   14.40    0.58
   4  -8   0    2.45    0.36
   4  -8   0    2.15    0.34
  -4  -8   0    1.38    0.21
  -4  -8   0    2.09    0.35
   4  -8   0    1.51    0.26
  -4  -8   0    1.91    0.30
  -4  -8   0    1.82    0.25
  -4  -8   0    2.04    0.29
   4   8   0    1.42    0.19
   4   8   0    2.25    0.31
  -4   8   0    1.21    0.39
   4   8   0    1.96    0.29
   4   8   0    1.89    0.28
  -4   8   0    1.80    0.35
  -4   8   0    1.66    0.28
  -5  -8   0    1.37    0.28
  -5  -8   0    0.68    0.20
   5  -8   0    1.12    0.30
  -5  -8   0    1.32    0.29
   5  -8   0    1.16    0.33
  -5  -8   0    1.55    0.33
  -5  -8   0    0.92    0.20
   5   8   0    1.10    0.16
   5   8   0    1.40    0.26
  -5   8   0    1.29    0.28
  -5   8   0    1.13    0.41
   5   8   0    1.31    0.29
   5   8   0    1.00    0.27
  -5   8   0    0.94    0.31
  -6  -8   0   11.69    0.63
   6  -8   0   13.11    0.77
  -6  -8   0   12.20    0.79
  -6  -8   0   12.95    0.66
   6  -8   0   13.54    0.69
  -6  -8   0   12.68    0.50
  -6  -8   0   13.05    0.76
  -6   8   0   13.74    1.21
  -6   8   0   12.96    0.80
   6   8   0   12.51    0.62
  -6   8   0   11.79    0.65
   6   8   0   12.90    0.66
   6   8   0   12.81    0.64
   7  -8   0    0.11    0.32
  -7  -8   0   -0.18    0.22
  -7  -8   0   -0.25    0.27
  -7   8   0   -0.19    0.25
   7   8   0   -0.17    0.19
  -7   8   0   -0.36    0.26
  -7   8   0   -0.07    0.29
   7   8   0    0.03    0.24
  -8  -8   0    0.84    0.38
   8  -8   0    0.68    0.38
  -8   8   0   -0.09    0.39
  -8   8   0    0.13    0.34
  -8   8   0    0.47    0.34
   9  -8   0   -0.33    0.33
  -9  -8   0    0.23    0.34
  -9  -8   0    0.12    0.33
   9   8   0   -0.16    0.28
  -9   8   0   -0.30    0.31
  -9   8   0   -0.38    0.24
  10  -8   0    0.24    0.39
 -10  -8   0    0.27    0.43
 -10  -8   0    0.39    0.38
  10   8   0   -0.19    0.30
 -10   8   0   -0.15    0.49
 -10   8   0    0.00    0.35
   0  -9   0   -0.01    0.12
   0  -9   0    0.13    0.13
   0  -9   0    0.05    0.19
   0  -9   0   -0.01    0.20
   0  -9   0    0.00    0.14
   0   9   0   -0.15    0.13
   0   9   0   -0.02    0.13
   0   9   0   -0.07    0.11
   0   9   0   -0.14    0.16
   0   9   0   -0.17    0.10
   0   9   0    0.20    0.23
  -1  -9   0   49.24    1.18
  -1  -9   0   49.03    1.31
  -1  -9   0   48.83    1.11
   1  -9   0   47.99    1.12
   1  -9   0   48.70    1.37
   1  -9   0   49.15    1.12
  -1  -9   0   46.59    2.04
   1  -9   0   48.37    1.23
   1   9   0   50.21    1.10
  -1   9   0   48.40    1.92
   1   9   0   49.08    1.29
   1   9   0   48.00    1.08
   1   9   0   47.98    1.16
  -1   9   0   49.17    1.10
  -1   9   0   47.61    1.11
  -1   9   0   49.52    1.23
  -1   9   0   48.99    1.45
   1   9   0   49.33    1.09
   2  -9   0    2.83    0.32
  -2  -9   0    2.99    0.34
  -2  -9   0    3.02    0.34
   2  -9   0    2.04    0.31
  -2  -9   0    2.18    0.30
   2  -9   0    2.25    0.30
  -2   9   0    2.88    0.38
   2   9   0    2.92    0.30
  -2   9   0    2.10    0.33
   2   9   0    2.78    0.32
  -2   9   0    2.75    0.35
   2   9   0    3.04    0.33
   2   9   0    2.91    0.34
  -2   9   0    2.06    0.42
  -3  -9   0    0.56    0.22
   3  -9   0    0.26    0.24
   3  -9   0    0.38    0.24
  -3  -9   0    0.54    0.17
  -3  -9   0    0.45    0.19
   3   9   0    0.47    0.21
  -3   9   0    0.56    0.25
   3   9   0    0.37    0.15
  -3   9   0    0.59    0.36
  -3   9   0    0.46    0.25
   3   9   0    0.50    0.17
   3   9   0    0.47    0.15
  -4  -9   0    6.14    0.45
  -4  -9   0    5.59    0.48
   4  -9   0    6.83    0.63
  -4  -9   0    6.11    0.30
   4  -9   0    6.56    0.52
  -4  -9   0    6.14    0.43
  -4  -9   0    6.52    0.46
   4   9   0    6.38    0.42
  -4   9   0    5.81    0.50
   4   9   0    6.44    0.42
   4   9   0    7.20    0.47
  -4   9   0    6.29    0.79
   4   9   0    6.51    0.44
  -4   9   0    6.70    0.51
  -5  -9   0    0.95    0.26
  -5  -9   0    0.90    0.28
  -5  -9   0    0.57    0.21
  -5  -9   0    0.47    0.17
  -5  -9   0    0.65    0.25
   5  -9   0    0.40    0.27
   5  -9   0    0.31    0.29
  -5   9   0    0.47    0.29
   5   9   0    0.61    0.22
   5   9   0    0.87    0.27
   5   9   0    0.82    0.26
  -5   9   0    0.41    0.30
  -5   9   0    0.53    0.30
   5   9   0    0.47    0.13
  -6  -9   0    4.35    0.40
  -6  -9   0    4.41    0.45
  -6  -9   0    5.00    0.51
   6  -9   0    5.08    0.49
  -6  -9   0    4.74    0.58
   6  -9   0    3.64    0.45
  -6  -9   0    3.75    0.53
   6   9   0    4.46    0.47
   6   9   0    4.31    0.49
  -6   9   0    3.01    0.61
  -6   9   0    5.23    0.49
   6   9   0    5.16    0.44
  -6   9   0    5.18    0.54
  -7  -9   0    0.40    0.31
  -7  -9   0    0.51    0.29
   7  -9   0    0.61    0.36
   7   9   0   -0.09    0.24
  -7   9   0    0.16    0.32
   7   9   0    0.26    0.23
  -7   9   0    0.49    0.29
  -7   9   0   -0.06    0.29
  -8  -9   0    1.84    0.47
   8  -9   0    1.55    0.45
  -8   9   0    2.16    0.45
  -8   9   0    0.89    0.53
  -8   9   0    1.13    0.43
   8   9   0    1.72    0.38
   9  -9   0    3.38    0.58
  -9  -9   0    4.32    0.64
   9   9   0    3.90    0.52
  -9   9   0    2.84    0.73
  -9   9   0    4.13    0.71
 -10  -9   0    3.49    0.64
 -10  -9   0    2.55    0.71
  10  -9   0    3.17    0.61
 -10   9   0    4.38    0.74
  10   9   0    4.16    0.57
 -10   9   0    1.64    0.64
   0 -10   0   35.39    1.19
   0 -10   0   35.11    1.02
   0 -10   0   34.49    0.93
   0  10   0   32.32    0.90
   0  10   0   33.95    1.04
   0  10   0   33.99    0.99
   0  10   0   36.46    0.95
   1 -10   0   37.85    1.01
  -1 -10   0   39.67    1.08
   1 -10   0   40.07    1.27
  -1 -10   0   39.17    1.23
  -1 -10   0   40.94    1.03
   1  10   0   39.46    1.07
  -1  10   0   39.17    1.10
  -1  10   0   38.59    1.72
   1  10   0   39.47    0.95
  -1  10   0   39.02    1.28
   1  10   0   39.13    1.00
  -1  10   0   39.44    1.01
   1  10   0   38.84    0.98
   2 -10   0    1.37    0.27
   2 -10   0    1.22    0.32
  -2 -10   0    2.09    0.30
  -2 -10   0    1.39    0.27
  -2 -10   0    1.81    0.30
  -2  10   0    1.52    0.33
   2  10   0    1.98    0.30
   2  10   0    1.75    0.29
   2  10   0    1.80    0.29
  -2  10   0    1.36    0.26
  -2  10   0    1.10    0.28
  -2  10   0    1.06    0.36
  -3 -10   0    0.60    0.24
   3 -10   0    0.64    0.23
  -3 -10   0    0.47    0.21
   3 -10   0    0.59    0.22
  -3 -10   0    0.89    0.24
   3  10   0    0.68    0.23
   3  10   0    0.53    0.17
   3  10   0    0.87    0.21
  -3  10   0    0.54    0.22
   3  10   0    0.47    0.20
  -3  10   0    0.54    0.21
  -3  10   0    0.54    0.31
  -4 -10   0    0.76    0.25
  -4 -10   0    1.15    0.30
  -4 -10   0    0.99    0.26
   4 -10   0    1.21    0.34
   4 -10   0    0.61    0.31
   4  10   0    1.14    0.26
   4  10   0    1.63    0.31
  -4  10   0    0.83    0.31
  -4  10   0    0.78    0.43
  -4  10   0    1.15    0.34
   4  10   0    0.89    0.20
   4  10   0    1.16    0.28
  -5 -10   0   -0.08    0.09
  -5 -10   0    0.09    0.19
  -5 -10   0    0.10    0.19
   5 -10   0   -0.31    0.24
  -5 -10   0   -0.11    0.19
   5 -10   0   -0.05    0.29
  -5 -10   0    0.05    0.21
   5  10   0    0.00    0.11
   5  10   0    0.12    0.23
   5  10   0   -0.16    0.17
  -5  10   0   -0.23    0.27
  -5  10   0   -0.22    0.17
   5  10   0   -0.21    0.20
  -5  10   0   -0.22    0.36
  -6 -10   0   23.40    0.92
  -6 -10   0   22.47    0.92
  -6 -10   0   23.07    1.06
   6 -10   0   25.13    1.15
   6 -10   0   23.90    0.96
  -6 -10   0   24.83    0.85
   6  10   0   25.10    0.91
  -6  10   0   24.78    1.81
   6  10   0   25.38    0.91
   6  10   0   24.95    0.92
  -6  10   0   24.65    0.97
  -6  10   0   24.02    1.13
   6  10   0   24.20    0.78
   7 -10   0    1.58    0.43
  -7 -10   0    1.18    0.39
  -7 -10   0    1.37    0.35
  -7  10   0    1.44    0.45
   7  10   0    1.52    0.34
  -7  10   0    1.51    0.42
   7  10   0    1.24    0.31
  -7  10   0    1.03    0.46
  -8 -10   0    1.53    0.45
   8 -10   0    1.13    0.37
  -8  10   0    2.09    0.46
   8  10   0    1.37    0.35
  -8  10   0    0.92    0.57
  -8  10   0    0.91    0.45
  -9 -10   0    2.74    0.56
   9 -10   0    2.77    0.51
  -9  10   0    1.58    0.60
  -9  10   0    2.80    0.62
 -10 -10   0    1.06    0.48
 -10 -10   0    0.77    0.42
  10 -10   0    0.82    0.50
 -10  10   0    0.35    0.49
 -10  10   0    0.55    0.43
  10  10   0    1.15    0.39
   0 -11   0    0.43    0.18
   0 -11   0    0.38    0.20
   0  11   0    0.37    0.23
   0  11   0    0.37    0.15
   0  11   0    0.46    0.23
  -1 -11   0    1.49    0.29
   1 -11   0    1.04    0.31
   1 -11   0    1.53    0.30
  -1 -11   0    1.41    0.31
  -1 -11   0    1.40    0.28
  -1  11   0    1.16    0.44
  -1  11   0    0.88    0.22
  -1  11   0    1.64    0.27
  -1  11   0    1.87    0.33
   1  11   0    1.62    0.29
   1  11   0    1.38    0.27
   1  11   0    1.63    0.29
  -2 -11   0    3.95    0.35
  -2 -11   0    3.92    0.41
  -2 -11   0    4.50    0.53
   2 -11   0    3.03    0.40
   2 -11   0    4.08    0.44
  -2  11   0    3.12    0.40
  -2  11   0    2.99    0.55
  -2  11   0    3.60    0.38
   2  11   0    4.34    0.36
   2  11   0    3.95    0.40
   2  11   0    3.92    0.41
   3 -11   0    9.20    0.61
   3 -11   0    9.32    0.69
  -3 -11   0    8.08    0.53
  -3 -11   0    9.21    0.64
  -3 -11   0    9.22    0.52
   3  11   0    8.89    0.50
  -3  11   0    9.36    0.60
   3  11   0    8.47    0.51
   3  11   0    9.54    0.54
  -3  11   0    8.72    0.99
  -3  11   0    8.24    0.53
  -4 -11   0    2.91    0.38
   4 -11   0    2.39    0.44
  -4 -11   0    3.03    0.40
   4 -11   0    2.43    0.43
  -4 -11   0    2.86    0.37
   4  11   0    3.43    0.39
   4  11   0    3.18    0.40
   4  11   0    2.78    0.39
  -4  11   0    2.07    0.51
  -4  11   0    2.93    0.47
  -4  11   0    2.98    0.46
  -5 -11   0    9.45    0.62
  -5 -11   0    9.87    0.69
  -5 -11   0   10.04    0.65
  -5 -11   0   10.02    0.71
  -5 -11   0   10.00    0.34
   5 -11   0    9.87    0.84
   5 -11   0   10.21    0.72
  -5  11   0    9.28    0.68
  -5  11   0    9.98    1.14
   5  11   0    9.60    0.60
   5  11   0   10.40    0.59
  -5  11   0   10.21    0.71
   5  11   0    9.36    0.59
  -6 -11   0   20.97    1.03
  -6 -11   0   22.05    0.85
  -6 -11   0   20.51    0.89
   6 -11   0   21.31    1.11
   6 -11   0   20.79    0.93
   6  11   0   20.55    0.84
  -6  11   0   22.11    1.68
   6  11   0   21.18    0.87
  -6  11   0   22.31    1.11
  -6  11   0   20.26    0.90
  -7 -11   0    1.27    0.40
  -7 -11   0    1.13    0.32
   7 -11   0    1.11    0.36
  -7  11   0    0.92    0.48
  -7  11   0    1.44    0.48
   7  11   0    1.63    0.34
   7  11   0    1.67    0.36
  -7  11   0    1.45    0.41
  -8 -11   0    0.54    0.35
   8 -11   0    0.54    0.41
  -8  11   0    0.54    0.54
  -8  11   0    0.59    0.30
  -8  11   0    0.84    0.45
   8  11   0    0.68    0.30
   9 -11   0    3.58    0.62
  -9 -11   0    4.04    0.68
  -9  11   0    3.13    0.66
   9  11   0    2.39    0.44
  -9  11   0    1.96    0.67
  10 -11   0    0.58    0.47
 -10 -11   0    0.78    0.43
 -10 -11   0    1.16    0.46
 -10  11   0    0.46    0.65
  10  11   0    0.75    0.39
 -10  11   0    1.34    0.55
   0 -12   0   29.91    0.96
   0 -12   0   28.93    1.15
   0  12   0   30.01    1.03
   0  12   0   31.03    0.97
   0  12   0   30.45    1.02
   1 -12   0    4.14    0.45
  -1 -12   0    4.15    0.45
  -1 -12   0    3.18    0.44
   1 -12   0    2.75    0.40
  -1  12   0    3.88    0.47
  -1  12   0    3.60    0.47
   1  12   0    4.47    0.39
   1  12   0    4.19    0.31
  -1  12   0    3.43    0.64
  -1  12   0    4.23    0.46
   1  12   0    4.54    0.43
   2 -12   0    2.80    0.37
  -2 -12   0    1.89    0.37
   2 -12   0    1.95    0.41
  -2 -12   0    2.43    0.35
  -2  12   0    2.80    0.43
  -2  12   0    2.57    0.37
   2  12   0    2.46    0.34
   2  12   0    3.06    0.39
  -2  12   0    2.02    0.51
   3 -12   0   14.65    0.95
  -3 -12   0   14.09    0.82
  -3 -12   0   14.87    0.71
   3 -12   0   14.89    0.77
  -3  12   0   16.07    0.83
  -3  12   0   14.76    0.75
   3  12   0   14.76    0.69
   3  12   0   14.30    0.68
  -3  12   0   14.29    1.27
   4 -12   0   -0.05    0.31
   4 -12   0   -0.06    0.30
  -4 -12   0    0.16    0.24
  -4 -12   0   -0.05    0.17
  -4  12   0    0.19    0.36
   4  12   0   -0.22    0.23
   4  12   0   -0.13    0.19
  -4  12   0   -0.34    0.25
  -4  12   0   -0.21    0.19
   5 -12   0    0.53    0.36
  -5 -12   0   -0.04    0.24
  -5 -12   0    0.10    0.25
   5 -12   0    0.12    0.34
  -5 -12   0   -0.15    0.26
   5  12   0   -0.01    0.27
   5  12   0    0.04    0.24
  -5  12   0    0.07    0.24
  -5  12   0   -0.17    0.30
  -5  12   0   -0.16    0.20
  -6 -12   0    0.10    0.28
  -6 -12   0   -0.20    0.21
   6 -12   0    0.02    0.32
  -6 -12   0    0.18    0.26
   6 -12   0   -0.11    0.24
  -6  12   0    0.35    0.35
  -6  12   0   -0.14    0.33
   6  12   0    0.14    0.22
  -6  12   0    0.04    0.33
   6  12   0    0.05    0.24
   7 -12   0   12.34    0.94
  -7 -12   0   11.89    0.87
   7 -12   0   11.12    0.76
  -7  12   0   11.48    0.75
  -7  12   0   11.70    1.39
   7  12   0   11.19    0.70
  -7  12   0   11.53    0.85
  -8 -12   0    0.64    0.36
   8 -12   0   -0.25    0.40
  -8  12   0   -0.15    0.38
  -8  12   0   -0.03    0.38
  -8  12   0   -0.12    0.35
   8  12   0   -0.14    0.27
  -9 -12   0    1.63    0.49
   9 -12   0    1.43    0.55
   9  12   0    1.27    0.41
  -9  12   0    0.47    0.62
  -9  12   0    1.61    0.52
   0 -13   0    0.61    0.29
   0 -13   0    0.53    0.33
   0  13   0    0.77    0.24
   0  13   0    0.44    0.21
   0  13   0    0.75    0.25
   1 -13   0   14.65    0.96
  -1 -13   0   13.77    0.67
  -1 -13   0   13.18    0.82
   1 -13   0   13.06    0.71
  -1  13   0   13.12    1.19
  -1  13   0   13.56    0.72
   1  13   0   13.65    0.54
   1  13   0   11.99    0.62
  -1  13   0   13.32    0.82
  -1  13   0   13.92    0.75
   1  13   0   14.42    0.70
   2 -13   0    5.69    0.57
   2 -13   0    6.15    0.65
  -2 -13   0    5.95    0.67
  -2 -13   0    5.52    0.51
  -2  13   0    5.33    0.49
   2  13   0    5.79    0.50
  -2  13   0    6.00    0.57
  -2  13   0    4.52    0.79
   2  13   0    5.09    0.44
   3 -13   0    0.12    0.23
  -3 -13   0    0.13    0.26
   3 -13   0    0.05    0.25
  -3 -13   0    0.17    0.20
  -3  13   0    0.10    0.22
   3  13   0    0.26    0.26
  -3  13   0    0.22    0.39
  -3  13   0    0.05    0.27
   3  13   0    0.19    0.21
  -4 -13   0    1.01    0.32
   4 -13   0    1.14    0.32
  -4 -13   0    1.25    0.31
   4 -13   0    1.01    0.34
  -4  13   0    0.80    0.38
  -4  13   0    1.02    0.50
   4  13   0    0.88    0.29
  -4  13   0    1.23    0.39
   4  13   0    0.87    0.33
  -5 -13   0    3.61    0.47
   5 -13   0    3.10    0.49
  -5 -13   0    2.88    0.53
  -5 -13   0    2.78    0.40
   5 -13   0    3.04    0.53
  -5  13   0    3.34    0.54
   5  13   0    2.42    0.42
  -5  13   0    2.46    0.65
   5  13   0    3.22    0.46
  -5  13   0    2.81    0.50
   6 -13   0    0.10    0.34
  -6 -13   0   -0.03    0.25
  -6 -13   0    0.00    0.24
  -6 -13   0    0.08    0.31
   6 -13   0   -0.43    0.33
  -6  13   0    0.49    0.32
   6  13   0    0.68    0.31
   6  13   0    0.17    0.25
  -6  13   0    0.55    0.37
  -6  13   0    0.00    0.38
   7 -13   0    0.25    0.35
   7 -13   0    0.54    0.43
  -7 -13   0    0.07    0.30
  -7  13   0    0.45    0.47
  -7  13   0    0.14    0.29
  -7  13   0    0.34    0.37
   7  13   0    0.43    0.31
   8 -13   0    0.12    0.31
  -8 -13   0   -0.10    0.33
  -8  13   0    0.34    0.37
   8  13   0    0.27    0.29
  -8  13   0    0.12    0.35
  -8  13   0   -0.19    0.37
   9 -13   0   -0.07    0.33
  -9 -13   0    0.40    0.37
  -9  13   0    0.64    0.47
  -9  13   0   -0.26    0.65
   9  13   0    0.46    0.35
   0 -14   0    3.15    0.50
   0 -14   0    3.98    0.46
   0  14   0    4.14    0.46
   0  14   0    3.55    0.50
   0  14   0    4.23    0.44
  -1 -14   0    0.51    0.30
  -1 -14   0    0.39    0.27
   1 -14   0    0.45    0.36
   1 -14   0    0.57    0.31
   1  14   0    0.45    0.27
  -1  14   0    0.27    0.23
  -1  14   0    0.90    0.43
  -1  14   0    0.64    0.27
   1  14   0    0.61    0.30
  -1  14   0    0.33    0.32
   2 -14   0    0.36    0.27
   2 -14   0    0.87    0.40
  -2 -14   0    0.29    0.25
  -2 -14   0    0.35    0.28
   2  14   0    0.21    0.22
  -2  14   0    0.46    0.41
   2  14   0    0.01    0.24
  -2  14   0    0.17    0.30
  -2  14   0    0.15    0.23
   3 -14   0    0.28    0.34
   3 -14   0    0.37    0.29
  -3 -14   0    0.53    0.34
  -3 -14   0    0.73    0.33
  -3  14   0    0.57    0.61
   3  14   0    0.43    0.29
  -3  14   0    0.22    0.24
  -3  14   0    0.27    0.33
   3  14   0    0.31    0.30
  -4 -14   0    0.27    0.29
   4 -14   0    0.68    0.30
   4 -14   0    0.45    0.40
  -4 -14   0    0.62    0.35
   4  14   0   -0.06    0.26
   4  14   0    0.49    0.27
  -4  14   0    0.33    0.44
  -4  14   0    0.74    0.32
  -4  14   0    0.55    0.30
   5 -14   0    0.77    0.41
   5 -14   0    0.77    0.33
  -5 -14   0    0.75    0.29
  -5 -14   0    0.78    0.33
  -5 -14   0    0.75    0.37
   5  14   0    0.67    0.32
  -5  14   0    0.60    0.48
  -5  14   0    0.83    0.42
  -5  14   0    0.84    0.39
   5  14   0    1.29    0.35
  -6 -14   0    5.61    0.64
   6 -14   0    5.22    0.67
  -6 -14   0    6.17    0.60
  -6 -14   0    6.75    0.70
   6 -14   0    5.52    0.69
   6  14   0    6.03    0.54
  -6  14   0    3.43    0.89
   6  14   0    6.35    0.59
  -6  14   0    6.16    0.78
  -6  14   0    6.80    0.63
  -7 -14   0    0.86    0.41
   7 -14   0   -0.43    0.36
   7 -14   0   -0.31    0.33
   7  14   0    0.43    0.25
  -7  14   0    1.19    0.37
  -7  14   0   -0.10    0.40
  -7  14   0    0.60    0.42
  -8 -14   0    0.69    0.39
   8 -14   0    0.48    0.48
  -8  14   0    0.14    0.37
   8  14   0    0.21    0.32
  -8  14   0    0.60    0.42
  -8  14   0   -0.36    0.41
  -9 -14   0    0.01    0.38
   9 -14   0    0.21    0.49
  -9  14   0   -0.76    0.42
   9  14   0    0.31    0.34
  -9  14   0    0.59    0.46
   0 -15   0    0.10    0.24
   0 -15   0    0.20    0.28
   0  15   0   -0.01    0.22
   0  15   0    0.36    0.34
   0  15   0    0.11    0.30
   1 -15   0   19.65    0.93
  -1 -15   0   20.73    0.93
  -1 -15   0   19.63    1.08
   1 -15   0   19.07    1.10
   1  15   0   18.88    0.70
  -1  15   0   19.44    1.54
   1  15   0   18.74    0.83
   1  15   0   19.59    0.92
  -1  15   0   20.71    0.95
  -1  15   0   20.55    0.95
  -2 -15   0    6.29    0.68
  -2 -15   0    5.61    0.52
   2 -15   0    6.23    0.73
   2 -15   0    5.96    0.56
  -2  15   0    6.05    0.56
   2  15   0    5.80    0.51
  -2  15   0    4.36    0.86
  -2  15   0    5.15    0.55
   2  15   0    6.61    0.59
  -3 -15   0    0.08    0.30
   3 -15   0    0.57    0.40
   3 -15   0    0.25    0.27
  -3 -15   0   -0.08    0.32
   3  15   0    0.22    0.24
  -3  15   0   -0.05    0.33
  -3  15   0    0.41    0.46
   3  15   0    0.24    0.26
  -3  15   0   -0.06    0.26
  -4 -15   0    3.18    0.48
   4 -15   0    1.95    0.51
   4 -15   0    3.68    0.57
  -4 -15   0    2.27    0.44
  -4  15   0    3.20    0.59
  -4  15   0    2.95    0.53
   4  15   0    3.04    0.45
  -4  15   0    1.91    0.78
   4  15   0    2.59    0.45
   5 -15   0    0.28    0.30
   5 -15   0   -0.13    0.38
  -5 -15   0   -0.02    0.27
  -5 -15   0    0.30    0.30
  -5 -15   0    0.04    0.24
   5  15   0    0.36    0.27
   5  15   0    0.17    0.30
  -5  15   0   -0.43    0.33
  -5  15   0   -0.16    0.43
  -5  15   0    0.32    0.30
  -6 -15   0    2.62    0.49
  -6 -15   0    1.59    0.36
   6 -15   0    1.40    0.42
  -6 -15   0    1.94    0.49
   6 -15   0    1.80    0.50
  -6  15   0    0.67    0.71
  -6  15   0    2.23    0.57
   6  15   0    2.19    0.43
  -6  15   0    2.07    0.52
   7 -15   0   -0.45    0.34
  -7 -15   0    0.10    0.32
   7 -15   0    0.43    0.34
  -7  15   0    0.13    0.37
  -7  15   0    0.36    0.40
  -7  15   0   -0.26    0.44
   7  15   0    0.35    0.25
  -8 -15   0    4.12    0.71
   8 -15   0    2.73    0.62
  -8  15   0    3.22    0.69
   8  15   0    2.41    0.46
  -8  15   0    1.83    0.90
  -8  15   0    2.54    0.57
  -9 -15   0   -0.05    0.41
   9 -15   0   -0.18    0.37
  -9  15   0   -0.04    0.32
   9  15   0   -0.11    0.32
  -9  15   0   -0.25    0.54
   0 -16   0    1.73    0.42
   0 -16   0    1.55    0.44
   0  16   0    2.04    0.46
   0  16   0    1.83    0.46
   0  16   0    1.26    0.30
   1 -16   0    1.75    0.50
  -1 -16   0    1.51    0.49
   1 -16   0    1.95    0.46
  -1 -16   0    2.09    0.39
  -1  16   0    2.28    0.47
   1  16   0    1.80    0.41
  -1  16   0    2.63    0.45
  -1  16   0    1.84    0.57
   1  16   0    2.80    0.48
  -2 -16   0    5.15    0.56
   2 -16   0    4.46    0.60
   2 -16   0    4.55    0.57
  -2 -16   0    3.84    0.58
   2  16   0    5.29    0.61
  -2  16   0    5.12    0.58
  -2  16   0    3.70    0.85
   2  16   0    4.95    0.54
  -2  16   0    5.08    0.62
  -3 -16   0    1.66    0.37
  -3 -16   0    1.80    0.45
   3 -16   0    2.17    0.50
   3 -16   0    1.30    0.41
  -3  16   0    2.07    0.49
   3  16   0    2.10    0.40
  -3  16   0    1.95    0.49
   3  16   0    1.90    0.37
  -3  16   0    1.38    0.73
   4 -16   0   -0.36    0.23
   4 -16   0   -0.04    0.28
  -4 -16   0    0.19    0.31
  -4 -16   0   -0.15    0.30
  -4  16   0   -0.16    0.60
   4  16   0    0.16    0.23
  -4  16   0   -0.10    0.24
   4  16   0   -0.05    0.25
  -4  16   0   -0.15    0.23
  -5 -16   0    0.05    0.32
   5 -16   0    0.24    0.31
  -5 -16   0    0.67    0.36
   5 -16   0    0.28    0.30
  -5  16   0    0.21    0.38
  -5  16   0   -0.13    0.66
  -5  16   0    0.91    0.39
   5  16   0    0.03    0.25
   5  16   0    0.55    0.33
  -6 -16   0   -0.23    0.29
  -6 -16   0   -0.22    0.31
   6 -16   0   -0.04    0.40
   6 -16   0   -0.10    0.38
  -6  16   0    0.04    0.28
  -6  16   0   -0.92    0.60
   6  16   0   -0.13    0.27
  -6  16   0   -0.31    0.23
   7 -16   0    0.78    0.49
   7 -16   0    0.16    0.42
  -7 -16   0    0.97    0.45
  -7  16   0    1.26    0.49
  -7  16   0   -0.06    0.74
   7  16   0    0.87    0.37
  -7  16   0    0.75    0.36
  -8 -16   0    1.58    0.52
   8 -16   0    0.84    0.52
  -8  16   0    2.42    0.58
  -8  16   0    1.68    0.52
  -8  16   0   -0.53    0.80
   8  16   0    1.46    0.43
   0 -17   0    0.24    0.36
   0 -17   0   -0.12    0.38
   0  17   0    0.01    0.24
   0  17   0    0.05    0.23
  -1 -17   0    1.25    0.42
   1 -17   0    1.16    0.48
   1 -17   0    1.30    0.43
  -1 -17   0    1.49    0.50
   1  17   0    1.71    0.43
   1  17   0    1.44    0.36
  -1  17   0    1.36    0.37
  -1  17   0    1.42    0.44
   2 -17   0    0.77    0.40
   2 -17   0    0.86    0.47
  -2 -17   0    0.74    0.39
  -2 -17   0    0.74    0.43
  -2  17   0    0.48    0.39
  -2  17   0    0.77    0.41
   2  17   0    0.90    0.37
  -2  17   0    0.61    0.51
   2  17   0    0.71    0.38
   3 -17   0    2.74    0.56
  -3 -17   0    2.07    0.49
   3 -17   0    1.99    0.47
  -3 -17   0    2.54    0.44
  -3  17   0    3.09    0.53
  -3  17   0    1.25    0.60
   3  17   0    2.41    0.42
  -3  17   0    2.68    0.55
   3  17   0    2.74    0.49
  -4 -17   0   -0.17    0.33
   4 -17   0    0.13    0.44
  -4 -17   0    0.50    0.27
   4 -17   0    0.56    0.34
   4  17   0    0.84    0.35
  -4  17   0    0.94    0.48
  -4  17   0   -0.23    0.49
   4  17   0    0.30    0.33
  -4  17   0    1.40    0.46
  -5 -17   0    3.17    0.57
   5 -17   0    3.75    0.68
   5 -17   0    4.83    0.70
  -5 -17   0    4.05    0.59
   5  17   0    4.61    0.60
  -5  17   0    2.80    0.83
   5  17   0    5.14    0.62
  -5  17   0    3.96    0.69
  -5  17   0    5.07    0.69
  -6 -17   0    1.30    0.50
  -6 -17   0    0.64    0.35
   6 -17   0    0.73    0.38
   6 -17   0    0.29    0.45
   6  17   0    1.23    0.42
  -6  17   0    0.14    0.57
  -6  17   0    1.69    0.57
  -6  17   0    1.23    0.45
   7 -17   0    0.46    0.47
  -7 -17   0    1.10    0.49
   7 -17   0    0.72    0.41
  -7  17   0    0.97    0.54
  -7  17   0   -0.05    0.58
  -7  17   0    0.93    0.48
   7  17   0    1.01    0.38
   8 -17   0    0.21    0.47
  -8 -17   0    0.48    0.41
  -8  17   0    0.25    0.35
   8  17   0    0.05    0.33
  -8  17   0    0.47    0.52
   0 -18   0   -0.16    0.38
   0 -18   0    0.11    0.36
   0  18   0    0.64    0.30
   0  18   0    0.64    0.38
  -1 -18   0    0.53    0.35
  -1 -18   0    1.27    0.44
   1 -18   0    0.98    0.42
   1 -18   0    0.41    0.35
   1  18   0    0.74    0.40
   1  18   0    1.08    0.40
  -1  18   0    0.90    0.41
  -1  18   0    1.18    0.37
   2 -18   0   -0.42    0.36
   2 -18   0   -0.01    0.31
  -2 -18   0   -0.01    0.39
  -2 -18   0    0.18    0.36
  -2  18   0    0.02    0.36
   2  18   0   -0.21    0.32
  -2  18   0    0.30    0.39
   2  18   0    0.13    0.25
  -2  18   0   -0.10    0.44
  -3 -18   0   20.98    1.20
   3 -18   0   21.42    1.05
  -3 -18   0   22.57    1.08
   3 -18   0   22.31    1.45
   3  18   0   22.19    1.06
  -3  18   0   22.99    2.16
  -3  18   0   22.45    1.06
   3  18   0   21.64    0.98
  -3  18   0   24.26    1.25
  -4 -18   0    3.84    0.61
  -4 -18   0    4.67    0.59
   4 -18   0    4.69    0.67
   4 -18   0    4.44    0.70
  -4  18   0    5.44    0.73
   4  18   0    3.80    0.57
   4  18   0    4.85    0.60
  -4  18   0    2.67    0.96
  -4  18   0    5.78    0.72
   5 -18   0    3.31    0.65
   5 -18   0    1.86    0.50
  -5 -18   0    2.41    0.51
  -5  18   0    3.72    0.59
   5  18   0    4.15    0.59
  -5  18   0    3.31    0.65
  -5  18   0    1.98    0.79
  -6 -18   0    0.51    0.42
   6 -18   0   -0.03    0.44
   6 -18   0   -0.02    0.32
  -6  18   0   -0.81    0.75
  -6  18   0    0.07    0.30
  -6  18   0    0.78    0.44
   6  18   0   -0.32    0.26
   7 -18   0    0.52    0.51
   7 -18   0    0.43    0.49
  -7 -18   0    0.12    0.38
  -7  18   0    0.57    0.43
  -7  18   0    0.31    0.32
   7  18   0    0.02    0.34
   0 -19   0    0.16    0.29
   0 -19   0   -0.48    0.25
   0  19   0    0.19    0.33
   0  19   0    0.11    0.36
  -1 -19   0    0.77    0.39
  -1 -19   0    1.70    0.42
   1 -19   0    1.06    0.43
   1 -19   0    1.18    0.46
  -1  19   0    1.90    0.49
   1  19   0    1.84    0.44
  -1  19   0    1.67    0.44
   1  19   0    1.18    0.36
  -2 -19   0    1.44    0.40
  -2 -19   0    0.80    0.47
   2 -19   0    1.48    0.56
   2 -19   0    1.95    0.52
  -2  19   0    0.69    0.73
   2  19   0    0.66    0.31
   2  19   0    0.46    0.36
  -2  19   0    1.67    0.51
  -2  19   0    1.47    0.48
  -3 -19   0   14.62    1.18
   3 -19   0   15.51    1.19
  -3 -19   0   14.86    0.95
   3 -19   0   16.51    0.96
  -3  19   0   17.88    1.13
  -3  19   0   13.77    1.68
  -3  19   0   15.40    0.93
   3  19   0   14.36    0.87
   3  19   0   18.37    0.98
  -4 -19   0    0.77    0.33
  -4 -19   0    0.56    0.42
   4 -19   0    0.33    0.51
   4 -19   0    0.36    0.35
   4  19   0    0.50    0.37
  -4  19   0   -0.12    0.55
  -4  19   0    0.88    0.36
   4  19   0    1.06    0.37
  -4  19   0    0.77    0.46
  -5 -19   0   -0.05    0.36
   5 -19   0   -0.03    0.48
   5 -19   0   -0.03    0.32
  -5  19   0   -0.15    0.40
   5  19   0   -0.41    0.27
  -5  19   0   -0.96    0.72
  -5  19   0    0.58    0.47
   6 -19   0   -0.18    0.47
   6 -19   0   -0.20    0.47
  -6 -19   0    1.05    0.47
  -6  19   0    0.82    0.53
  -6  19   0    0.98    0.41
   6  19   0    0.76    0.40
  -6  19   0   -0.67    0.59
  -7 -19   0    0.46    0.47
   7 -19   0    0.03    0.51
   7 -19   0    1.46    0.63
  -7  19   0    1.16    0.57
  -7  19   0    1.21    0.52
   7  19   0    0.66    0.42
   0 -20   0    0.61    0.34
   0 -20   0    0.42    0.39
   0  20   0    0.68    0.41
   0  20   0    0.53    0.39
  -1 -20   0   -0.22    0.31
   1 -20   0   -0.09    0.39
  -1 -20   0   -0.08    0.36
   1 -20   0   -0.12    0.45
   1  20   0    0.22    0.36
   1  20   0   -0.19    0.34
  -1  20   0    0.11    0.36
  -1  20   0    0.05    0.26
  -2 -20   0    0.72    0.39
   2 -20   0    0.28    0.51
  -2 -20   0    1.58    0.49
   2 -20   0    1.25    0.50
  -2  20   0    1.61    0.49
  -2  20   0    0.89    0.46
   2  20   0    0.76    0.41
   2  20   0    1.55    0.47
   3 -20   0    2.98    0.55
  -3 -20   0    2.94    0.63
  -3 -20   0    3.69    0.61
   3 -20   0    2.27    0.65
   3  20   0    3.64    0.61
   3  20   0    2.77    0.54
  -3  20   0    1.88    0.76
  -3  20   0    2.87    0.58
  -3  20   0    3.69    0.59
  -4 -20   0    3.92    0.66
   4 -20   0    4.71    0.67
  -4 -20   0    4.75    0.64
   4 -20   0    4.49    0.72
  -4  20   0    2.84    1.05
  -4  20   0    6.35    0.75
  -4  20   0    5.74    0.85
   4  20   0    5.72    0.68
   5 -20   0   -0.41    0.44
   5 -20   0   -0.56    0.46
  -5 -20   0   -0.49    0.34
  -5  20   0    0.25    0.46
  -5  20   0    0.27    0.45
   5  20   0    0.31    0.28
  -5  20   0   -1.10    0.51
   6 -20   0    0.24    0.38
   6 -20   0   -0.67    0.45
  -6 -20   0   -0.22    0.34
  -6  20   0    0.19    0.46
  -6  20   0   -0.48    0.31
   6  20   0    0.02    0.38
   0 -21   0   -0.50    0.36
   0 -21   0   -0.50    0.28
   0  21   0   -0.01    0.27
   0  21   0    0.08    0.37
   1 -21   0   -0.21    0.47
   1 -21   0    0.37    0.44
  -1 -21   0   -0.25    0.46
  -1 -21   0    0.28    0.31
  -1  21   0    0.49    0.33
  -1  21   0    0.68    0.34
   1  21   0    0.23    0.39
   1  21   0    0.60    0.33
  -2 -21   0   -0.17    0.28
  -2 -21   0   -0.37    0.30
   2 -21   0   -0.28    0.35
   2 -21   0   -0.69    0.36
  -2  21   0    0.20    0.44
   2  21   0    0.15    0.32
  -2  21   0    0.54    0.41
   2  21   0    0.25    0.27
   3 -21   0    0.80    0.46
   3 -21   0   -0.35    0.32
  -3 -21   0   -0.09    0.34
  -3 -21   0   -0.20    0.43
  -3  21   0   -1.39    0.65
   3  21   0    0.41    0.38
   3  21   0   -0.13    0.32
  -3  21   0    0.37    0.43
  -3  21   0    0.37    0.34
   4 -21   0   -0.77    0.47
   4 -21   0    0.92    0.51
  -4 -21   0    0.23    0.45
  -4  21   0    1.23    0.53
  -4  21   0    1.28    0.52
   4  21   0    0.63    0.38
  -4  21   0   -0.68    0.79
  -5 -21   0    0.54    0.53
   5 -21   0    1.53    0.60
   5 -21   0    0.91    0.50
   5  21   0    1.97    0.46
  -5  21   0    1.71    0.55
  -5  21   0    2.33    0.54
  -5  21   0   -0.20    0.97
   6  21   0    0.21    0.41
   0 -22   0   -0.06    0.51
   0 -22   0    0.64    0.48
   0  22   0    0.42    0.35
   0  22   0    1.19    0.48
  -1 -22   0    0.53    0.55
   1 -22   0    0.42    0.43
   1 -22   0    0.44    0.47
  -1 -22   0   -0.17    0.38
   1  22   0    0.97    0.44
  -1  22   0    0.12    0.31
  -1  22   0    1.02    0.46
   1  22   0    0.49    0.33
  -2 -22   0    0.02    0.41
   2 -22   0   -0.38    0.39
  -2 -22   0   -0.89    0.43
   2 -22   0   -0.01    0.38
  -2  22   0    0.39    0.45
   2  22   0    0.04    0.33
  -2  22   0    0.16    0.31
   2  22   0    0.38    0.40
  -3 -22   0    1.71    0.61
   3 -22   0    1.97    0.58
   3 -22   0    2.61    0.65
  -3 -22   0    2.78    0.62
  -3  22   0    1.18    0.75
  -3  22   0    3.04    0.68
   3  22   0    1.99    0.47
  -3  22   0    3.25    0.65
   4 -22   0    2.44    0.63
   4 -22   0    3.85    0.77
  -4 -22   0    2.31    0.64
  -4  22   0    2.37    0.63
   4  22   0    3.09    0.55
  -4  22   0    3.46    0.69
  -4  22   0    1.33    0.81
   5 -22   0    0.94    0.48
  -5  22   0    1.09    0.58
   5  22   0    0.95    0.39
  -5  22   0    1.21    0.48
   0 -23   0   -0.18    0.54
   0 -23   0   -0.15    0.39
   0  23   0   -0.17    0.37
   0  23   0    0.43    0.34
   1 -23   0   -0.18    0.42
   1 -23   0    0.36    0.46
  -1 -23   0    0.16    0.45
  -1 -23   0   -0.96    0.46
   1  23   0    1.56    0.52
  -1  23   0    0.77    0.47
  -1  23   0    0.16    0.32
   1  23   0    0.85    0.48
  -2 -23   0    0.16    0.32
   2 -23   0   -0.38    0.53
   2 -23   0    0.27    0.49
  -2  23   0    0.61    0.39
   2  23   0   -0.16    0.36
   2  23   0    0.28    0.32
  -2  23   0    0.03    0.43
   3 -23   0    0.42    0.55
  -3 -23   0    0.06    0.52
   3 -23   0    0.42    0.64
  -3  23   0    0.81    0.53
   3  23   0    0.87    0.47
  -3  23   0    1.76    0.60
   4  23   0    0.06    0.40
   0 -24   0    4.00    0.69
   0 -24   0    3.12    0.80
   0  24   0    4.26    0.74
   0  24   0    4.51    0.76
  -1 -24   0    1.45    0.56
   1 -24   0    1.40    0.58
   1 -24   0    1.15    0.70
  -1 -24   0    2.14    0.54
   1  24   0    2.22    0.59
   1  24   0    2.11    0.57
  -1  24   0    2.23    0.59
  -1  24   0    2.47    0.65
   2 -24   0   -0.69    0.43
  -2 -24   0    0.12    0.48
  -2 -24   0   -1.05    0.47
   2 -24   0   -0.64    0.57
  -2  24   0   -0.04    0.32
  -2  24   0   -0.11    0.45
   2  24   0    0.02    0.44
 -11   0   1    1.01    0.48
  11   0  -1    1.21    0.42
 -11   0   1    2.13    0.58
  10   0  -1    0.26    0.33
 -10   0   1    0.08    0.33
 -10   0   1   -0.17    0.30
  -9   0   1    0.53    0.36
   9   0  -1    0.59    0.33
  -9   0   1    0.77    0.32
  -9   0   1    0.60    0.35
  -8   0   1   -0.04    0.21
  -8   0   1   -0.21    0.26
   8   0  -1    0.04    0.28
  -8   0   1   -0.22    0.28
   7   0  -1    1.39    0.28
  -7   0   1    1.32    0.35
  -7   0   1    1.53    0.32
  -7   0   1    1.23    0.32
  -7   0   1    0.98    0.32
   7   0  -1    1.40    0.32
  -6   0   1    0.03    0.12
  -6   0   1   -0.18    0.15
  -6   0   1   -0.02    0.19
   6   0  -1   -0.04    0.20
   6   0  -1   -0.01    0.12
  -6   0   1   -0.01    0.19
   5   0  -1   64.50    1.30
   5   0  -1   63.16    1.34
  -5   0   1   65.67    2.01
  -5   0   1   62.13    1.50
  -5   0   1   64.57    2.15
  -5   0   1   63.98    1.33
  -5   0   1   64.42    1.37
   5   0  -1   64.30    1.37
   4   0  -1   -0.09    0.09
  -4   0   1   -0.05    0.10
   4   0  -1    0.03    0.14
   4   0  -1   -0.01    0.11
  -4   0   1    0.07    0.12
  -4   0   1    0.05    0.10
  -4   0   1   -0.10    0.15
   4   0  -1    0.01    0.04
   4   0  -1   -0.14    0.11
  -4   0   1   -0.04    0.13
  -4   0   1   -0.07    0.19
   4   0  -1   -0.06    0.14
   3   0  -1   68.94    1.76
   3   0  -1   66.17    1.06
   3   0  -1   66.82    1.31
  -3   0   1   67.64    1.73
   3   0  -1   67.93    1.15
  -3   0   1   67.59    1.14
  -3   0   1   66.66    1.19
   3   0  -1   65.70    1.22
  -3   0   1   66.36    1.82
   3   0  -1   67.50    1.18
  -3   0   1   66.88    1.33
  -3   0   1   66.46    1.22
   2   0  -1   -0.16    0.07
   2   0  -1   -0.22    0.07
  -2   0   1   -0.10    0.09
   2   0  -1   -0.16    0.06
  -2   0   1    0.03    0.12
  -2   0   1   -0.14    0.08
  -2   0   1   -0.15    0.10
   2   0  -1    0.01    0.08
  -2   0   1   -0.20    0.09
   2   0  -1   -0.01    0.10
   2   0  -1   -0.16    0.05
   2   0  -1   -0.20    0.03
  -2   0   1   -0.18    0.05
  -1   0   1   17.40    0.35
  -1   0   1   17.76    0.34
   1   0  -1   19.59    0.45
  -1   0   1   19.35    0.37
   1   0  -1   15.58    0.34
  -1   0   1   19.08    0.53
   1   0  -1   18.10    0.40
   0   0  -1    0.01    0.02
   0   0   1   -0.04    0.00
   0   0   1   -0.04    0.01
   0   0  -1   -0.01    0.02
   0   0  -1   -0.03    0.02
   0   0  -1   -0.03    0.02
  -1   0  -1   10.64    0.22
   1   0   1   10.79    0.21
   1   0   1   11.14    0.24
  -1   0  -1   11.15    0.25
  -1   0  -1   10.65    0.21
   2   0   1    0.05    0.08
  -2   0  -1   -0.10    0.06
   2   0   1   -0.07    0.08
  -2   0  -1    0.04    0.09
   2   0   1   -0.03    0.06
  -2   0  -1   -0.11    0.09
  -2   0  -1   -0.04    0.08
  -3   0  -1    3.86    0.44
  -3   0  -1    3.51    0.21
   3   0   1    3.40    0.22
   3   0   1    3.79    0.24
  -3   0  -1    3.38    0.26
  -3   0  -1    3.64    0.23
  -3   0  -1    3.49    0.22
   3   0   1    3.67    0.25
  -4   0  -1   -0.05    0.10
  -4   0  -1   -0.28    0.15
  -4   0  -1   -0.05    0.09
   4   0   1   -0.04    0.11
  -4   0  -1   -0.06    0.12
   4   0   1   -0.07    0.11
   4   0   1    0.10    0.13
  -4   0  -1   -0.12    0.11
  -4   0  -1   -0.18    0.10
   5   0   1   13.79    0.53
  -5   0  -1   14.83    0.55
   5   0   1   14.67    0.56
  -5   0  -1   14.07    0.46
  -5   0  -1   15.28    1.08
  -5   0  -1   13.85    0.53
  -5   0  -1   13.83    0.62
  -6   0  -1   -0.18    0.13
  -6   0  -1   -0.23    0.18
   6   0   1    0.01    0.19
  -6   0  -1   -0.01    0.17
  -6   0  -1   -0.14    0.14
   6   0   1   -0.13    0.15
  -6   0  -1   -0.06    0.10
  -7   0  -1  110.76    2.07
  -7   0  -1  110.21    1.77
  -7   0  -1  112.40    2.42
   7   0   1  108.88    2.10
  -7   0  -1  109.50    1.74
  -7   0  -1  108.95    3.81
   7   0   1  108.08    2.03
  -7   0  -1  107.91    2.21
   8   0   1   -0.26    0.23
  -8   0  -1   -0.22    0.28
  -8   0  -1   -0.10    0.30
  -9   0  -1    3.79    0.60
  -9   0  -1    2.20    0.63
   9   0   1    2.86    0.45
  10   0   1   -0.27    0.26
 -10   0  -1    0.05    0.27
 -10   0  -1    0.18    0.36
  11  -1  -1    0.10    0.36
 -11  -1   1    0.67    0.44
 -11  -1   1    0.36    0.43
 -11   1   1    0.25    0.41
  11   1  -1    0.56    0.37
 -11   1   1    0.73    0.49
 -10  -1   1    0.07    0.33
  10  -1  -1   -0.29    0.31
 -10  -1   1    0.52    0.40
 -10   1   1    0.05    0.33
  10   1  -1    0.24    0.31
 -10   1   1    0.11    0.27
  -9  -1   1    9.44    0.78
  -9  -1   1   10.14    1.19
   9  -1  -1    9.84    0.69
  -9  -1   1    9.43    0.67
  -9   1   1   10.42    1.15
   9   1  -1    9.34    0.67
  -9   1   1   10.11    0.81
  -9   1   1    9.01    0.67
   8  -1  -1   19.31    0.85
  -8  -1   1   17.85    0.97
  -8  -1   1   18.09    1.38
  -8  -1   1   18.88    0.85
   8   1  -1   19.11    0.85
  -8   1   1   18.57    0.87
  -8   1   1   18.37    1.45
  -8   1   1   18.79    0.96
  -7  -1   1    1.43    0.36
   7  -1  -1    1.82    0.36
  -7  -1   1    1.86    0.34
  -7  -1   1    0.98    0.32
   7  -1  -1    1.27    0.28
  -7  -1   1    1.18    0.31
  -7   1   1    1.37    0.32
  -7   1   1    1.40    0.36
  -7   1   1    0.83    0.35
   7   1  -1    1.53    0.30
   7   1  -1    1.09    0.26
   6  -1  -1    0.74    0.25
  -6  -1   1    0.89    0.29
  -6  -1   1    0.49    0.22
   6  -1  -1    0.69    0.25
  -6  -1   1    1.13    0.25
  -6  -1   1    0.84    0.25
   6   1  -1    0.68    0.23
  -6   1   1    0.87    0.24
  -6   1   1    0.75    0.28
   6   1  -1    0.53    0.23
   6   1  -1    0.91    0.23
  -6   1   1    0.82    0.09
  -6   1   1    0.87    0.28
  -6   1   1    0.73    0.25
   5  -1  -1    0.59    0.18
   5  -1  -1    0.29    0.20
  -5  -1   1    0.54    0.23
  -5  -1   1    0.47    0.21
  -5  -1   1    0.45    0.20
  -5  -1   1    0.50    0.16
  -5  -1   1    0.57    0.27
  -5   1   1    0.35    0.19
   5   1  -1    0.46    0.17
   5   1  -1    0.65    0.21
  -5   1   1    0.42    0.07
  -5   1   1    0.42    0.17
  -5   1   1    0.21    0.16
   5   1  -1    0.48    0.18
  -5   1   1    0.54    0.24
   4  -1  -1    7.02    0.27
   4  -1  -1    6.57    0.55
   4  -1  -1    6.54    0.35
   4  -1  -1    7.11    0.55
  -4  -1   1    6.61    0.38
  -4  -1   1    7.18    0.35
  -4  -1   1    6.64    0.54
   4  -1  -1    6.58    0.40
  -4  -1   1    6.78    0.51
  -4  -1   1    7.24    0.36
   4  -1  -1    6.49    0.36
  -4  -1   1    6.83    0.42
   4   1  -1    7.00    0.38
   4   1  -1    6.31    0.32
  -4   1   1    6.63    0.55
   4   1  -1    6.58    0.34
  -4   1   1    7.11    0.37
  -4   1   1    6.50    0.38
  -4   1   1    6.73    0.42
  -4   1   1    6.40    0.53
   4   1  -1    6.70    0.56
  -4   1   1    6.87    0.24
   4   1  -1    6.98    0.41
   3  -1  -1   21.02    0.58
   3  -1  -1   21.18    0.63
  -3  -1   1   20.81    0.81
  -3  -1   1   21.18    0.56
  -3  -1   1   20.75    0.84
   3  -1  -1   20.82    0.55
   3  -1  -1   20.21    0.57
   3  -1  -1   21.03    0.84
  -3  -1   1   20.71    0.63
  -3  -1   1   21.30    0.54
   3  -1  -1   20.73    0.47
  -3  -1   1   21.44    0.56
   3  -1  -1   19.88    0.86
   3   1  -1   18.37    0.35
   3   1  -1   21.69    0.64
  -3   1   1   20.72    0.63
   3   1  -1   20.46    0.81
  -3   1   1   20.10    0.56
  -3   1   1   20.33    0.58
   3   1  -1   21.32    0.55
  -3   1   1   22.12    0.54
  -3   1   1   20.81    0.86
   3   1  -1   20.70    0.56
  -3   1   1   21.13    0.46
  -3   1   1   21.05    0.84
   3   1  -1   21.25    0.57
   2  -1  -1    9.36    0.50
  -2  -1   1    9.38    0.33
   2  -1  -1    9.37    0.35
   2  -1  -1    9.31    0.32
   2  -1  -1    9.10    0.27
   2  -1  -1    8.57    0.29
   2  -1  -1    9.47    0.33
  -2  -1   1    9.68    0.42
  -2  -1   1    9.28    0.28
  -2  -1   1    9.26    0.31
   2  -1  -1    9.04    0.42
  -2  -1   1    9.57    0.36
  -2   1   1    8.93    0.45
   2   1  -1    9.95    0.45
   2   1  -1    9.35    0.32
  -2   1   1    8.90    0.28
  -2   1   1    9.50    0.31
   2   1  -1    9.84    0.35
  -2   1   1    9.05    0.31
  -2   1   1    9.17    0.34
   2   1  -1    8.56    0.28
   2   1  -1    9.17    0.30
  -2   1   1    9.14    0.44
  -2   1   1    9.20    0.27
   1  -1  -1   20.23    0.46
   1  -1  -1   21.63    0.43
   1  -1  -1   22.13    0.62
   1  -1  -1   21.56    0.46
   1  -1  -1   21.97    0.59
  -1  -1   1   22.44    0.59
  -1  -1   1   21.90    0.47
  -1  -1   1   22.23    0.40
  -1  -1   1   22.32    0.43
   1  -1  -1   22.29    0.40
  -1  -1   1   21.77    0.43
   1  -1  -1   21.88    0.41
   1   1  -1   21.75    0.40
  -1   1   1   21.25    0.46
  -1   1   1   21.68    0.40
   1   1  -1   21.23    0.41
  -1   1   1   21.17    0.60
   1   1  -1   19.90    0.58
   1   1  -1   22.72    0.47
  -1   1   1   22.30    0.42
  -1   1   1   22.40    0.43
  -1   1   1   20.61    0.59
   1   1  -1   20.18    0.42
  -1   1   1   21.50    0.46
   0  -1  -1    4.06    0.10
   0  -1   1    4.06    0.13
   0  -1  -1    4.37    0.10
   0  -1   1    4.03    0.19
   0  -1  -1    4.47    0.09
   0  -1   1    3.41    0.11
   0   1  -1    4.42    0.12
   0   1  -1    3.87    0.13
   0   1  -1    3.84    0.19
   0   1  -1    4.61    0.12
   0   1   1    3.30    0.09
  -1  -1  -1    7.34    0.17
   1  -1   1    7.14    0.22
  -1  -1  -1    7.45    0.19
   1  -1   1    7.13    0.20
   1  -1   1    7.30    0.39
  -1  -1  -1    6.94    0.17
   1  -1   1    6.30    0.20
  -1  -1  -1    7.29    0.16
  -1   1  -1    7.19    0.22
  -1   1  -1    7.53    0.40
  -1   1  -1    7.08    0.20
  -1   1  -1    7.38    0.20
   1   1   1    7.20    0.16
  -2  -1  -1   31.33    0.64
   2  -1   1   30.84    0.66
  -2  -1  -1   30.60    0.58
   2  -1   1   31.51    1.12
  -2  -1  -1   31.34    0.57
   2  -1   1   30.68    0.60
   2  -1   1   30.53    0.58
  -2  -1  -1   31.71    0.54
  -2   1  -1   31.51    0.58
  -2   1  -1   31.53    1.13
   2   1   1   30.47    0.55
  -2   1  -1   30.36    0.59
  -2   1  -1   30.97    0.67
   2   1   1   27.17    0.55
   2   1   1   32.22    0.62
  -3  -1  -1   96.14    1.44
  -3  -1  -1   97.11    1.58
  -3  -1  -1   97.28    1.69
   3  -1   1   97.57    1.69
   3  -1   1   98.48    1.54
  -3  -1  -1   99.06    1.50
   3  -1   1   95.74    1.49
  -3   1  -1   96.11    1.71
  -3   1  -1   99.13    2.73
   3   1   1   97.02    1.50
  -3   1  -1   99.50    1.71
  -3   1  -1   97.84    1.62
   3   1   1   97.84    1.46
   3   1   1   99.77    1.65
  -3   1  -1   97.78    1.48
  -3   1  -1   96.73    1.51
   4  -1   1    0.06    0.14
  -4  -1  -1    0.03    0.11
   4  -1   1    0.29    0.14
  -4  -1  -1    0.07    0.13
  -4  -1  -1    0.00    0.13
  -4  -1  -1    0.08    0.13
   4  -1   1    0.16    0.13
  -4  -1  -1    0.07    0.13
   4   1   1    0.13    0.13
   4   1   1    0.14    0.14
  -4   1  -1    0.19    0.17
  -4   1  -1    0.16    0.13
  -4   1  -1    0.14    0.11
   4   1   1   -0.04    0.12
  -4   1  -1    0.11    0.14
  -4   1  -1   -0.07    0.18
  -5  -1  -1    7.84    0.77
   5  -1   1    7.30    0.40
  -5  -1  -1    6.92    0.39
  -5  -1  -1    6.99    0.39
   5  -1   1    7.07    0.41
  -5  -1  -1    6.86    0.30
  -5  -1  -1    7.03    0.45
  -5   1  -1    6.67    0.45
  -5   1  -1    6.97    0.36
   5   1   1    6.69    0.39
  -5   1  -1    7.70    0.41
   5   1   1    7.13    0.39
  -5   1  -1    7.13    0.39
  -5   1  -1    6.99    0.78
   6  -1   1    9.37    0.51
  -6  -1  -1    9.33    0.49
  -6  -1  -1    9.00    0.57
  -6  -1  -1    9.45    0.32
  -6  -1  -1    9.25    0.49
  -6  -1  -1    9.56    0.30
   6  -1   1    9.64    0.51
  -6  -1  -1    9.33    0.97
  -6   1  -1    9.70    0.51
  -6   1  -1    9.09    0.92
  -6   1  -1    9.39    0.59
   6   1   1    9.72    0.53
  -6   1  -1    9.14    0.50
   6   1   1    9.46    0.51
  -6   1  -1    8.84    0.40
  -7  -1  -1    0.39    0.36
   7  -1   1    0.65    0.29
  -7  -1  -1    0.16    0.25
   7  -1   1    0.51    0.25
  -7  -1  -1    0.40    0.29
   7   1   1    0.68    0.26
  -7   1  -1    0.69    0.30
  -7   1  -1    0.96    0.34
  -7   1  -1    0.66    0.26
  -7   1  -1    0.39    0.29
   7   1   1    0.76    0.28
   8  -1   1   -0.16    0.28
  -8  -1  -1    0.07    0.27
  -8  -1  -1   -0.24    0.29
   8   1   1    0.15    0.25
  -8   1  -1   -0.03    0.28
  -8   1  -1    0.18    0.36
  -9  -1  -1    0.82    0.37
   9  -1   1    0.75    0.33
  -9  -1  -1    0.78    0.45
  -9   1  -1    1.05    0.38
  -9   1  -1    0.42    0.33
   9   1   1    0.25    0.29
 -10  -1  -1    0.20    0.41
  10  -1   1    0.65    0.35
 -10  -1  -1    0.68    0.41
 -10   1  -1    0.68    0.38
 -10   1  -1    0.66    0.48
  10   1   1    0.15    0.29
 -11  -2   1    0.53    0.49
  11  -2  -1    0.16    0.37
 -11  -2   1    0.34    0.41
 -11   2   1    0.52    0.49
  11   2  -1    1.22    0.42
 -11   2   1    0.71    0.47
 -10  -2   1    1.79    0.50
 -10  -2   1    1.23    0.49
  10  -2  -1    1.47    0.44
  10   2  -1    2.10    0.46
 -10   2   1    0.91    0.42
 -10   2   1    1.88    0.52
  -9  -2   1    1.55    0.51
  -9  -2   1    2.30    0.43
   9  -2  -1    2.16    0.39
  -9  -2   1    2.27    0.51
  -9   2   1    1.56    0.49
  -9   2   1    2.97    0.55
   9   2  -1    2.55    0.45
  -9   2   1    2.94    0.48
  -8  -2   1    2.81    0.44
  -8  -2   1    2.36    0.48
   8  -2  -1    2.99    0.47
  -8  -2   1    1.62    0.50
  -8   2   1    2.74    0.53
   8   2  -1    2.29    0.37
  -8   2   1    2.28    0.39
  -8   2   1    1.75    0.48
  -7  -2   1    6.08    0.51
   7  -2  -1    6.76    0.58
   7  -2  -1    5.92    0.46
  -7  -2   1    5.71    0.51
  -7  -2   1    6.27    0.81
  -7  -2   1    6.48    0.48
   7   2  -1    5.69    0.46
  -7   2   1    6.80    0.54
   7   2  -1    6.12    0.45
   7   2  -1    6.63    0.52
  -7   2   1    6.33    0.26
  -7   2   1    6.34    0.84
  -7   2   1    6.54    0.59
  -6  -2   1    0.06    0.14
   6  -2  -1    0.00    0.14
  -6  -2   1    0.01    0.14
   6  -2  -1    0.10    0.21
  -6  -2   1   -0.13    0.14
  -6  -2   1    0.09    0.20
  -6   2   1    0.08    0.16
  -6   2   1    0.07    0.15
  -6   2   1    0.05    0.16
   6   2  -1    0.13    0.19
  -6   2   1    0.03    0.07
   6   2  -1    0.14    0.17
   6   2  -1    0.40    0.22
  -6   2   1    0.03    0.21
  -5  -2   1   82.80    1.59
   5  -2  -1   82.59    1.61
  -5  -2   1   81.70    2.26
  -5  -2   1   81.59    1.80
   5  -2  -1   82.38    1.48
  -5  -2   1   82.26    2.55
  -5  -2   1   83.17    1.63
   5  -2  -1   81.23    1.54
  -5   2   1   80.88    1.59
  -5   2   1   82.75    1.65
  -5   2   1   81.79    1.81
   5   2  -1   81.48    1.61
   5   2  -1   81.99    1.59
  -5   2   1   82.96    2.57
  -5   2   1   82.04    1.46
   4  -2  -1    7.68    0.40
   4  -2  -1    7.64    0.42
   4  -2  -1    8.11    0.40
  -4  -2   1    8.74    0.40
  -4  -2   1    8.63    0.47
  -4  -2   1    7.92    0.57
  -4  -2   1    7.90    0.37
  -4  -2   1    8.35    0.39
   4  -2  -1    7.91    0.59
   4  -2  -1    8.25    0.34
   4  -2  -1    7.92    0.61
   4   2  -1    8.03    0.37
  -4   2   1    8.26    0.31
  -4   2   1    7.61    0.42
   4   2  -1    7.95    0.42
  -4   2   1    8.43    0.62
   4   2  -1    8.41    0.39
   4   2  -1    7.66    0.57
  -4   2   1    8.20    0.40
  -4   2   1    8.51    0.62
   4   2  -1    7.81    0.39
  -4   2   1    8.42    0.37
  -4   2   1    7.47    0.45
  -3  -2   1   25.27    0.72
   3  -2  -1   25.21    0.72
  -3  -2   1   25.82    0.61
  -3  -2   1   25.81    0.86
  -3  -2   1   24.78    0.63
  -3  -2   1   24.90    0.64
   3  -2  -1   25.45    0.61
   3  -2  -1   25.40    0.98
   3  -2  -1   26.33    0.98
   3  -2  -1   25.35    0.60
   3  -2  -1   24.46    0.64
   3   2  -1   25.58    0.88
  -3   2   1   25.15    0.73
  -3   2   1   26.18    0.61
  -3   2   1   24.81    0.58
  -3   2   1   25.53    0.98
   3   2  -1   25.89    0.65
   3   2  -1   24.26    0.63
  -3   2   1   24.78    0.64
  -3   2   1   24.86    0.98
  -3   2   1   25.59    0.65
   3   2  -1   25.21    0.61
   3   2  -1   25.45    0.46
   3   2  -1   24.96    0.71
  -2  -2   1  163.62    2.28
  -2  -2   1  162.66    2.53
   2  -2  -1  170.17    3.47
   2  -2  -1  161.02    2.59
   2  -2  -1  170.06    2.26
  -2  -2   1  162.85    3.28
  -2  -2   1  164.73    2.23
  -2  -2   1  166.13    2.43
   2  -2  -1  164.47    3.56
   2  -2  -1  167.79    2.53
   2  -2  -1  163.59    2.28
   2   2  -1  163.57    3.31
  -2   2   1  147.68    2.25
  -2   2   1  165.57    2.53
  -2   2   1  166.66    2.59
  -2   2   1  164.48    2.44
   2   2  -1  166.02    2.49
  -2   2   1  164.17    3.58
  -2   2   1  167.66    2.25
   2   2  -1  167.11    2.29
   2   2  -1  165.52    2.24
  -2   2   1  168.05    3.44
   2   2  -1  166.15    2.52
   2   2  -1  164.45    2.43
   1  -2  -1   68.86    1.52
  -1  -2   1   67.73    1.04
   1  -2  -1   69.29    1.01
   1  -2  -1   68.70    1.21
  -1  -2   1   68.75    1.10
   1  -2  -1   68.68    1.61
  -1  -2   1   68.36    1.46
   1  -2  -1   69.62    1.14
   1  -2  -1   70.18    1.03
  -1  -2   1   66.60    1.01
  -1   2   1   69.08    1.13
  -1   2   1   68.55    1.52
   1   2  -1   68.56    1.47
  -1   2   1   68.98    1.62
  -1   2   1   69.87    1.21
  -1   2   1   68.86    1.03
   1   2  -1   69.14    1.04
   1   2  -1   68.93    1.10
   1   2  -1   69.30    1.02
  -1   2   1   69.47    1.01
   0  -2  -1    2.44    0.11
   0  -2   1    2.56    0.13
   0  -2  -1    2.42    0.10
   0  -2   1    2.51    0.18
   0  -2  -1    2.53    0.10
   0  -2  -1    2.36    0.15
   0  -2  -1    2.37    0.16
   0  -2   1    2.32    0.13
   0  -2   1    2.41    0.12
   0   2  -1    2.51    0.13
   0   2  -1    2.67    0.20
   0   2   1    2.38    0.14
   0   2   1    2.46    0.15
   0   2   1    1.95    0.10
   0   2  -1    2.35    0.12
   0   2   1    2.21    0.10
   0   2  -1    2.20    0.13
   1  -2   1    0.57    0.11
   1  -2   1    0.45    0.12
   1  -2   1    0.86    0.11
  -1  -2  -1    0.89    0.08
  -1  -2  -1    0.78    0.08
  -1  -2  -1    0.81    0.08
  -1  -2  -1    0.61    0.09
   1  -2   1    0.69    0.11
  -1   2  -1    0.60    0.11
  -1   2  -1    0.69    0.11
  -1   2  -1    0.62    0.10
   1   2   1    0.63    0.08
  -1   2  -1    0.44    0.13
  -1   2  -1    0.72    0.11
   2  -2   1   21.34    0.90
  -2  -2  -1   22.51    0.52
   2  -2   1   21.99    0.56
  -2  -2  -1   20.98    0.46
   2  -2   1   20.95    0.49
  -2  -2  -1   22.05    0.44
  -2  -2  -1   22.50    0.53
   2  -2   1   21.71    0.51
  -2  -2  -1   21.91    0.46
  -2   2  -1   21.93    0.60
  -2   2  -1   21.41    0.50
  -2   2  -1   22.14    0.49
  -2   2  -1   21.54    0.57
  -2   2  -1   21.34    0.91
   2   2   1   21.81    0.46
   2   2   1   20.94    0.44
   3  -2   1    2.62    0.23
  -3  -2  -1    2.55    0.21
   3  -2   1    2.79    0.22
   3  -2   1    2.71    0.37
  -3  -2  -1    2.68    0.18
   3  -2   1    2.44    0.22
  -3  -2  -1    2.51    0.18
  -3  -2  -1    2.71    0.23
  -3  -2  -1    2.51    0.19
  -3   2  -1    2.97    0.26
  -3   2  -1    2.64    0.26
  -3   2  -1    2.71    0.22
   3   2   1    2.64    0.21
  -3   2  -1    2.67    0.21
  -3   2  -1    1.87    0.32
   3   2   1    2.48    0.21
   3   2   1    2.78    0.19
  -4  -2  -1  139.35    2.40
  -4  -2  -1  138.69    2.24
   4  -2   1  140.73    2.20
  -4  -2  -1  141.17    2.24
  -4  -2  -1  138.78    2.05
   4  -2   1  137.78    2.42
  -4  -2  -1  139.49    2.12
   4  -2   1  137.65    2.13
  -4  -2  -1  144.81    3.35
   4   2   1  139.01    2.21
  -4   2  -1  135.59    2.43
  -4   2  -1  140.33    2.40
  -4   2  -1  145.71    2.18
   4   2   1  138.07    2.13
   4   2   1  139.62    2.08
  -4   2  -1  136.62    3.77
   4   2   1  141.48    2.32
  -4   2  -1  140.14    2.31
  -5  -2  -1    0.26    0.19
  -5  -2  -1    0.40    0.16
  -5  -2  -1    0.21    0.06
   5  -2   1    0.07    0.16
   5  -2   1    0.09    0.16
  -5  -2  -1    0.18    0.15
  -5  -2  -1    0.19    0.18
  -5   2  -1    0.44    0.16
   5   2   1    0.16    0.16
   5   2   1    0.13    0.17
  -5   2  -1    0.41    0.18
  -5   2  -1    0.14    0.17
  -5   2  -1    0.03    0.13
  -5   2  -1    0.18    0.18
  -6  -2  -1    1.01    0.28
  -6  -2  -1    0.79    0.24
   6  -2   1    1.21    0.27
  -6  -2  -1    0.73    0.30
  -6  -2  -1    1.09    0.11
  -6  -2  -1    0.79    0.09
  -6  -2  -1    1.05    0.24
   6  -2   1    1.26    0.27
  -6   2  -1    1.31    0.31
   6   2   1    1.45    0.28
  -6   2  -1    1.18    0.27
  -6   2  -1    0.83    0.36
   6   2   1    0.90    0.25
  -6   2  -1    0.84    0.18
  -6   2  -1    1.39    0.27
  -7  -2  -1    1.73    0.35
  -7  -2  -1    2.01    0.40
   7  -2   1    1.78    0.36
   7  -2   1    2.28    0.39
  -7  -2  -1    1.22    0.41
   7   2   1    1.89    0.36
  -7   2  -1    2.42    0.47
  -7   2  -1    1.74    0.33
  -7   2  -1    1.86    0.37
  -7   2  -1    0.89    0.47
   7   2   1    1.80    0.35
  -8  -2  -1   12.75    0.80
   8  -2   1   12.27    0.70
  -8  -2  -1   11.95    1.30
  -8   2  -1   12.12    0.80
  -8   2  -1   13.88    1.33
   8   2   1   14.06    0.70
  -9  -2  -1    0.23    0.38
   9  -2   1    0.43    0.33
  -9  -2  -1    0.32    0.31
   9   2   1    0.18    0.30
  -9   2  -1    0.47    0.33
  -9   2  -1    0.07    0.27
 -10  -2  -1    0.42    0.37
  10  -2   1   -0.04    0.31
 -10  -2  -1    0.12    0.29
 -10   2  -1    0.50    0.49
 -10   2  -1    0.42    0.36
  10   2   1   -0.21    0.27
 -11  -3   1    2.85    0.62
 -11  -3   1    1.92    0.59
  11  -3  -1    2.54    0.54
 -11   3   1    3.28    0.67
 -11   3   1    2.06    0.63
  11   3  -1    2.56    0.51
  10  -3  -1    2.00    0.46
 -10  -3   1    1.16    0.43
 -10  -3   1    1.54    0.46
 -10   3   1    0.99    0.45
  10   3  -1    1.18    0.40
 -10   3   1    1.92    0.51
   9  -3  -1    4.15    0.55
  -9  -3   1    3.01    0.47
  -9  -3   1    2.75    0.63
  -9  -3   1    3.64    0.60
  -9   3   1    3.93    0.53
  -9   3   1    3.22    0.65
   9   3  -1    3.63    0.51
  -9   3   1    3.86    0.63
  -8  -3   1   24.81    1.64
   8  -3  -1   25.05    0.95
  -8  -3   1   24.04    0.96
  -8  -3   1   24.10    1.12
  -8   3   1   23.46    1.13
  -8   3   1   22.78    0.97
  -8   3   1   25.89    1.73
   8   3  -1   24.60    0.95
   8   3  -1   24.74    0.94
   7  -3  -1    0.85    0.26
  -7  -3   1    0.71    0.26
  -7  -3   1    0.42    0.29
  -7  -3   1    0.74    0.29
  -7  -3   1    0.47    0.26
  -7   3   1    0.42    0.25
  -7   3   1    0.18    0.27
  -7   3   1    0.53    0.12
  -7   3   1    0.78    0.30
   7   3  -1    0.59    0.26
   7   3  -1    0.54    0.22
   7   3  -1    0.89    0.26
  -6  -3   1    8.25    0.48
  -6  -3   1    8.66    0.58
  -6  -3   1    7.92    0.47
   6  -3  -1    8.26    0.48
   6  -3  -1    8.60    0.42
  -6  -3   1    8.26    0.77
   6  -3  -1    8.76    0.54
  -6   3   1    8.13    0.37
   6   3  -1    7.58    0.46
  -6   3   1    7.62    0.52
   6   3  -1    8.43    0.51
  -6   3   1    7.69    0.57
  -6   3   1    8.08    0.47
  -6   3   1    7.60    0.76
  -5  -3   1   24.85    1.07
   5  -3  -1   24.67    0.77
  -5  -3   1   24.80    0.78
   5  -3  -1   25.17    0.70
   5  -3  -1   25.43    0.81
  -5  -3   1   23.37    0.87
  -5  -3   1   26.40    0.78
   5   3  -1   24.21    0.75
  -5   3   1   23.97    0.77
  -5   3   1   24.27    0.66
   5   3  -1   25.55    1.06
   5   3  -1   24.06    0.72
  -5   3   1   23.86    0.89
  -5   3   1   25.19    0.79
  -5   3   1   24.93    1.25
   5   3  -1   24.23    0.75
  -4  -3   1   90.19    2.21
   4  -3  -1   85.27    1.77
   4  -3  -1   86.33    1.59
  -4  -3   1   90.40    1.59
   4  -3  -1   86.63    2.41
  -4  -3   1   88.93    1.63
   4  -3  -1   87.73    2.50
  -4  -3   1   88.66    1.51
   4  -3  -1   87.39    1.55
   4  -3  -1   89.59    1.64
  -4  -3   1   89.29    1.80
  -4   3   1   90.62    1.55
  -4   3   1   88.83    1.66
  -4   3   1   89.93    1.62
   4   3  -1   88.19    2.20
   4   3  -1   88.79    1.75
  -4   3   1   89.66    1.60
   4   3  -1   89.29    1.59
   4   3  -1   88.25    1.34
   4   3  -1   86.85    1.51
  -4   3   1   87.22    1.79
   4   3  -1   86.68    1.62
  -4   3   1   89.71    2.41
  -4   3   1   87.27    2.53
  -3  -3   1    0.10    0.15
   3  -3  -1    0.07    0.19
   3  -3  -1    0.00    0.10
  -3  -3   1    0.13    0.12
   3  -3  -1    0.00    0.10
  -3  -3   1    0.02    0.12
   3  -3  -1    0.06    0.09
   3  -3  -1    0.18    0.11
   3  -3  -1    0.12    0.10
  -3  -3   1   -0.03    0.13
  -3  -3   1    0.12    0.12
  -3   3   1   -0.01    0.13
   3   3  -1    0.05    0.13
   3   3  -1    0.00    0.08
   3   3  -1    0.02    0.09
  -3   3   1    0.06    0.07
  -3   3   1    0.03    0.10
   3   3  -1    0.05    0.06
  -3   3   1   -0.23    0.12
   3   3  -1    0.04    0.13
  -3   3   1    0.15    0.20
  -3   3   1   -0.19    0.15
   3   3  -1    0.01    0.13
  -2  -3   1    1.21    0.17
  -2  -3   1    1.53    0.20
   2  -3  -1    0.93    0.14
  -2  -3   1    0.96    0.15
   2  -3  -1    1.20    0.17
   2  -3  -1    1.43    0.20
   2  -3  -1    0.99    0.17
  -2  -3   1    1.19    0.16
   2  -3  -1    0.80    0.18
   2  -3  -1    1.43    0.17
  -2  -3   1    1.19    0.15
   2   3  -1    1.16    0.16
   2   3  -1    0.98    0.15
  -2   3   1    1.38    0.15
  -2   3   1    1.09    0.16
   2   3  -1    1.21    0.18
   2   3  -1    1.54    0.18
  -2   3   1    0.96    0.18
  -2   3   1    1.37    0.16
  -2   3   1    0.98    0.20
  -2   3   1    1.07    0.19
   1  -3  -1   11.90    0.40
  -1  -3   1   11.64    0.39
  -1  -3   1   12.75    0.36
   1  -3  -1   12.39    0.33
  -1  -3   1   13.00    0.36
   1  -3  -1   12.43    0.47
   1  -3  -1   12.45    0.55
   1  -3  -1   12.10    0.34
  -1  -3   1   12.32    0.33
   1  -3  -1   12.39    0.38
  -1   3   1   12.28    0.33
   1   3  -1   12.52    0.40
  -1   3   1   12.68    0.57
   1   3  -1   12.53    0.33
  -1   3   1   11.89    0.36
  -1   3   1   12.27    0.39
   1   3  -1   12.23    0.34
   1   3  -1   12.20    0.41
  -1   3   1   12.67    0.48
   1   3  -1   12.48    0.36
  -1   3   1   12.53    0.34
   0  -3   1   39.16    0.74
   0  -3   1   38.90    1.07
   0  -3   1   38.59    0.68
   0  -3  -1   38.82    0.63
   0  -3  -1   38.33    0.69
   0  -3  -1   38.68    0.63
   0  -3  -1   38.82    0.86
   0  -3   1   39.77    0.68
   0  -3  -1   38.64    0.82
   0  -3   1   40.38    0.84
   0   3  -1   40.72    0.75
   0   3   1   37.65    0.63
   0   3   1   37.57    0.68
   0   3  -1   39.20    0.83
   0   3   1   37.57    0.86
   0   3  -1   38.01    0.67
   0   3   1   38.35    0.81
   0   3  -1   38.13    0.68
   0   3  -1   38.43    1.08
   0   3   1   38.61    0.63
  -1  -3  -1   43.49    0.68
  -1  -3  -1   42.79    0.74
  -1  -3  -1   43.58    0.70
   1  -3   1   42.28    0.75
   1  -3   1   43.80    1.28
  -1  -3  -1   43.60    0.88
   1  -3   1   43.49    0.77
   1  -3   1   43.13    0.84
  -1   3  -1   43.82    0.76
  -1   3  -1   43.63    0.95
  -1   3  -1   43.69    1.29
   1   3   1   42.86    0.87
   1   3   1   41.59    0.72
   1   3   1   43.27    0.68
  -1   3  -1   41.76    0.84
   1   3   1   43.13    0.69
  -1   3  -1   41.76    0.76
   2  -3   1   19.56    0.56
  -2  -3  -1   19.92    0.52
  -2  -3  -1   20.83    0.53
  -2  -3  -1   19.74    0.46
   2  -3   1   20.43    0.89
   2  -3   1   19.58    0.50
  -2  -3  -1   19.95    0.46
  -2  -3  -1   19.74    0.43
   2  -3   1   19.56    0.51
   2   3   1   19.45    0.44
  -2   3  -1   20.85    0.62
   2   3   1   19.66    0.43
  -2   3  -1   20.16    0.49
  -2   3  -1   20.05    0.51
  -2   3  -1   19.60    0.89
  -2   3  -1   20.01    0.57
   2   3   1   19.62    0.45
   3  -3   1   28.69    0.68
  -3  -3  -1   29.79    0.75
  -3  -3  -1   29.37    0.67
   3  -3   1   29.04    0.78
  -3  -3  -1   29.14    0.65
  -3  -3  -1   28.96    0.66
   3  -3   1   28.62    0.71
  -3  -3  -1   29.36    0.61
   3  -3   1   29.13    1.24
  -3   3  -1   29.11    0.70
   3   3   1   30.40    0.66
   3   3   1   28.63    0.64
  -3   3  -1   29.76    0.80
  -3   3  -1   28.11    0.79
   3   3   1   29.04    0.63
  -3   3  -1   28.81    1.26
  -3   3  -1   30.05    0.68
  -4  -3  -1    2.58    0.24
  -4  -3  -1    1.89    0.30
   4  -3   1    2.72    0.25
  -4  -3  -1    2.72    0.25
  -4  -3  -1    2.37    0.20
  -4  -3  -1    2.27    0.29
  -4  -3  -1    2.83    0.25
   4  -3   1    2.53    0.27
  -4   3  -1    2.05    0.37
  -4   3  -1    3.00    0.28
   4   3   1    2.68    0.27
  -4   3  -1    2.36    0.28
   4   3   1    2.45    0.22
  -4   3  -1    2.76    0.32
   5  -3   1    2.27    0.30
   5  -3   1    3.02    0.34
  -5  -3  -1    3.07    0.33
  -5  -3  -1    2.81    0.30
  -5  -3  -1    2.85    0.18
  -5  -3  -1    2.54    0.27
   5   3   1    2.69    0.29
   5   3   1    2.53    0.29
  -5   3  -1    2.19    0.24
   5   3   1    2.46    0.24
  -5   3  -1    2.59    0.36
  -5   3  -1    2.11    0.41
  -5   3  -1    2.26    0.29
  -5   3  -1    2.70    0.31
  -6  -3  -1    0.58    0.07
   6  -3   1    0.65    0.25
  -6  -3  -1    0.42    0.24
  -6  -3  -1    0.77    0.22
  -6  -3  -1    0.48    0.31
  -6  -3  -1    0.88    0.22
  -6  -3  -1    0.68    0.09
   6  -3   1    0.85    0.27
   6   3   1    1.10    0.25
  -6   3  -1    0.62    0.23
  -6   3  -1    1.03    0.25
  -6   3  -1    0.75    0.19
  -6   3  -1    0.71    0.30
   6   3   1    0.58    0.22
  -6   3  -1    0.80    0.28
   7  -3   1    3.80    0.46
  -7  -3  -1    2.40    0.55
   7  -3   1    3.20    0.43
  -7  -3  -1    3.27    0.49
  -7  -3  -1    2.81    0.39
   7   3   1    3.24    0.42
  -7   3  -1    2.25    0.53
   7   3   1    2.72    0.40
  -7   3  -1    3.91    0.44
  -7   3  -1    3.84    0.53
  -8  -3  -1    2.99    0.65
   8  -3   1    4.62    0.51
  -8  -3  -1    4.48    0.58
  -8   3  -1    3.64    0.56
   8   3   1    4.74    0.48
  -8   3  -1    2.99    0.63
  -9  -3  -1    4.01    0.61
  -9  -3  -1    3.05    0.68
   9  -3   1    4.85    0.56
  -9   3  -1    3.05    0.68
  -9   3  -1    4.38    0.65
   9   3   1    4.11    0.48
  10  -3   1    0.25    0.34
 -10  -3  -1    0.35    0.37
 -10  -3  -1    0.46    0.37
 -10   3  -1    0.03    0.31
  10   3   1    0.21    0.28
 -10   3  -1    0.89    0.42
 -11  -4   1    0.35    0.43
 -11  -4   1    0.00    0.35
  11  -4  -1   -0.19    0.35
 -11   4   1   -0.15    0.29
  11   4  -1    0.09    0.33
 -11   4   1    0.30    0.39
 -10  -4   1    1.65    0.48
  10  -4  -1    1.60    0.44
 -10  -4   1    1.09    0.44
  10   4  -1    1.94    0.45
 -10   4   1    1.64    0.56
 -10   4   1    2.29    0.55
   9  -4  -1    0.02    0.33
  -9  -4   1    0.20    0.27
  -9  -4   1    0.91    0.37
  -9  -4   1    0.28    0.34
  -9   4   1    0.22    0.24
  -9   4   1    0.15    0.28
   9   4  -1    0.47    0.26
  -9   4   1    0.73    0.37
   9   4  -1    0.10    0.29
   8  -4  -1   16.08    0.83
  -8  -4   1   17.48    0.97
  -8  -4   1   15.74    1.29
  -8  -4   1   15.07    0.79
  -8   4   1   15.30    1.32
   8   4  -1   16.55    0.78
  -8   4   1   16.35    0.92
  -8   4   1   16.17    0.84
   8   4  -1   16.81    0.80
  -7  -4   1   22.22    0.86
  -7  -4   1   21.87    0.99
  -7  -4   1   23.83    1.45
  -7  -4   1   23.27    0.88
   7  -4  -1   23.22    0.90
  -7   4   1   20.54    0.87
   7   4  -1   22.44    0.84
   7   4  -1   22.57    0.87
  -7   4   1   22.90    0.70
  -7   4   1   22.93    1.50
  -7   4   1   22.91    1.04
   7   4  -1   21.35    0.82
  -6  -4   1   36.97    1.05
   6  -4  -1   37.46    1.06
   6  -4  -1   38.09    0.99
  -6  -4   1   37.86    1.05
   6  -4  -1   38.32    1.09
  -6  -4   1   36.54    1.20
  -6   4   1   39.16    1.78
   6   4  -1   36.51    0.99
   6   4  -1   35.77    1.02
  -6   4   1   36.73    0.94
  -6   4   1   36.07    1.20
  -6   4   1   37.30    1.09
   6   4  -1   37.68    1.06
   5  -4  -1    0.64    0.19
  -5  -4   1    0.24    0.20
   5  -4  -1    0.36    0.16
   5  -4  -1    0.17    0.21
  -5  -4   1    0.72    0.23
  -5  -4   1    0.59    0.23
  -5  -4   1    0.45    0.18
  -5   4   1    0.45    0.23
  -5   4   1    0.32    0.12
   5   4  -1    0.75    0.21
  -5   4   1    0.16    0.22
   5   4  -1    0.29    0.20
  -5   4   1    0.39    0.23
   5   4  -1    0.74    0.21
  -5   4   1    0.49    0.16
   4  -4  -1   20.95    0.67
  -4  -4   1   21.00    0.62
   4  -4  -1   20.21    0.75
   4  -4  -1   20.21    0.65
   4  -4  -1   20.26    0.66
   4  -4  -1   20.58    1.02
  -4  -4   1   20.24    0.82
  -4  -4   1   20.26    0.65
  -4  -4   1   20.04    0.64
  -4  -4   1   20.11    0.74
  -4   4   1   19.84    0.63
   4   4  -1   19.74    0.62
   4   4  -1   20.91    0.66
  -4   4   1   20.22    0.66
  -4   4   1   19.94    0.66
  -4   4   1   20.56    0.75
   4   4  -1   20.73    0.83
  -4   4   1   20.99    1.06
   4   4  -1   20.34    0.63
  -4   4   1   21.14    1.05
  -4   4   1   20.68    0.64
   4   4  -1   20.41    0.46
  -3  -4   1   20.12    0.51
  -3  -4   1   19.61    0.67
   3  -4  -1   20.25    0.94
   3  -4  -1   20.73    0.64
  -3  -4   1   19.93    0.56
   3  -4  -1   19.80    0.67
  -3  -4   1   19.90    0.58
  -3  -4   1   20.34    0.61
   3  -4  -1   20.42    0.93
  -3  -4   1   20.79    0.70
   3  -4  -1   19.39    0.57
   3  -4  -1   19.41    0.59
  -3   4   1   19.68    0.66
   3   4  -1   19.96    0.57
   3   4  -1   20.19    0.51
   3   4  -1   19.99    0.72
  -3   4   1   19.66    0.93
  -3   4   1   19.87    0.61
  -3   4   1   19.81    0.57
   3   4  -1   20.01    0.59
  -3   4   1   20.60    0.62
  -3   4   1   19.06    0.87
   3   4  -1   19.40    0.57
   2  -4  -1   34.62    0.75
  -2  -4   1   35.93    0.72
  -2  -4   1   35.59    0.78
  -2  -4   1   36.18    0.90
  -2  -4   1   34.98    0.78
   2  -4  -1   35.71    0.85
   2  -4  -1   34.63    1.13
  -2  -4   1   35.91    0.77
   2  -4  -1   35.91    0.76
   2  -4  -1   35.50    0.87
   2  -4  -1   35.85    1.20
   2   4  -1   34.40    0.75
  -2   4   1   35.98    1.25
  -2   4   1   35.67    0.86
  -2   4   1   35.80    1.10
   2   4  -1   35.29    0.73
  -2   4   1   35.49    0.77
   2   4  -1   35.35    0.79
  -2   4   1   35.34    0.73
   2   4  -1   36.24    0.91
  -2   4   1   34.63    0.85
   2   4  -1   34.51    0.78
  -1  -4   1   20.71    0.79
  -1  -4   1   18.83    0.57
  -1  -4   1   18.56    0.47
  -1  -4   1   18.84    0.49
   1  -4  -1   19.81    0.84
   1  -4  -1   18.92    0.66
  -1  -4   1   18.43    0.50
   1  -4  -1   18.27    0.57
   1  -4  -1   18.10    0.46
   1  -4  -1   18.50    0.52
   1  -4  -1   18.35    0.47
   1   4  -1   18.33    0.46
  -1   4   1   19.00    0.65
   1   4  -1   18.55    0.49
   1   4  -1   18.40    0.50
  -1   4   1   18.62    0.45
   1   4  -1   17.75    0.55
   1   4  -1   19.13    0.55
  -1   4   1   18.84    0.47
  -1   4   1   17.83    0.54
  -1   4   1   19.64    0.82
  -1   4   1   17.95    0.51
   0  -4   1  416.16    9.17
   0  -4  -1  443.38    6.58
   0  -4  -1  432.46    8.82
   0  -4  -1  442.14    5.60
   0  -4  -1  435.25    5.78
   0  -4   1  431.11    6.58
   0  -4   1  441.36    5.50
   0  -4   1  448.08    6.02
   0  -4   1  448.87    5.49
   0  -4  -1  438.15    5.96
   0   4   1  423.47    6.12
   0   4   1  438.88    5.60
   0   4   1  410.59    8.75
   0   4  -1  441.95    6.59
   0   4   1  444.27    6.56
   0   4  -1  429.06    9.61
   0   4   1  448.43    5.97
   0   4  -1  440.49    5.49
   0   4  -1  445.55    5.49
   0   4  -1  441.85    6.02
  -1  -4  -1    2.12    0.16
  -1  -4  -1    2.36    0.21
   1  -4   1    1.90    0.20
   1  -4   1    2.17    0.28
   1  -4   1    1.78    0.22
  -1  -4  -1    2.37    0.18
   1  -4   1    2.13    0.20
   1  -4   1    2.16    0.18
  -1  -4  -1    1.91    0.16
   1   4   1    2.23    0.19
  -1   4  -1    2.31    0.31
  -1   4  -1    2.10    0.18
   1   4   1    2.36    0.17
   1   4   1    2.07    0.16
   1   4   1    2.18    0.16
  -1   4  -1    2.34    0.18
  -1   4  -1    2.03    0.21
  -1   4  -1    2.29    0.25
   2  -4   1    0.08    0.09
   2  -4   1   -0.03    0.11
  -2  -4  -1   -0.12    0.07
  -2  -4  -1    0.18    0.10
   2  -4   1   -0.03    0.09
  -2  -4  -1   -0.03    0.09
   2  -4   1    0.00    0.12
  -2  -4  -1    0.01    0.06
  -2   4  -1    0.00    0.12
   2   4   1   -0.03    0.05
  -2   4  -1    0.03    0.09
  -2   4  -1   -0.01    0.08
  -2   4  -1   -0.01    0.08
   2   4   1   -0.06    0.08
   2   4   1    0.03    0.07
   2   4   1    0.12    0.09
  -2   4  -1   -0.01    0.13
   3  -4   1    2.16    0.25
  -3  -4  -1    2.40    0.21
  -3  -4  -1    2.22    0.24
   3  -4   1    1.84    0.33
   3  -4   1    2.21    0.25
  -3  -4  -1    2.25    0.20
  -3  -4  -1    2.35    0.21
  -3  -4  -1    2.34    0.21
   3  -4   1    2.47    0.26
   3   4   1    2.23    0.20
  -3   4  -1    1.42    0.28
  -3   4  -1    2.28    0.24
  -3   4  -1    2.36    0.28
   3   4   1    2.24    0.22
   3   4   1    2.24    0.20
  -3   4  -1    1.88    0.23
  -3   4  -1    2.30    0.25
  -4  -4  -1    1.22    0.19
  -4  -4  -1    1.18    0.21
   4  -4   1    1.30    0.23
  -4  -4  -1    0.88    0.12
  -4  -4  -1    1.08    0.22
   4  -4   1    1.22    0.22
  -4  -4  -1    0.81    0.22
  -4   4  -1    1.09    0.24
  -4   4  -1    0.89    0.21
   4   4   1    1.14    0.20
  -4   4  -1    1.17    0.30
   4   4   1    0.95    0.17
  -4   4  -1    0.92    0.19
   4   4   1    0.95    0.19
  -5  -4  -1    8.71    0.43
   5  -4   1    8.01    0.47
  -5  -4  -1    7.74    0.43
   5  -4   1    7.63    0.43
  -5  -4  -1    7.97    0.50
  -5  -4  -1    7.46    0.67
  -5  -4  -1    7.82    0.31
  -5   4  -1    8.29    0.46
   5   4   1    7.79    0.39
  -5   4  -1    7.49    0.78
  -5   4  -1    8.28    0.46
  -5   4  -1    8.00    0.48
  -5   4  -1    7.11    0.50
   5   4   1    7.95    0.42
  -6  -4  -1    2.52    0.39
   6  -4   1    2.61    0.37
  -6  -4  -1    2.33    0.32
   6  -4   1    2.37    0.36
  -6  -4  -1    2.29    0.16
  -6  -4  -1    2.64    0.34
  -6   4  -1    2.51    0.35
   6   4   1    2.11    0.32
   6   4   1    2.35    0.29
  -6   4  -1    1.85    0.33
  -6   4  -1    1.93    0.27
  -6   4  -1    2.11    0.38
  -6   4  -1    1.67    0.42
   6   4   1    2.50    0.35
  -7  -4  -1    1.69    0.48
   7  -4   1    2.65    0.41
  -7  -4  -1    2.00    0.42
   7  -4   1    3.16    0.44
  -7  -4  -1    2.30    0.37
  -7   4  -1    2.38    0.39
  -7   4  -1    1.84    0.55
   7   4   1    2.27    0.36
  -7   4  -1    2.62    0.47
  -8  -4  -1    5.57    0.65
  -8  -4  -1    5.73    0.90
   8  -4   1    4.71    0.53
  -8   4  -1    3.61    0.70
   8   4   1    4.20    0.47
  -8   4  -1    4.94    0.64
  -9  -4  -1    0.96    0.49
   9  -4   1    1.07    0.37
  -9  -4  -1    1.93    0.45
  -9   4  -1    1.32    0.43
   9   4   1    1.93    0.38
  -9   4  -1    1.26    0.49
  10  -4   1    0.06    0.33
 -10  -4  -1    0.50    0.36
 -10  -4  -1    0.37    0.42
 -10   4  -1    0.16    0.32
  10   4   1    0.00    0.26
 -10   4  -1   -0.18    0.28
 -11  -5   1    0.66    0.41
  11  -5  -1    1.34    0.49
 -11  -5   1    1.38    0.49
 -11   5   1    1.13    0.51
 -11   5   1    0.57    0.55
  11   5  -1    1.28    0.43
 -10  -5   1    0.47    0.40
  10  -5  -1    0.55    0.39
 -10  -5   1    0.66    0.39
 -10   5   1    0.07    0.31
  10   5  -1    0.36    0.33
 -10   5   1    0.45    0.39
   9  -5  -1    1.54    0.42
  -9  -5   1    0.70    0.36
  -9  -5   1    1.79    0.39
  -9  -5   1    1.53    0.45
  -9   5   1    1.04    0.48
   9   5  -1    0.93    0.34
  -9   5   1    1.18    0.44
   9   5  -1    1.22    0.32
  -9   5   1    1.84    0.38
  -8  -5   1   14.45    0.91
  -8  -5   1   14.53    1.25
   8  -5  -1   14.04    0.80
  -8  -5   1   13.68    0.76
  -8   5   1   13.00    0.73
  -8   5   1   13.53    1.27
  -8   5   1   15.28    0.95
   8   5  -1   13.64    0.75
   8   5  -1   13.52    0.71
  -7  -5   1    8.93    0.60
  -7  -5   1    8.18    0.65
   7  -5  -1    9.46    0.65
  -7  -5   1    8.77    0.54
  -7   5   1    9.27    1.05
  -7   5   1    8.72    0.64
   7   5  -1    8.79    0.60
  -7   5   1    8.35    0.64
  -7   5   1    8.48    0.48
   7   5  -1    9.79    0.57
   6  -5  -1    1.15    0.31
  -6  -5   1    1.17    0.31
  -6  -5   1    1.73    0.31
  -6  -5   1    1.51    0.30
   6  -5  -1    1.21    0.23
  -6  -5   1    0.81    0.32
   6   5  -1    1.40    0.27
   6   5  -1    1.30    0.26
  -6   5   1    1.32    0.32
  -6   5   1    0.93    0.18
  -6   5   1    0.99    0.32
   6   5  -1    1.58    0.28
  -6   5   1    0.88    0.30
   5  -5  -1   17.73    0.66
  -5  -5   1   16.71    0.64
  -5  -5   1   17.30    0.67
  -5  -5   1   16.15    0.81
   5  -5  -1   17.56    0.70
  -5  -5   1   16.11    0.73
   5  -5  -1   17.03    0.68
   5   5  -1   16.57    0.65
  -5   5   1   17.10    0.63
  -5   5   1   16.42    0.74
  -5   5   1   16.75    1.07
   5   5  -1   16.87    0.41
   5   5  -1   16.31    0.63
   5   5  -1   16.52    0.60
  -5   5   1   16.76    0.69
  -5   5   1   17.22    0.68
  -4  -5   1    0.30    0.15
   4  -5  -1    0.40    0.16
   4  -5  -1    0.23    0.21
  -4  -5   1    0.17    0.18
   4  -5  -1    0.21    0.15
  -4  -5   1    0.25    0.16
   4  -5  -1    0.22    0.15
  -4  -5   1    0.21    0.16
   4   5  -1    0.32    0.09
   4   5  -1    0.26    0.15
   4   5  -1    0.25    0.14
   4   5  -1    0.12    0.15
   4   5  -1    0.25    0.14
  -4   5   1    0.14    0.12
  -4   5   1    0.21    0.17
  -4   5   1    0.21    0.17
  -4   5   1   -0.09    0.14
  -3  -5   1   36.44    0.99
   3  -5  -1   38.87    0.91
  -3  -5   1   37.23    0.89
   3  -5  -1   37.00    0.98
  -3  -5   1   36.83    0.83
  -3  -5   1   38.10    0.84
  -3  -5   1   37.80    1.01
   3  -5  -1   35.90    0.85
  -3  -5   1   37.38    0.89
   3  -5  -1   38.86    1.01
   3  -5  -1   38.32    1.39
   3  -5  -1   38.54    1.33
  -3   5   1   36.97    0.85
   3   5  -1   36.88    0.88
  -3   5   1   37.07    0.89
   3   5  -1   38.36    0.84
   3   5  -1   37.62    0.87
  -3   5   1   37.12    0.96
   3   5  -1   38.07    0.85
  -3   5   1   36.84    1.00
  -3   5   1   37.86    1.33
   3   5  -1   38.44    1.04
  -3   5   1   37.34    1.42
   2  -5  -1    3.13    0.24
   2  -5  -1    3.19    0.25
  -2  -5   1    3.08    0.21
  -2  -5   1    3.10    0.28
   2  -5  -1    3.18    0.37
  -2  -5   1    3.23    0.25
   2  -5  -1    3.10    0.24
  -2  -5   1    2.92    0.24
  -2  -5   1    3.10    0.22
   2  -5  -1    2.91    0.31
   2   5  -1    3.47    0.26
  -2   5   1    3.31    0.24
   2   5  -1    3.24    0.24
   2   5  -1    3.06    0.23
  -2   5   1    3.11    0.26
  -2   5   1    2.68    0.24
  -2   5   1    3.12    0.35
   2   5  -1    3.27    0.25
  -2   5   1    3.29    0.26
   2   5  -1    2.94    0.26
  -2   5   1    3.79    0.51
  -1  -5   1   15.24    0.47
   1  -5  -1   14.90    0.60
   1  -5  -1   15.43    0.77
  -1  -5   1   16.02    0.74
   1  -5  -1   14.90    0.44
  -1  -5   1   15.19    0.48
  -1  -5   1   15.23    0.46
   1  -5  -1   14.43    0.45
  -1  -5   1   14.24    0.52
   1  -5  -1   14.59    0.56
   1  -5  -1   15.07    0.49
  -1   5   1   14.57    0.44
   1   5  -1   15.01    0.46
  -1   5   1   14.49    0.48
   1   5  -1   14.66    0.45
  -1   5   1   14.92    0.45
  -1   5   1   15.40    0.60
  -1   5   1   15.70    0.80
   1   5  -1   14.57    0.48
  -1   5   1   15.36    0.54
   1   5  -1   14.37    0.54
   0  -5  -1   53.57    0.93
   0  -5  -1   52.56    1.01
   0  -5   1   54.03    1.57
   0  -5   1   52.29    1.17
   0  -5   1   52.30    0.98
   0  -5  -1   51.53    1.16
   0  -5  -1   56.24    1.64
   0  -5   1   52.63    1.05
   0  -5  -1   53.94    1.17
   0  -5   1   52.89    0.96
   0  -5  -1   53.62    0.93
   0   5  -1   52.68    1.18
   0   5  -1   55.08    1.59
   0   5   1   53.51    1.15
   0   5   1   52.56    0.92
   0   5   1   50.62    0.99
   0   5  -1   52.60    1.06
   0   5   1   53.17    0.92
   0   5  -1   52.42    0.96
   0   5  -1   52.16    0.96
   0   5   1   52.87    1.16
   1  -5   1   16.24    0.59
  -1  -5  -1   16.34    0.46
   1  -5   1   16.14    0.53
  -1  -5  -1   17.10    0.56
   1  -5   1   16.44    0.49
  -1  -5  -1   16.91    0.45
  -1  -5  -1   16.14    0.41
   1  -5   1   16.07    0.77
  -1  -5  -1   16.37    0.43
   1  -5   1   14.99    0.46
   1   5   1   17.23    0.44
   1   5   1   16.21    0.54
  -1   5  -1   17.43    0.83
  -1   5  -1   16.88    0.53
   1   5   1   16.31    0.43
  -1   5  -1   15.73    0.47
   1   5   1   16.42    0.45
  -1   5  -1   17.64    0.63
  -1   5  -1   16.28    0.48
   2  -5   1    6.01    0.31
  -2  -5  -1    6.29    0.33
   2  -5   1    6.22    0.31
   2  -5   1    6.09    0.35
   2  -5   1    6.49    0.43
  -2  -5  -1    6.46    0.29
  -2  -5  -1    6.04    0.28
   2  -5   1    6.92    0.54
  -2  -5  -1    6.66    0.28
  -2   5  -1    6.53    0.39
   2   5   1    6.72    0.28
   2   5   1    6.17    0.28
  -2   5  -1    6.20    0.30
   2   5   1    6.43    0.32
  -2   5  -1    6.83    0.56
   2   5   1    6.30    0.29
  -2   5  -1    6.88    0.38
  -2   5  -1    6.18    0.34
  -3  -5  -1    9.62    0.41
  -3  -5  -1   10.19    0.52
  -3  -5  -1    9.80    0.39
   3  -5   1    9.63    0.42
  -3  -5  -1    9.99    0.46
  -3  -5  -1    9.67    0.36
   3  -5   1   10.21    0.45
   3  -5   1   10.27    0.86
  -3  -5  -1   10.35    0.41
   3  -5   1    9.54    0.46
  -3   5  -1   10.17    0.76
  -3   5  -1   10.43    0.53
  -3   5  -1    9.97    0.43
   3   5   1   10.35    0.40
   3   5   1    9.75    0.38
   3   5   1    9.95    0.40
  -3   5  -1   10.04    0.45
  -3   5  -1    9.86    0.48
   3   5   1    9.68    0.37
  -4  -5  -1   15.25    0.53
  -4  -5  -1   15.87    0.63
   4  -5   1   14.99    0.59
  -4  -5  -1   15.94    0.77
  -4  -5  -1   15.28    0.50
  -4  -5  -1   15.63    0.54
   4  -5   1   15.13    0.58
   4   5   1   15.28    0.51
  -4   5  -1   14.07    0.64
   4   5   1   15.15    0.53
  -4   5  -1   15.11    0.58
   4   5   1   15.19    0.52
  -4   5  -1   15.89    0.65
  -4   5  -1   16.24    1.08
   5  -5   1    0.16    0.16
  -5  -5  -1    0.31    0.20
   5  -5   1    0.03    0.18
  -5  -5  -1    0.26    0.16
  -5  -5  -1    0.44    0.18
  -5  -5  -1    0.03    0.21
  -5  -5  -1    0.11    0.09
  -5   5  -1    0.03    0.17
  -5   5  -1    0.02    0.20
   5   5   1    0.24    0.19
   5   5   1    0.22    0.15
  -5   5  -1    0.30    0.21
  -5   5  -1    0.24    0.21
   5   5   1    0.54    0.19
  -6  -5  -1   11.34    0.65
   6  -5   1   12.37    0.64
   6  -5   1   12.90    0.65
  -6  -5  -1   12.00    0.56
  -6  -5  -1   11.64    0.36
  -6  -5  -1   11.27    0.55
  -6   5  -1   11.19    0.60
  -6   5  -1   12.20    1.16
  -6   5  -1   11.35    0.60
   6   5   1   10.49    0.49
  -6   5  -1   12.22    0.72
  -6   5  -1   12.44    0.62
   6   5   1   12.50    0.59
   7  -5   1   48.40    1.29
  -7  -5  -1   48.27    1.48
  -7  -5  -1   47.00    1.23
  -7  -5  -1   48.10    2.37
  -7   5  -1   48.19    1.30
   7   5   1   45.70    1.18
   7   5   1   48.01    1.21
  -7   5  -1   49.51    2.47
  -7   5  -1   48.28    1.53
  -8  -5  -1    0.35    0.29
   8  -5   1    0.05    0.29
  -8  -5  -1    0.32    0.32
  -8   5  -1    0.72    0.37
  -8   5  -1    0.48    0.36
   8   5   1    0.33    0.27
   9  -5   1   -0.36    0.26
  -9  -5  -1    0.23    0.35
  -9  -5  -1    0.52    0.33
  -9   5  -1    0.13    0.34
   9   5   1   -0.17    0.25
  -9   5  -1    0.18    0.32
  10  -5   1    0.43    0.37
 -10  -5  -1    0.47    0.36
 -10  -5  -1    0.76    0.38
 -10   5  -1    0.57    0.54
 -10   5  -1    0.94    0.41
  10   5   1    0.48    0.30
  11  -6  -1    1.35    0.42
 -11  -6   1    2.36    0.58
 -11  -6   1    1.20    0.56
 -11   6   1    1.72    0.72
 -11   6   1    1.52    0.53
  11   6  -1    1.46    0.44
  10  -6  -1   -0.30    0.33
 -10  -6   1    0.00    0.25
 -10  -6   1    0.15    0.34
 -10   6   1    0.54    0.40
 -10   6   1   -0.16    0.41
  10   6  -1    0.05    0.30
  -9  -6   1   -0.01    0.21
  -9  -6   1    0.08    0.26
  -9  -6   1   -0.15    0.28
   9  -6  -1    0.00    0.33
  -9   6   1    0.19    0.35
   9   6  -1   -0.11    0.25
  -9   6   1   -0.13    0.37
  -9   6   1    0.43    0.26
   8  -6  -1    0.42    0.32
  -8  -6   1    0.13    0.24
  -8  -6   1    0.54    0.32
  -8  -6   1    0.39    0.23
   8   6  -1    0.36    0.27
  -8   6   1    0.93    0.38
  -8   6   1    0.15    0.40
  -8   6   1    0.19    0.32
   7  -6  -1    1.38    0.32
   7  -6  -1    1.06    0.27
  -7  -6   1    0.89    0.32
  -7  -6   1    1.25    0.36
   7   6  -1    1.32    0.32
  -7   6   1    0.76    0.35
  -7   6   1    0.90    0.21
  -7   6   1    1.68    0.43
  -7   6   1    1.28    0.31
   7   6  -1    1.01    0.33
   7   6  -1    1.00    0.26
   6  -6  -1    0.34    0.21
  -6  -6   1    0.08    0.25
  -6  -6   1    0.50    0.25
  -6  -6   1    0.35    0.25
  -6  -6   1    0.05    0.19
   6  -6  -1    0.63    0.23
  -6   6   1    0.18    0.20
   6   6  -1    0.04    0.23
   6   6  -1    0.33    0.21
  -6   6   1    0.05    0.24
  -6   6   1    0.09    0.20
   6   6  -1    0.19    0.24
  -6   6   1    0.08    0.13
   5  -6  -1   24.45    0.83
  -5  -6   1   23.74    0.79
   5  -6  -1   23.76    0.86
   5  -6  -1   22.93    0.78
  -5  -6   1   22.63    0.89
  -5  -6   1   24.36    0.96
  -5  -6   1   24.30    0.81
   5   6  -1   23.17    0.78
   5   6  -1   23.31    0.79
  -5   6   1   24.05    0.84
  -5   6   1   23.70    0.94
  -5   6   1   24.70    1.34
   5   6  -1   24.09    0.75
   5   6  -1   23.59    0.59
  -5   6   1   23.85    0.81
   4  -6  -1   19.05    0.66
  -4  -6   1   20.01    0.59
   4  -6  -1   19.68    0.69
  -4  -6   1   20.18    0.79
  -4  -6   1   20.44    0.69
  -4  -6   1   19.26    0.68
  -4  -6   1   19.90    0.75
   4  -6  -1   20.11    0.76
  -4   6   1   19.72    0.72
   4   6  -1   20.13    0.68
  -4   6   1   19.62    0.80
  -4   6   1   20.03    1.12
   4   6  -1   19.91    0.77
   4   6  -1   20.30    0.58
   4   6  -1   19.82    0.66
   4   6  -1   20.32    0.68
  -4   6   1   19.65    0.72
  -3  -6   1   93.76    1.72
   3  -6  -1   94.56    1.86
   3  -6  -1   92.93    1.66
   3  -6  -1   92.13    1.91
  -3  -6   1   93.71    1.58
  -3  -6   1   91.31    1.64
  -3  -6   1   93.65    2.01
  -3  -6   1   93.92    1.87
   3  -6  -1   92.96    1.63
  -3  -6   1   92.21    1.73
   3  -6  -1   91.97    2.62
   3   6  -1   90.80    1.59
   3   6  -1   93.26    1.63
   3   6  -1   92.91    2.03
  -3   6   1   93.38    2.71
  -3   6   1   93.33    1.66
  -3   6   1   91.44    1.84
  -3   6   1   91.06    2.43
  -3   6   1   95.57    1.88
  -3   6   1   94.77    1.62
   3   6  -1   90.89    1.70
   3   6  -1   92.87    1.73
   2  -6  -1   98.71    1.96
   2  -6  -1   98.35    1.65
   2  -6  -1   99.60    1.85
   2  -6  -1   98.63    2.64
  -2  -6   1   96.45    1.84
  -2  -6   1   98.40    1.60
  -2  -6   1   99.92    1.66
  -2  -6   1   99.01    1.75
   2  -6  -1   98.96    2.40
   2  -6  -1   95.99    1.62
  -2   6   1   98.95    1.83
  -2   6   1   96.84    2.70
  -2   6   1   95.34    1.64
   2   6  -1   98.48    1.62
  -2   6   1   97.97    1.61
  -2   6   1   96.96    1.92
   2   6  -1   96.07    1.73
   2   6  -1   98.74    2.03
   2   6  -1   99.17    1.65
  -2   6   1   99.31    2.38
   2   6  -1   97.20    1.84
  -1  -6   1   39.85    1.36
  -1  -6   1   37.14    0.83
   1  -6  -1   38.10    0.90
   1  -6  -1   36.89    0.99
   1  -6  -1   37.67    0.82
   1  -6  -1   37.83    1.37
  -1  -6   1   36.59    0.87
  -1  -6   1   36.94    0.80
   1  -6  -1   38.11    0.82
   1  -6  -1   37.83    1.08
  -1  -6   1   37.68    0.98
  -1   6   1   37.66    1.07
   1   6  -1   37.31    0.81
  -1   6   1   37.90    0.90
   1   6  -1   37.72    0.88
  -1   6   1   36.00    1.39
  -1   6   1   37.84    0.98
   1   6  -1   37.47    0.81
  -1   6   1   37.66    0.79
   1   6  -1   36.53    0.94
  -1   6   1   36.62    0.80
   0  -6   1  167.37    2.40
   0  -6   1  164.34    2.90
   0  -6   1  165.69    2.41
   0  -6  -1  166.27    3.22
   0  -6  -1  164.68    2.57
   0  -6  -1  163.15    2.87
   0  -6  -1  165.11    2.35
   0  -6  -1  167.38    2.35
   0  -6   1  166.93    2.63
   0  -6   1  162.11    3.84
   0  -6  -1  165.74    3.92
   0   6   1  164.95    2.85
   0   6  -1  166.38    3.89
   0   6   1  163.01    2.34
   0   6  -1  162.16    2.38
   0   6  -1  162.81    2.38
   0   6  -1  162.36    2.61
   0   6   1  166.49    2.34
   0   6   1  161.15    2.55
   0   6   1  164.67    3.21
   0   6  -1  166.69    2.89
  -1  -6  -1    0.71    0.14
   1  -6   1    0.67    0.20
  -1  -6  -1    0.87    0.08
  -1  -6  -1    0.84    0.15
  -1  -6  -1    0.73    0.16
   1  -6   1    0.60    0.15
   1  -6   1    0.61    0.15
  -1  -6  -1    0.71    0.14
   1  -6   1    0.80    0.19
   1  -6   1    0.61    0.20
  -1   6  -1    0.58    0.16
  -1   6  -1    0.47    0.19
  -1   6  -1    0.90    0.19
   1   6   1    0.65    0.15
   1   6   1    0.80    0.14
   1   6   1    0.50    0.12
  -1   6  -1    0.40    0.16
  -1   6  -1    0.36    0.18
   1   6   1    0.67    0.15
  -2  -6  -1    0.45    0.09
   2  -6   1    0.53    0.20
  -2  -6  -1    0.60    0.14
  -2  -6  -1    0.53    0.14
   2  -6   1    0.65    0.16
  -2  -6  -1    0.71    0.16
  -2  -6  -1    0.53    0.14
   2  -6   1    0.49    0.17
   2  -6   1    0.47    0.20
   2  -6   1    0.84    0.20
  -2   6  -1    0.63    0.15
  -2   6  -1    0.55    0.20
  -2   6  -1    0.35    0.18
  -2   6  -1    0.34    0.14
   2   6   1    0.54    0.13
  -2   6  -1    0.38    0.19
   2   6   1    0.51    0.14
   2   6   1    0.65    0.15
   2   6   1    0.50    0.14
   3  -6   1  113.05    2.27
  -3  -6  -1  112.40    1.92
   3  -6   1  112.91    1.92
  -3  -6  -1  114.72    1.82
  -3  -6  -1  113.11    2.07
  -3  -6  -1  115.04    1.76
   3  -6   1  110.19    1.89
  -3  -6  -1  114.24    2.44
  -3  -6  -1  114.90    2.07
   3   6   1  114.84    2.05
   3   6   1  112.91    1.78
   3   6   1  112.74    1.80
   3   6   1  113.41    1.88
  -3   6  -1  110.22    3.22
  -3   6  -1  112.49    1.90
  -3   6  -1  110.14    2.13
  -3   6  -1  113.70    2.25
  -4  -6  -1   21.77    0.65
  -4  -6  -1   20.74    0.66
   4  -6   1   20.68    0.71
  -4  -6  -1   21.11    0.76
  -4  -6  -1   21.52    0.87
  -4  -6  -1   21.13    0.65
   4  -6   1   21.76    0.74
   4   6   1   21.41    0.63
  -4   6  -1   20.60    0.69
  -4   6  -1   22.01    1.30
   4   6   1   21.53    0.64
  -4   6  -1   20.75    0.80
  -4   6  -1   20.49    0.80
   4   6   1   20.52    0.64
  -5  -6  -1    1.12    0.26
  -5  -6  -1    1.18    0.23
  -5  -6  -1    0.49    0.26
   5  -6   1    0.84    0.26
   5  -6   1    0.79    0.28
  -5  -6  -1    1.00    0.16
  -5  -6  -1    1.12    0.25
  -5   6  -1    1.51    0.31
  -5   6  -1    0.88    0.25
  -5   6  -1    0.86    0.29
  -5   6  -1    0.71    0.30
   5   6   1    1.03    0.23
   5   6   1    1.01    0.23
   5   6   1    1.29    0.23
  -6  -6  -1    0.58    0.24
   6  -6   1    0.37    0.26
  -6  -6  -1    0.64    0.23
  -6  -6  -1    0.26    0.12
   6  -6   1    0.21    0.27
  -6  -6  -1    0.36    0.25
  -6   6  -1    0.42    0.27
   6   6   1    0.67    0.25
  -6   6  -1    0.38    0.24
   6   6   1    0.73    0.21
   6   6   1    0.24    0.23
  -6   6  -1    0.38    0.29
  -6   6  -1    0.27    0.26
  -7  -6  -1   15.73    0.84
   7  -6   1   14.36    0.76
  -7  -6  -1   15.16    0.70
  -7   6  -1   15.37    1.36
   7   6   1   13.72    0.62
  -7   6  -1   14.15    0.86
   7   6   1   14.09    0.66
  -7   6  -1   13.45    0.71
  -8  -6  -1    0.80    0.36
  -8  -6  -1    0.29    0.37
   8  -6   1    0.76    0.36
   8   6   1    0.53    0.28
  -8   6  -1    0.47    0.36
  -8   6  -1    0.30    0.31
  -9  -6  -1    0.70    0.36
  -9  -6  -1    0.48    0.34
   9  -6   1    0.56    0.33
   9   6   1    0.41    0.28
  -9   6  -1    0.56    0.38
  -9   6  -1    0.51    0.48
 -10  -6  -1    1.71    0.46
 -10  -6  -1    0.83    0.46
  10  -6   1    0.99    0.46
  10   6   1    1.29    0.37
 -10   6  -1    1.12    0.63
 -10   6  -1    1.43    0.49
  11  -7  -1    0.30    0.44
 -11  -7   1    0.41    0.43
 -11  -7   1    0.33    0.39
 -11   7   1    0.13    0.36
 -11   7   1   -0.08    0.36
  11   7  -1   -0.40    0.30
  10  -7  -1    0.22    0.40
 -10  -7   1   -0.03    0.32
 -10  -7   1    0.73    0.46
 -10   7   1    0.38    0.50
  10   7  -1    0.55    0.35
 -10   7   1    0.37    0.39
   9  -7  -1   -0.10    0.32
  -9  -7   1    0.13    0.32
  -9  -7   1    0.10    0.30
   9   7  -1   -0.35    0.23
  -9   7   1   -0.18    0.37
  -9   7   1    0.14    0.25
  -9   7   1    0.08    0.35
  -8  -7   1    7.65    0.71
  -8  -7   1    8.48    0.64
   8  -7  -1    8.91    0.71
  -8   7   1    7.97    0.67
   8   7  -1    7.65    0.54
  -8   7   1    8.17    0.76
   8   7  -1    7.19    0.59
   7  -7  -1    9.09    0.68
  -7  -7   1    8.56    0.70
  -7  -7   1    7.86    0.60
   7  -7  -1    9.00    0.62
   7   7  -1    9.21    0.68
  -7   7   1    8.41    0.66
  -7   7   1    8.89    0.74
   7   7  -1    9.01    0.58
  -7   7   1    8.09    0.99
   7   7  -1    8.94    0.61
   6  -7  -1    2.69    0.35
  -6  -7   1    2.31    0.36
   6  -7  -1    3.05    0.40
  -6  -7   1    3.42    0.48
  -6  -7   1    3.80    0.44
  -6  -7   1    3.38    0.42
   6   7  -1    3.09    0.39
  -6   7   1    2.22    0.51
   6   7  -1    3.24    0.41
   6   7  -1    3.19    0.20
  -6   7   1    3.05    0.45
   6   7  -1    3.43    0.42
  -6   7   1    3.73    0.50
  -5  -7   1   19.41    0.61
   5  -7  -1   19.17    0.83
   5  -7  -1   18.37    0.72
  -5  -7   1   20.58    0.83
  -5  -7   1   19.84    0.74
  -5  -7   1   19.60    0.85
  -5  -7   1   19.09    0.75
  -5   7   1   19.36    0.77
   5   7  -1   19.50    0.72
   5   7  -1   18.28    0.70
   5   7  -1   19.19    0.72
  -5   7   1   18.64    0.78
  -5   7   1   19.04    0.86
  -5   7   1   20.01    1.25
   5   7  -1   19.40    0.58
   4  -7  -1   18.62    0.76
  -4  -7   1   19.48    0.70
   4  -7  -1   18.59    0.69
  -4  -7   1   19.79    0.70
  -4  -7   1   18.83    0.63
   4  -7  -1   18.53    0.67
  -4  -7   1   18.51    0.67
  -4  -7   1   18.42    0.78
  -4   7   1   19.67    1.20
   4   7  -1   18.37    0.63
  -4   7   1   19.32    0.73
  -4   7   1   19.38    0.78
   4   7  -1   18.35    0.66
   4   7  -1   18.45    0.66
   4   7  -1   18.65    0.72
   4   7  -1   18.99    0.61
  -4   7   1   19.04    0.72
   3  -7  -1   43.58    1.20
   3  -7  -1   42.22    1.01
  -3  -7   1   43.57    1.06
  -3  -7   1   43.36    1.04
   3  -7  -1   43.48    1.17
   3  -7  -1   44.42    1.68
   3  -7  -1   43.71    1.06
  -3  -7   1   44.15    1.09
  -3  -7   1   44.14    1.08
   3   7  -1   43.83    1.05
  -3   7   1   42.48    1.05
  -3   7   1   43.98    1.18
  -3   7   1   42.58    1.48
   3   7  -1   44.46    1.07
   3   7  -1   44.46    1.10
   3   7  -1   42.66    0.99
   3   7  -1   44.11    1.03
  -3   7   1   42.89    1.16
  -3   7   1   44.32    1.01
  -3   7   1   43.56    1.75
  -2  -7   1  106.77    1.80
  -2  -7   1  103.25    2.02
   2  -7  -1  106.18    1.78
   2  -7  -1  105.32    2.14
  -2  -7   1  104.81    1.90
   2  -7  -1  103.39    1.79
  -2  -7   1  102.25    1.73
   2  -7  -1  106.47    2.90
   2  -7  -1  106.58    2.01
   2   7  -1  104.11    1.89
   2   7  -1  107.31    2.04
  -2   7   1  107.56    1.77
   2   7  -1  107.90    1.77
  -2   7   1  107.19    2.56
  -2   7   1  104.06    2.94
   2   7  -1  108.85    1.80
  -2   7   1  105.29    2.10
  -2   7   1  105.85    1.79
   2   7  -1  105.49    2.17
  -2   7   1  103.20    1.97
   1  -7  -1   11.14    0.48
  -1  -7   1   12.22    0.50
   1  -7  -1   11.16    0.55
  -1  -7   1   11.34    0.53
  -1  -7   1   11.41    0.46
   1  -7  -1   12.22    0.79
   1  -7  -1   11.58    0.46
   1  -7  -1   11.05    0.43
  -1  -7   1   12.28    0.76
  -1  -7   1   11.54    0.46
   1   7  -1   11.34    0.49
  -1   7   1   11.55    0.79
   1   7  -1   11.96    0.55
  -1   7   1   11.55    0.55
   1   7  -1   11.63    0.46
  -1   7   1   11.74    0.43
  -1   7   1   11.67    0.48
  -1   7   1   11.68    0.47
   1   7  -1   11.35    0.44
  -1   7   1   11.96    0.56
   0  -7  -1  106.13    1.71
   0  -7   1  105.84    1.76
   0  -7   1  110.32    1.76
   0  -7   1  106.08    1.92
   0  -7  -1  110.38    2.92
   0  -7  -1  111.21    1.72
   0  -7  -1  108.80    1.89
   0  -7   1  105.65    2.13
   0  -7  -1  108.32    2.12
   0  -7   1  107.02    2.83
   0   7   1  105.65    1.71
   0   7  -1  107.35    2.88
   0   7   1  106.49    2.08
   0   7  -1  105.26    2.10
   0   7  -1  105.56    1.92
   0   7  -1  107.37    1.75
   0   7   1  108.01    2.21
   0   7  -1  106.96    1.76
   0   7   1  106.37    1.70
   0   7   1  104.62    1.85
  -1  -7  -1    2.68    0.25
  -1  -7  -1    2.67    0.24
  -1  -7  -1    1.83    0.24
   1  -7   1    2.81    0.44
   1  -7   1    2.62    0.31
   1  -7   1    1.94    0.28
  -1  -7  -1    2.65    0.21
   1  -7   1    2.79    0.29
   1  -7   1    2.30    0.27
  -1   7  -1    1.88    0.33
   1   7   1    2.74    0.28
  -1   7  -1    2.56    0.30
  -1   7  -1    2.36    0.27
  -1   7  -1    2.46    0.24
   1   7   1    2.59    0.21
   1   7   1    2.77    0.24
  -1   7  -1    2.44    0.25
   1   7   1    2.60    0.23
   2  -7   1   95.07    1.67
   2  -7   1   95.81    2.03
   2  -7   1   97.20    1.89
  -2  -7  -1   97.16    1.90
  -2  -7  -1   95.42    1.70
   2  -7   1   93.46    2.71
  -2  -7  -1   91.17    1.58
  -2  -7  -1   93.57    1.80
   2  -7   1   93.49    1.66
  -2  -7  -1   95.70    1.81
  -2  -7  -1   99.34    1.56
  -2   7  -1   91.83    1.84
  -2   7  -1   93.63    2.78
  -2   7  -1   95.00    1.66
   2   7   1   96.28    1.58
   2   7   1   96.89    1.88
  -2   7  -1   92.00    1.65
   2   7   1   93.80    1.55
   2   7   1   93.19    1.66
  -2   7  -1   93.10    1.99
  -3  -7  -1   12.15    0.55
  -3  -7  -1   12.07    0.48
   3  -7   1   11.35    0.54
  -3  -7  -1   12.02    0.49
  -3  -7  -1   11.34    0.48
   3  -7   1   11.94    0.52
   3  -7   1   12.57    0.68
  -3   7  -1   11.80    0.89
   3   7   1   11.60    0.49
   3   7   1   11.98    0.46
   3   7   1   11.83    0.46
  -3   7  -1   10.96    0.55
   3   7   1   11.54    0.47
  -3   7  -1   12.78    0.65
  -3   7  -1   11.77    0.54
  -4  -7  -1    2.03    0.28
  -4  -7  -1    2.01    0.31
   4  -7   1    2.18    0.32
   4  -7   1    1.86    0.29
  -4  -7  -1    1.98    0.26
  -4  -7  -1    1.67    0.22
  -4  -7  -1    1.36    0.24
   4   7   1    2.09    0.23
   4   7   1    2.24    0.27
   4   7   1    2.11    0.28
   4   7   1    2.15    0.25
  -4   7  -1    1.22    0.34
  -4   7  -1    2.33    0.37
  -4   7  -1    2.02    0.32
  -5  -7  -1   13.11    0.57
  -5  -7  -1   12.89    0.53
   5  -7   1   12.88    0.64
   5  -7   1   12.96    0.61
  -5  -7  -1   12.74    0.56
  -5  -7  -1   12.98    0.65
  -5  -7  -1   11.40    0.74
   5   7   1   12.43    0.56
   5   7   1   12.38    0.52
   5   7   1   12.15    0.55
  -5   7  -1   11.83    1.06
  -5   7  -1   11.99    0.69
  -5   7  -1   13.24    0.65
   6  -7   1    8.88    0.62
  -6  -7  -1    8.94    0.43
  -6  -7  -1    8.97    0.90
   6  -7   1    8.91    0.56
  -6  -7  -1    8.79    0.52
  -6  -7  -1    8.55    0.53
  -6  -7  -1    8.45    0.60
  -6   7  -1    7.78    0.97
   6   7   1    8.54    0.48
  -6   7  -1    7.44    0.62
   6   7   1    8.41    0.53
   6   7   1    8.44    0.52
  -6   7  -1    8.63    0.60
   7  -7   1    6.80    0.62
  -7  -7  -1    7.31    0.53
  -7  -7  -1    7.53    0.63
  -7   7  -1    7.70    0.69
   7   7   1    8.04    0.54
  -7   7  -1    7.47    0.59
  -7   7  -1    7.58    1.03
  -8  -7  -1   -0.21    0.24
   8  -7   1    0.12    0.33
  -8   7  -1   -0.14    0.25
  -8   7  -1    0.00    0.29
   8   7   1   -0.18    0.22
  -9  -7  -1   -0.15    0.26
   9  -7   1   -0.25    0.31
  -9  -7  -1    0.02    0.36
   9   7   1   -0.23    0.22
  -9   7  -1   -0.15    0.41
  -9   7  -1    0.03    0.33
 -10  -7  -1    5.78    0.75
 -10  -7  -1    4.38    0.91
  10  -7   1    6.56    0.73
 -10   7  -1    4.02    0.89
 -10   7  -1    7.17    0.88
  10   7   1    5.31    0.59
  11  -8  -1   -0.50    0.41
 -11  -8   1    0.26    0.34
 -11  -8   1   -0.25    0.35
 -11   8   1    0.03    0.40
  11   8  -1   -0.28    0.30
 -11   8   1   -0.30    0.50
  10  -8  -1    0.24    0.40
 -10  -8   1   -0.11    0.33
 -10  -8   1    0.23    0.29
 -10   8   1   -0.11    0.44
 -10   8   1   -0.12    0.24
  10   8  -1   -0.13    0.28
  -9  -8   1    1.58    0.49
  -9  -8   1    2.74    0.55
   9  -8  -1    2.78    0.53
  -9   8   1    2.45    0.45
  -9   8   1    1.60    0.62
  -9   8   1    2.48    0.57
  -8  -8   1    0.90    0.39
   8  -8  -1    1.37    0.43
  -8  -8   1    1.13    0.36
   8   8  -1    0.85    0.31
  -8   8   1    1.03    0.39
   8   8  -1    0.64    0.26
  -8   8   1    0.68    0.41
  -8   8   1    0.76    0.41
   7  -8  -1   11.31    0.75
   7  -8  -1   12.17    0.75
  -7  -8   1   10.89    0.80
  -7  -8   1   10.94    0.69
  -7   8   1   11.75    0.84
   7   8  -1   12.08    0.67
  -7   8   1   10.98    0.74
  -7   8   1   11.28    1.28
   7   8  -1   11.02    0.67
  -6  -8   1    0.21    0.24
  -6  -8   1    0.06    0.18
   6  -8  -1    0.36    0.29
   6  -8  -1    0.17    0.24
  -6  -8   1    0.21    0.20
  -6   8   1    0.31    0.27
   6   8  -1    0.04    0.23
   6   8  -1    0.26    0.22
   6   8  -1    0.32    0.10
  -6   8   1    0.28    0.29
   6   8  -1    0.22    0.20
  -6   8   1    0.34    0.22
  -5  -8   1    0.35    0.24
  -5  -8   1    0.37    0.20
   5  -8  -1    0.25    0.23
   5  -8  -1    0.10    0.26
  -5  -8   1    0.18    0.15
  -5  -8   1   -0.12    0.19
  -5  -8   1    0.13    0.13
   5   8  -1    0.18    0.11
   5   8  -1    0.19    0.18
  -5   8   1    0.13    0.24
  -5   8   1    0.09    0.19
   5   8  -1   -0.02    0.18
  -5   8   1    0.05    0.30
   5   8  -1    0.11    0.22
  -4  -8   1    4.00    0.30
  -4  -8   1    3.76    0.45
  -4  -8   1    4.48    0.41
   4  -8  -1    2.86    0.36
  -4  -8   1    4.02    0.35
   4  -8  -1    4.29    0.42
  -4  -8   1    3.54    0.35
   4   8  -1    3.91    0.34
  -4   8   1    3.86    0.46
   4   8  -1    3.70    0.35
   4   8  -1    3.75    0.37
   4   8  -1    3.76    0.37
   4   8  -1    3.85    0.31
  -4   8   1    4.24    0.63
  -4   8   1    3.49    0.38
   3  -8  -1   40.31    1.04
  -3  -8   1   40.67    1.03
  -3  -8   1   41.39    1.07
  -3  -8   1   40.76    1.09
   3  -8  -1   40.22    1.20
   3  -8  -1   40.31    1.01
   3   8  -1   42.14    1.09
   3   8  -1   40.06    1.03
  -3   8   1   40.94    1.77
   3   8  -1   40.52    1.00
  -3   8   1   41.15    1.17
   3   8  -1   42.29    1.03
  -3   8   1   39.89    1.18
   3   8  -1   41.27    1.01
  -3   8   1   39.98    1.48
  -3   8   1   39.72    1.02
   2  -8  -1   72.99    1.41
  -2  -8   1   71.94    1.36
   2  -8  -1   71.15    2.29
   2  -8  -1   71.32    1.69
  -2  -8   1   72.36    1.61
   2  -8  -1   72.08    1.41
   2  -8  -1   72.35    1.57
  -2  -8   1   71.55    1.49
  -2  -8   1   70.80    1.42
   2   8  -1   71.86    1.40
   2   8  -1   68.97    1.36
   2   8  -1   71.06    1.56
  -2   8   1   69.66    1.40
  -2   8   1   72.50    2.36
  -2   8   1   70.17    1.36
   2   8  -1   71.29    1.48
  -2   8   1   71.42    1.65
   2   8  -1   72.33    1.59
  -2   8   1   70.05    1.54
  -2   8   1   73.67    1.97
  -1  -8   1    8.00    0.76
  -1  -8   1    7.45    0.43
  -1  -8   1    7.84    0.41
   1  -8  -1    7.99    0.41
   1  -8  -1    8.19    0.71
   1  -8  -1    8.49    0.54
  -1  -8   1    7.72    0.43
  -1  -8   1    7.46    0.52
   1  -8  -1    7.76    0.39
   1  -8  -1    8.04    0.44
  -1   8   1    8.04    0.49
  -1   8   1    8.14    0.72
  -1   8   1    7.59    0.46
  -1   8   1    8.42    0.43
   1   8  -1    7.47    0.43
   1   8  -1    7.44    0.41
   1   8  -1    7.24    0.38
  -1   8   1    7.57    0.41
  -1   8   1    7.52    0.37
   1   8  -1    7.62    0.45
   0  -8  -1    6.04    0.65
   0  -8  -1    6.16    0.36
   0  -8   1    6.25    0.35
   0  -8   1    6.22    0.40
   0  -8  -1    6.72    0.37
   0  -8  -1    5.75    0.42
   0  -8   1    5.47    0.38
   0  -8   1    5.78    0.44
   0  -8  -1    5.90    0.35
   0  -8   1    6.18    0.66
   0   8  -1    5.41    0.44
   0   8   1    5.77    0.36
   0   8  -1    5.86    0.62
   0   8  -1    5.97    0.37
   0   8   1    6.25    0.37
   0   8   1    6.23    0.34
   0   8   1    6.00    0.42
   0   8  -1    6.73    0.36
   0   8   1    6.13    0.36
   0   8  -1    6.25    0.36
  -1  -8  -1   32.22    0.80
  -1  -8  -1   31.65    0.97
  -1  -8  -1   32.25    0.78
   1  -8   1   30.81    1.33
   1  -8   1   32.70    0.85
   1  -8   1   31.76    1.05
   1  -8   1   30.79    0.84
   1  -8   1   32.30    0.93
  -1  -8  -1   32.04    0.85
   1   8   1   31.50    0.77
  -1   8  -1   31.39    0.82
   1   8   1   32.15    0.79
  -1   8  -1   31.05    0.92
   1   8   1   31.39    0.95
  -1   8  -1   31.85    1.00
   1   8   1   31.17    0.82
  -1   8  -1   32.55    0.83
  -1   8  -1   31.68    1.41
  -2  -8  -1    4.17    0.39
  -2  -8  -1    4.61    0.33
   2  -8   1    3.81    0.33
   2  -8   1    3.08    0.37
   2  -8   1    3.73    0.32
  -2  -8  -1    3.68    0.32
   2   8   1    3.84    0.30
   2   8   1    3.97    0.35
  -2   8  -1    3.93    0.37
  -2   8  -1    3.55    0.38
   2   8   1    3.61    0.29
   2   8   1    4.14    0.32
  -2   8  -1    4.34    0.60
   3  -8   1    1.76    0.32
  -3  -8  -1    1.96    0.26
   3  -8   1    2.11    0.31
   3  -8   1    2.27    0.34
  -3  -8  -1    1.58    0.23
  -3  -8  -1    2.50    0.29
  -3  -8  -1    2.00    0.21
   3   8   1    2.11    0.26
   3   8   1    2.21    0.27
   3   8   1    1.90    0.25
  -3   8  -1    1.42    0.35
  -3   8  -1    2.41    0.35
   3   8   1    2.28    0.26
  -3   8  -1    2.30    0.33
  -4  -8  -1    0.02    0.14
   4  -8   1    0.00    0.14
  -4  -8  -1    0.21    0.15
   4  -8   1    0.00    0.21
  -4  -8  -1   -0.09    0.15
  -4  -8  -1    0.28    0.19
   4  -8   1    0.20    0.25
  -4  -8  -1   -0.03    0.14
  -4   8  -1    0.18    0.28
  -4   8  -1    0.07    0.22
  -4   8  -1    0.06    0.17
   4   8   1   -0.02    0.13
   4   8   1    0.03    0.10
   4   8   1    0.05    0.17
   4   8   1   -0.07    0.15
  -5  -8  -1    0.06    0.21
  -5  -8  -1    0.54    0.22
  -5  -8  -1    0.46    0.23
  -5  -8  -1    0.38    0.20
  -5  -8  -1    0.22    0.16
   5  -8   1    0.43    0.28
   5   8   1    0.24    0.18
  -5   8  -1    0.07    0.25
  -5   8  -1    0.50    0.35
   5   8   1    0.48    0.23
  -5   8  -1    0.04    0.24
   5   8   1    0.20    0.21
  -6  -8  -1    3.60    0.35
  -6  -8  -1    3.37    0.43
  -6  -8  -1    3.75    0.50
  -6  -8  -1    4.06    0.46
   6  -8   1    3.00    0.42
   6   8   1    3.44    0.40
  -6   8  -1    2.33    0.55
   6   8   1    3.60    0.42
  -6   8  -1    3.44    0.47
   6   8   1    3.71    0.40
  -6   8  -1    4.05    0.56
   7  -8   1    1.06    0.38
  -7  -8  -1    1.27    0.38
  -7   8  -1    1.76    0.34
   7   8   1    0.92    0.30
  -7   8  -1    1.14    0.41
  -7   8  -1    1.19    0.53
   8  -8   1   -0.20    0.30
  -8  -8  -1    0.15    0.30
  -8   8  -1    0.74    0.37
   8   8   1    0.04    0.27
  -8   8  -1   -0.18    0.39
  -9  -8  -1    0.32    0.31
   9  -8   1    0.27    0.36
  -9  -8  -1    0.23    0.36
  -9   8  -1    0.73    0.42
   9   8   1    0.30    0.27
  -9   8  -1   -0.20    0.44
 -10  -8  -1    0.26    0.44
 -10  -8  -1    0.46    0.37
  10  -8   1    0.06    0.39
  10   8   1    0.08    0.32
 -10   8  -1    0.59    0.40
 -10   8  -1   -0.01    0.39
 -11  -9   1    0.29    0.43
 -11  -9   1    0.18    0.39
  11  -9  -1   -0.15    0.33
  11   9  -1   -0.47    0.33
 -11   9   1   -0.05    0.45
 -11   9   1   -0.52    0.54
 -10  -9   1    1.27    0.53
 -10  -9   1    0.91    0.44
  10  -9  -1    0.76    0.46
 -10   9   1    0.94    0.52
 -10   9   1    1.34    0.49
  10   9  -1    1.00    0.40
  -9  -9   1    0.26    0.35
   9  -9  -1   -0.42    0.32
  -9   9   1   -0.59    0.29
  -9   9   1    0.03    0.46
  -9   9   1   -0.14    0.30
  -8  -9   1    1.26    0.36
   8  -9  -1    1.13    0.42
  -8  -9   1    1.46    0.44
   8  -9  -1    1.18    0.32
  -8   9   1    1.13    0.46
   8   9  -1    1.17    0.34
  -8   9   1    1.38    0.43
   8   9  -1    1.63    0.39
  -8   9   1    0.73    0.40
   7  -9  -1    0.11    0.26
  -7  -9   1    0.10    0.27
  -7  -9   1    0.22    0.35
   7  -9  -1    0.02    0.24
  -7   9   1    0.31    0.28
  -7   9   1    0.32    0.35
   7   9  -1    0.36    0.30
   7   9  -1    0.10    0.25
  -7   9   1    0.02    0.30
  -6  -9   1   31.07    1.22
   6  -9  -1   32.23    1.12
  -6  -9   1   29.05    1.03
   6  -9  -1   31.83    1.21
  -6  -9   1   31.22    1.11
   6   9  -1   31.39    0.85
  -6   9   1   30.59    1.20
  -6   9   1   31.08    1.87
   6   9  -1   31.10    1.02
   6   9  -1   32.01    1.04
  -6   9   1   32.83    1.13
  -5  -9   1    5.23    0.43
   5  -9  -1    4.66    0.44
  -5  -9   1    5.22    0.43
  -5  -9   1    5.30    0.45
  -5  -9   1    5.44    0.40
   5  -9  -1    5.47    0.61
  -5  -9   1    4.51    0.49
   5   9  -1    4.97    0.45
   5   9  -1    5.22    0.46
  -5   9   1    6.19    0.83
  -5   9   1    4.72    0.55
   5   9  -1    4.51    0.41
   5   9  -1    5.24    0.36
  -5   9   1    5.61    0.54
  -4  -9   1    5.58    0.47
  -4  -9   1    5.12    0.48
  -4  -9   1    5.20    0.42
   4  -9  -1    5.46    0.43
  -4  -9   1    5.45    0.45
   4  -9  -1    5.67    0.51
  -4  -9   1    5.57    0.31
  -4   9   1    5.42    0.51
   4   9  -1    5.01    0.38
  -4   9   1    5.92    0.77
   4   9  -1    5.65    0.44
   4   9  -1    5.48    0.42
  -4   9   1    5.40    0.48
   4   9  -1    5.84    0.44
  -3  -9   1   30.57    0.90
   3  -9  -1   31.31    0.93
   3  -9  -1   31.33    1.08
  -3  -9   1   31.06    0.94
  -3  -9   1   30.09    0.97
  -3   9   1   31.27    0.94
   3   9  -1   29.48    0.85
   3   9  -1   31.62    0.91
   3   9  -1   31.23    0.97
   3   9  -1   30.65    0.92
  -3   9   1   31.54    1.02
  -3   9   1   31.23    1.61
   3   9  -1   31.99    0.80
   2  -9  -1   26.69    0.80
   2  -9  -1   26.86    0.90
  -2  -9   1   28.25    0.96
  -2  -9   1   28.49    1.34
  -2  -9   1   27.85    0.85
   2  -9  -1   28.12    1.00
  -2  -9   1   27.48    0.85
   2   9  -1   28.33    0.94
   2   9  -1   27.24    0.86
   2   9  -1   27.59    0.80
   2   9  -1   28.20    0.76
  -2   9   1   28.13    0.91
  -2   9   1   28.33    1.11
  -2   9   1   26.90    0.81
  -2   9   1   28.96    1.44
  -2   9   1   28.38    0.80
   2   9  -1   26.76    0.78
  -1  -9   1   12.95    0.56
  -1  -9   1   13.47    0.55
  -1  -9   1   11.89    0.62
  -1  -9   1   13.50    0.62
   1  -9  -1   13.61    0.59
   1  -9  -1   12.95    0.66
   1  -9  -1   12.56    0.52
  -1  -9   1   13.44    0.99
  -1   9   1   12.26    0.54
  -1   9   1   13.24    0.59
  -1   9   1   13.13    0.95
  -1   9   1   12.58    0.63
   1   9  -1   12.78    0.52
  -1   9   1   13.08    0.54
   1   9  -1   12.81    0.53
   1   9  -1   12.84    0.58
   1   9  -1   12.07    0.61
   0  -9  -1   19.12    0.69
   0  -9   1   19.06    0.71
   0  -9   1   18.11    0.64
   0  -9   1   19.73    1.12
   0  -9   1   19.30    0.64
   0  -9  -1   19.09    0.81
   0  -9   1   19.66    0.81
   0  -9  -1   17.49    0.62
   0   9  -1   18.35    0.63
   0   9  -1   18.29    1.14
   0   9  -1   18.07    0.62
   0   9   1   17.99    0.64
   0   9   1   19.19    0.76
   0   9   1   18.97    0.64
   0   9   1   18.39    0.60
   0   9   1   19.25    0.64
   0   9  -1   18.94    0.69
   1  -9   1    5.38    0.36
  -1  -9  -1    6.37    0.51
   1  -9   1    4.77    0.36
   1  -9   1    5.30    0.48
  -1  -9  -1    5.09    0.33
  -1  -9  -1    4.40    0.35
  -1   9  -1    5.06    0.38
  -1   9  -1    5.41    0.68
   1   9   1    5.52    0.37
  -1   9  -1    6.05    0.39
   1   9   1    5.39    0.36
   1   9   1    5.51    0.40
   1   9   1    5.17    0.36
   2  -9   1    0.10    0.17
   2  -9   1    0.53    0.24
   2  -9   1    0.36    0.24
  -2  -9  -1    0.61    0.19
  -2  -9  -1    0.59    0.20
  -2  -9  -1    0.25    0.18
  -2   9  -1    0.30    0.32
  -2   9  -1    0.36    0.22
   2   9   1    0.72    0.17
   2   9   1    0.28    0.16
   2   9   1    0.59    0.18
   2   9   1    0.31    0.19
  -2   9  -1    0.20    0.22
  -3  -9  -1    0.16    0.15
   3  -9   1    0.27    0.20
  -3  -9  -1    0.01    0.16
   3  -9   1    0.47    0.26
  -3  -9  -1    0.22    0.17
   3  -9   1    0.17    0.23
  -3   9  -1    0.04    0.22
  -3   9  -1   -0.13    0.21
   3   9   1    0.11    0.17
   3   9   1    0.17    0.12
   3   9   1   -0.03    0.13
  -3   9  -1   -0.08    0.19
   3   9   1    0.47    0.19
   4  -9   1    5.03    0.60
  -4  -9  -1    3.99    0.33
  -4  -9  -1    4.46    0.44
   4  -9   1    3.55    0.43
  -4  -9  -1    4.89    0.40
  -4  -9  -1    4.54    0.43
  -4  -9  -1    4.66    0.37
   4   9   1    4.28    0.37
  -4   9  -1    4.19    0.46
   4   9   1    4.26    0.34
  -4   9  -1    2.68    0.56
   4   9   1    4.50    0.38
   4   9   1    4.12    0.34
  -4   9  -1    4.54    0.48
  -5  -9  -1    0.10    0.21
   5  -9   1    0.00    0.27
  -5  -9  -1    0.22    0.20
  -5  -9  -1   -0.20    0.18
  -5  -9  -1    0.24    0.22
  -5  -9  -1   -0.01    0.17
  -5   9  -1   -0.15    0.24
  -5   9  -1    0.14    0.21
   5   9   1    0.41    0.23
   5   9   1    0.20    0.18
   5   9   1    0.10    0.21
  -5   9  -1    0.21    0.27
   6  -9   1    0.41    0.26
  -6  -9  -1    0.04    0.23
  -6  -9  -1    0.37    0.29
  -6  -9  -1   -0.25    0.17
   6   9   1    0.41    0.24
  -6   9  -1    0.66    0.45
   6   9   1    0.41    0.26
  -6   9  -1    0.63    0.35
  -6   9  -1    0.19    0.31
  -7  -9  -1    1.43    0.42
   7  -9   1    1.29    0.40
   7   9   1    1.34    0.32
  -7   9  -1    1.10    0.51
  -7   9  -1    1.92    0.39
  -7   9  -1    1.57    0.45
  -8  -9  -1    0.17    0.31
   8  -9   1    0.63    0.36
  -8   9  -1    0.28    0.34
  -8   9  -1   -0.08    0.43
  -9  -9  -1    0.84    0.42
  -9  -9  -1    1.14    0.42
   9  -9   1    1.54    0.46
   9   9   1    1.11    0.34
  -9   9  -1    1.23    0.47
  -9   9  -1    0.86    0.62
  10  -9   1    0.07    0.38
 -10  -9  -1    0.35    0.38
 -10  -9  -1    0.26    0.39
  10   9   1   -0.12    0.30
 -10   9  -1    0.57    0.45
 -10   9  -1    0.04    0.57
 -10 -10   1    0.25    0.38
  10 -10  -1   -0.62    0.23
 -10 -10   1   -0.33    0.32
 -10  10   1    0.26    0.40
 -10  10   1    0.08    0.43
   9 -10  -1    0.13    0.41
  -9 -10   1    0.70    0.38
  -9  10   1    0.66    0.46
  -9  10   1    0.46    0.38
  -9  10   1    0.47    0.54
   9  10  -1    0.86    0.36
  -8 -10   1    0.13    0.28
  -8 -10   1    0.13    0.32
   8 -10  -1   -0.12    0.35
   8 -10  -1   -0.01    0.30
  -8  10   1    0.02    0.34
  -8  10   1    0.22    0.34
   8  10  -1    0.14    0.30
   8  10  -1    0.19    0.27
  -8  10   1    0.05    0.36
   7 -10  -1   28.86    1.10
  -7 -10   1   27.51    1.07
   7 -10  -1   28.13    1.20
  -7 -10   1   28.37    1.25
  -7  10   1   28.13    1.28
  -7  10   1   28.93    1.15
   7  10  -1   28.77    1.04
  -7  10   1   30.21    1.94
   7  10  -1   27.81    1.03
   6 -10  -1   17.58    0.88
  -6 -10   1   16.57    0.75
   6 -10  -1   15.88    0.94
  -6 -10   1   16.45    0.69
  -6 -10   1   17.20    0.79
  -6 -10   1   16.82    0.92
  -6  10   1   16.59    1.40
   6  10  -1   17.18    0.78
   6  10  -1   16.44    0.64
  -6  10   1   16.57    0.95
   6  10  -1   16.16    0.78
  -6  10   1   16.16    0.86
  -5 -10   1   22.99    0.83
   5 -10  -1   23.00    0.89
   5 -10  -1   23.76    1.09
  -5 -10   1   24.10    0.92
  -5 -10   1   23.79    1.03
  -5 -10   1   22.96    0.76
  -5  10   1   23.50    1.64
   5  10  -1   23.99    0.82
   5  10  -1   22.83    0.83
  -5  10   1   22.88    0.90
   5  10  -1   23.90    0.88
  -5  10   1   23.74    1.02
   4 -10  -1    0.43    0.28
  -4 -10   1    0.61    0.22
  -4 -10   1    0.83    0.28
  -4 -10   1    0.44    0.25
   4 -10  -1    0.27    0.27
   4  10  -1    0.38    0.20
   4  10  -1    0.81    0.23
  -4  10   1    0.80    0.27
  -4  10   1    0.71    0.26
  -4  10   1    0.42    0.32
   4  10  -1    0.46    0.17
   4  10  -1    0.54    0.20
  -3 -10   1    0.97    0.22
   3 -10  -1    1.22    0.30
   3 -10  -1    1.22    0.31
  -3 -10   1    1.41    0.26
  -3 -10   1    1.16    0.29
   3  10  -1    1.21    0.28
   3  10  -1    1.27    0.17
   3  10  -1    0.90    0.22
   3  10  -1    1.70    0.29
  -3  10   1    1.26    0.32
   3  10  -1    0.95    0.22
  -3  10   1    0.62    0.33
  -3  10   1    1.00    0.25
  -2 -10   1    0.38    0.18
  -2 -10   1    0.63    0.24
   2 -10  -1    0.74    0.21
   2 -10  -1    0.65    0.27
  -2 -10   1    0.59    0.22
  -2  10   1    0.70    0.26
   2  10  -1    0.29    0.09
   2  10  -1    0.61    0.23
   2  10  -1    0.43    0.18
  -2  10   1    0.43    0.30
  -2  10   1    0.26    0.22
  -2  10   1    0.17    0.17
   2  10  -1    0.33    0.17
   1 -10  -1    6.50    0.44
  -1 -10   1    6.87    0.51
   1 -10  -1    6.87    0.60
   1 -10  -1    6.61    0.45
  -1 -10   1    5.75    0.40
  -1 -10   1    6.03    0.50
  -1  10   1    6.12    0.43
  -1  10   1    6.02    0.51
   1  10  -1    6.34    0.41
   1  10  -1    7.14    0.48
  -1  10   1    6.86    0.47
   1  10  -1    6.81    0.44
  -1  10   1    6.67    0.41
  -1  10   1    6.44    0.75
   0 -10  -1    0.31    0.20
   0 -10   1    0.09    0.21
   0 -10  -1    0.12    0.17
   0 -10  -1   -0.01    0.14
   0 -10   1    0.25    0.18
   0  10   1    0.00    0.11
   0  10  -1    0.39    0.22
   0  10   1    0.16    0.19
   0  10  -1   -0.17    0.18
   0  10  -1    0.06    0.22
   0  10   1    0.30    0.19
   0  10   1   -0.20    0.17
  -1 -10  -1   21.26    0.90
   1 -10   1   19.64    0.89
  -1 -10  -1   21.71    0.70
   1 -10   1   19.52    0.71
  -1 -10  -1   21.09    0.75
  -1  10  -1   20.90    0.75
   1  10   1   21.27    0.70
  -1  10  -1   19.78    0.77
   1  10   1   20.70    0.72
  -1  10  -1   20.73    1.25
   1  10   1   21.78    0.70
   2 -10   1    0.22    0.17
  -2 -10  -1    0.25    0.17
   2 -10   1    0.24    0.20
  -2 -10  -1    0.06    0.18
  -2 -10  -1    0.24    0.19
   2  10   1    0.30    0.16
   2  10   1    0.35    0.18
  -2  10  -1    0.02    0.23
   2  10   1    0.09    0.19
  -2  10  -1    0.39    0.29
  -2  10  -1    0.04    0.16
  -3 -10  -1   16.63    0.77
  -3 -10  -1   16.47    0.66
  -3 -10  -1   17.23    0.66
   3 -10   1   17.21    0.74
   3 -10   1   16.49    0.85
  -3  10  -1   15.63    0.77
   3  10   1   16.19    0.63
  -3  10  -1   17.11    1.32
   3  10   1   17.00    0.62
  -3  10  -1   15.63    0.67
   3  10   1   17.23    0.65
   4 -10   1    0.30    0.28
   4 -10   1   -0.05    0.27
  -4 -10  -1   -0.11    0.19
  -4 -10  -1   -0.05    0.05
  -4 -10  -1   -0.10    0.15
  -4 -10  -1    0.05    0.16
   4  10   1    0.02    0.15
  -4  10  -1   -0.03    0.25
   4  10   1    0.00    0.10
   4  10   1    0.31    0.22
  -4  10  -1    0.21    0.28
  -4  10  -1    0.10    0.26
   4  10   1   -0.04    0.17
   5 -10   1   14.75    0.79
  -5 -10  -1   15.14    0.79
  -5 -10  -1   13.40    0.66
  -5 -10  -1   14.21    0.64
  -5 -10  -1   14.22    0.70
  -5 -10  -1   14.53    0.67
   5  10   1   13.32    0.63
   5  10   1   14.98    0.67
   5  10   1   13.85    0.63
  -5  10  -1   15.18    1.41
  -5  10  -1   14.11    0.76
   5  10   1   15.07    0.64
  -5  10  -1   13.50    0.78
  -6 -10  -1   14.84    0.84
  -6 -10  -1   15.60    0.72
  -6 -10  -1   15.94    0.73
   6 -10   1   17.61    0.83
  -6  10  -1   15.88    0.94
   6  10   1   16.55    0.72
  -6  10  -1   15.50    0.81
   6  10   1   16.75    0.71
  -6  10  -1   16.09    1.44
   7 -10   1    0.06    0.32
  -7 -10  -1   -0.09    0.26
   7  10   1    0.05    0.22
  -7  10  -1    0.09    0.32
  -7  10  -1    0.41    0.32
  -7  10  -1   -0.23    0.26
   8 -10   1    0.23    0.36
  -8 -10  -1    0.18    0.29
  -8  10  -1   -0.26    0.29
   8  10   1   -0.01    0.25
  -8  10  -1    0.41    0.30
   9 -10   1    0.67    0.39
  -9 -10  -1    1.06    0.42
  -9  10  -1    1.68    0.50
   9  10   1    1.53    0.37
  -9  10  -1    0.26    0.45
 -10 -11   1    0.03    0.36
  10 -11  -1    0.22    0.45
 -10  11   1    0.43    0.45
 -10  11   1   -0.20    0.39
  -9 -11   1    2.25    0.55
   9 -11  -1    1.01    0.47
  -9  11   1    2.09    0.57
  -9  11   1    1.78    0.48
   9  11  -1    1.44    0.40
  -9  11   1    1.33    0.59
  -8 -11   1   -0.12    0.26
  -8 -11   1   -0.01    0.30
   8 -11  -1   -0.23    0.26
   8 -11  -1   -0.58    0.32
   8  11  -1    0.25    0.27
   8  11  -1    0.02    0.26
  -8  11   1   -0.18    0.34
  -8  11   1   -0.03    0.36
  -8  11   1    0.55    0.38
  -7 -11   1    2.88    0.48
   7 -11  -1    1.86    0.41
  -7 -11   1    3.36    0.59
   7 -11  -1    2.11    0.43
   7  11  -1    2.76    0.44
  -7  11   1    2.17    0.61
   7  11  -1    2.53    0.41
  -7  11   1    2.44    0.49
  -7  11   1    2.70    0.57
   6 -11  -1   34.81    1.39
  -6 -11   1   34.75    1.35
   6 -11  -1   33.72    1.17
  -6 -11   1   34.03    1.06
  -6 -11   1   32.15    1.15
  -6  11   1   35.95    1.40
  -6  11   1   33.23    2.02
   6  11  -1   32.60    1.01
  -6  11   1   34.56    1.23
   6  11  -1   33.91    1.09
   6  11  -1   33.61    1.13
  -5 -11   1    0.14    0.21
   5 -11  -1    0.28    0.32
  -5 -11   1    0.35    0.28
   5 -11  -1    0.30    0.24
  -5 -11   1    0.30    0.24
  -5  11   1    0.65    0.49
  -5  11   1    0.40    0.32
  -5  11   1    0.31    0.25
   5  11  -1    0.63    0.23
   5  11  -1    0.38    0.28
  -4 -11   1    5.69    0.53
   4 -11  -1    4.69    0.52
   4 -11  -1    4.96    0.56
  -4 -11   1    4.45    0.42
  -4  11   1    3.20    0.61
   4  11  -1    4.15    0.40
  -4  11   1    4.17    0.47
  -4  11   1    4.39    0.46
   4  11  -1    3.90    0.44
  -3 -11   1    0.98    0.24
  -3 -11   1    1.11    0.31
   3 -11  -1    0.97    0.33
   3 -11  -1    1.57    0.31
  -3  11   1    1.00    0.41
  -3  11   1    1.46    0.34
   3  11  -1    1.15    0.26
   3  11  -1    1.37    0.27
   3  11  -1    1.31    0.13
  -3  11   1    1.09    0.28
  -2 -11   1    0.63    0.26
  -2 -11   1    0.71    0.27
   2 -11  -1    0.92    0.31
   2 -11  -1    0.69    0.22
   2  11  -1    0.87    0.27
  -2  11   1    0.90    0.26
   2  11  -1    1.16    0.28
  -2  11   1    0.54    0.27
  -2  11   1    0.86    0.44
   2  11  -1    0.64    0.11
  -2  11   1    0.77    0.27
   1 -11  -1   35.03    0.98
  -1 -11   1   34.06    0.99
  -1 -11   1   34.92    1.22
   1 -11  -1   34.26    1.21
  -1  11   1   33.66    0.98
  -1  11   1   36.23    1.08
  -1  11   1   35.64    1.18
  -1  11   1   33.67    1.67
   1  11  -1   35.28    0.98
   1  11  -1   35.68    1.08
   0 -11  -1    4.92    0.56
   0 -11  -1    5.06    0.38
   0 -11  -1    4.80    0.41
   0 -11   1    4.82    0.45
   0 -11   1    5.28    0.52
   0  11  -1    4.86    0.41
   0  11   1    4.48    0.41
   0  11  -1    4.79    0.71
   0  11   1    4.65    0.36
   0  11   1    4.75    0.37
   0  11  -1    5.20    0.40
   0  11   1    4.87    0.41
  -1 -11  -1    1.77    0.30
   1 -11   1    1.25    0.29
   1 -11   1    1.35    0.27
  -1 -11  -1    1.85    0.30
  -1 -11  -1    0.88    0.24
  -1  11  -1    1.55    0.41
   1  11   1    1.51    0.28
  -1  11  -1    1.34    0.30
   1  11   1    1.03    0.22
   1  11   1    1.75    0.29
  -1  11  -1    1.61    0.33
  -2 -11  -1    4.91    0.41
  -2 -11  -1    5.48    0.49
   2 -11   1    5.00    0.49
   2 -11   1    3.73    0.47
  -2 -11  -1    4.62    0.40
  -2  11  -1    3.48    0.59
   2  11   1    5.45    0.42
  -2  11  -1    4.80    0.48
  -2  11  -1    4.49    0.41
   2  11   1    5.04    0.41
   2  11   1    4.66    0.39
  -3 -11  -1   14.42    0.64
  -3 -11  -1   13.36    0.63
  -3 -11  -1   14.01    0.76
   3 -11   1   12.77    0.65
   3 -11   1   14.37    0.91
  -3  11  -1   12.88    1.16
  -3  11  -1   13.93    0.77
   3  11   1   13.92    0.62
   3  11   1   13.32    0.60
   3  11   1   12.91    0.59
  -3  11  -1   13.68    0.70
  -4 -11  -1    4.12    0.48
  -4 -11  -1    3.62    0.38
  -4 -11  -1    4.10    0.44
   4 -11   1    3.54    0.43
   4 -11   1    3.38    0.44
  -4  11  -1    2.70    0.58
  -4  11  -1    3.81    0.51
  -4  11  -1    3.36    0.43
   4  11   1    4.27    0.44
   4  11   1    3.59    0.36
   4  11   1    3.54    0.40
  -5 -11  -1    7.45    0.56
  -5 -11  -1    8.09    0.64
  -5 -11  -1    8.03    0.61
   5 -11   1    7.61    0.59
  -5 -11  -1    7.35    0.53
   5 -11   1    7.23    0.78
  -5  11  -1    7.94    1.07
  -5  11  -1    6.87    0.56
   5  11   1    7.92    0.54
  -5  11  -1    7.38    0.62
   5  11   1    6.82    0.50
   5  11   1    7.95    0.53
   6 -11   1    0.76    0.39
  -6 -11  -1    0.20    0.24
  -6 -11  -1    0.95    0.29
  -6 -11  -1    0.80    0.35
   6  11   1    1.40    0.30
  -6  11  -1    1.16    0.41
  -6  11  -1    1.02    0.31
  -6  11  -1    0.69    0.42
   6  11   1    1.12    0.29
   7 -11   1    0.11    0.34
  -7 -11  -1    0.08    0.26
  -7  11  -1    0.12    0.29
  -7  11  -1    0.38    0.36
  -7  11  -1   -0.23    0.29
   7  11   1   -0.03    0.24
   8 -11   1    0.51    0.41
  -8 -11  -1    0.83    0.37
   8  11   1    0.47    0.31
  -8  11  -1    1.26    0.47
  -8  11  -1    0.22    0.39
  -9 -11  -1    0.01    0.28
   9 -11   1    0.34    0.45
  -9  11  -1    0.37    0.42
  -9  11  -1   -0.36    0.33
  10 -12  -1   -0.12    0.43
 -10 -12   1    0.28    0.39
 -10  12   1    0.28    0.46
 -10  12   1   -0.68    0.59
   9 -12  -1    0.45    0.36
  -9 -12   1    0.24    0.38
  -9  12   1   -0.12    0.39
  -9  12   1    0.25    0.28
   9  12  -1   -0.14    0.25
  -9  12   1   -0.50    0.33
  -8 -12   1    2.12    0.52
   8 -12  -1    0.83    0.37
   8 -12  -1    1.89    0.45
   8  12  -1    1.78    0.42
  -8  12   1    1.75    0.55
  -8  12   1    1.95    0.43
  -8  12   1    0.80    0.52
   7 -12  -1    0.12    0.36
  -7 -12   1    0.20    0.28
  -7 -12   1   -0.06    0.28
   7 -12  -1   -0.20    0.28
  -7  12   1    0.30    0.37
  -7  12   1   -0.46    0.31
   7  12  -1   -0.01    0.25
  -7  12   1   -0.09    0.34
   7  12  -1   -0.03    0.26
   6 -12  -1    0.42    0.35
   6 -12  -1    0.30    0.37
  -6 -12   1    0.57    0.37
  -6 -12   1    0.74    0.29
  -6 -12   1    0.59    0.23
   6  12  -1    0.71    0.32
   6  12  -1    1.02    0.33
  -6  12   1    0.65    0.38
  -6  12   1    0.25    0.37
  -6  12   1    0.38    0.41
   5 -12  -1    4.30    0.56
   5 -12  -1    4.07    0.55
  -5 -12   1    3.33    0.42
  -5 -12   1    3.79    0.50
  -5 -12   1    4.36    0.58
  -5  12   1    5.55    0.67
   5  12  -1    4.64    0.52
  -5  12   1    4.73    0.58
   5  12  -1    4.64    0.52
  -5  12   1    2.82    0.73
   4 -12  -1    0.26    0.32
  -4 -12   1    0.10    0.23
   4 -12  -1    0.05    0.31
  -4 -12   1    0.04    0.19
  -4  12   1    0.09    0.36
  -4  12   1    0.33    0.25
  -4  12   1    0.12    0.22
   4  12  -1    0.29    0.21
   4  12  -1    0.14    0.23
   3 -12  -1    0.85    0.33
  -3 -12   1    0.97    0.27
  -3 -12   1    0.65    0.29
   3 -12  -1    0.54    0.33
  -3  12   1    0.57    0.32
  -3  12   1    0.73    0.51
   3  12  -1    1.07    0.30
   3  12  -1    0.71    0.24
  -3  12   1    0.80    0.32
  -2 -12   1    8.46    0.70
   2 -12  -1    8.82    0.59
   2 -12  -1    8.52    0.75
  -2 -12   1    8.62    0.54
   2  12  -1    7.68    0.55
  -2  12   1    7.67    0.51
   2  12  -1    8.72    0.54
   2  12  -1    8.67    0.39
  -2  12   1    9.58    1.02
  -2  12   1    8.35    0.56
  -2  12   1    8.35    0.70
  -1 -12   1   11.05    0.63
   1 -12  -1    9.94    0.70
   1 -12  -1   11.80    0.63
  -1 -12   1   10.32    0.77
   1  12  -1   10.86    0.63
  -1  12   1   11.32    0.61
   1  12  -1   11.24    0.58
  -1  12   1   10.92    1.03
  -1  12   1   10.34    0.67
  -1  12   1    9.54    0.54
   0 -12   1   23.76    0.85
   0 -12  -1   22.90    0.80
   0 -12   1   23.49    1.04
   0 -12  -1   24.13    1.03
   0  12   1   24.90    0.83
   0  12   1   24.94    0.83
   0  12  -1   24.20    0.84
   0  12   1   25.37    0.90
   0  12  -1   23.66    0.90
   0  12  -1   23.76    1.42
  -1 -12  -1    0.50    0.24
  -1 -12  -1    0.33    0.18
  -1 -12  -1    0.30    0.26
   1 -12   1    0.19    0.21
   1 -12   1    0.08    0.21
   1  12   1    0.09    0.21
  -1  12  -1    0.15    0.20
   1  12   1    0.33    0.24
  -1  12  -1    0.44    0.34
  -1  12  -1    0.35    0.26
   1  12   1    0.43    0.23
  -2 -12  -1   13.99    0.65
   2 -12   1   12.79    0.66
   2 -12   1   14.58    0.94
  -2 -12  -1   13.55    0.65
  -2 -12  -1   14.76    0.84
  -2  12  -1   13.00    0.71
   2  12   1   14.05    0.65
   2  12   1   14.76    0.65
  -2  12  -1   14.68    0.73
  -2  12  -1   13.98    1.22
   2  12   1   13.42    0.61
  -3 -12  -1    5.27    0.45
  -3 -12  -1    6.07    0.49
   3 -12   1    6.33    0.75
  -3 -12  -1    6.05    0.59
   3 -12   1    5.50    0.56
  -3  12  -1    3.70    0.65
  -3  12  -1    6.46    0.58
   3  12   1    5.26    0.46
  -3  12  -1    5.07    0.47
   3  12   1    5.66    0.42
   3  12   1    5.76    0.44
  -4 -12  -1    0.22    0.21
  -4 -12  -1    0.00    0.23
   4 -12   1    0.22    0.25
  -4 -12  -1    0.13    0.23
   4 -12   1    0.38    0.35
   4  12   1   -0.11    0.22
   4  12   1   -0.10    0.20
  -4  12  -1    0.09    0.28
  -4  12  -1    0.22    0.31
  -4  12  -1    0.43    0.49
   4  12   1   -0.20    0.22
   5 -12   1    1.33    0.40
  -5 -12  -1    0.81    0.30
  -5 -12  -1    1.06    0.37
   5 -12   1    0.75    0.37
  -5 -12  -1    1.43    0.34
   5  12   1    1.20    0.31
   5  12   1    1.18    0.31
  -5  12  -1    0.62    0.36
  -5  12  -1    0.36    0.41
  -5  12  -1    0.64    0.31
  -6 -12  -1    6.24    0.61
  -6 -12  -1    5.48    0.59
   6 -12   1    6.29    0.68
   6  12   1    6.21    0.53
  -6  12  -1    6.04    0.75
  -6  12  -1    5.94    0.65
  -6  12  -1    4.34    0.82
  -7 -12  -1    3.32    0.57
   7 -12   1    3.70    0.60
  -7  12  -1    3.19    0.53
  -7  12  -1    1.80    0.62
  -7  12  -1    3.15    0.59
   7  12   1    3.39    0.47
  -8 -12  -1    0.43    0.37
   8 -12   1    0.25    0.30
  -8  12  -1    0.13    0.41
   8  12   1    0.54    0.29
  -8  12  -1    0.33    0.39
  -9 -12  -1    2.93    0.60
   9 -12   1    3.38    0.63
  -9  12  -1    1.90    0.84
  -9  12  -1    2.86    0.64
 -10 -13   1   -0.11    0.36
  10 -13  -1   -0.61    0.38
 -10  13   1   -0.85    0.41
  10  13  -1   -0.15    0.36
 -10  13   1   -0.07    0.33
   9 -13  -1   -0.84    0.35
  -9 -13   1    0.44    0.43
   9  13  -1   -0.06    0.29
  -9  13   1   -0.18    0.59
  -9  13   1    0.52    0.39
  -9  13   1    0.17    0.39
   8 -13  -1    0.55    0.38
   8 -13  -1    0.94    0.39
  -8 -13   1    1.41    0.47
  -8  13   1    1.47    0.48
  -8  13   1    1.51    0.56
  -8  13   1    0.40    0.62
   8  13  -1    1.11    0.39
   7 -13  -1    0.99    0.48
   7 -13  -1    0.53    0.30
  -7 -13   1    0.82    0.30
  -7 -13   1    0.75    0.39
  -7  13   1    0.76    0.41
  -7  13   1    0.25    0.44
   7  13  -1    0.92    0.33
  -7  13   1    0.91    0.45
   7  13  -1    1.12    0.37
  -6 -13   1    3.41    0.43
   6 -13  -1    4.26    0.61
  -6 -13   1    4.77    0.64
   6 -13  -1    3.20    0.54
  -6 -13   1    5.21    0.57
  -6  13   1    3.05    0.72
   6  13  -1    4.52    0.55
  -6  13   1    4.31    0.66
   6  13  -1    4.39    0.54
  -6  13   1    4.17    0.54
  -5 -13   1    0.27    0.29
  -5 -13   1    0.20    0.32
   5 -13  -1    0.19    0.27
  -5 -13   1    0.07    0.31
   5 -13  -1    0.41    0.30
   5  13  -1    0.31    0.31
  -5  13   1   -0.14    0.32
   5  13  -1    0.32    0.28
  -5  13   1    0.40    0.59
  -5  13   1    0.41    0.36
   4 -13  -1   -0.19    0.32
  -4 -13   1   -0.11    0.19
  -4 -13   1    0.14    0.26
   4 -13  -1    0.01    0.34
  -4  13   1   -0.01    0.22
   4  13  -1   -0.07    0.23
  -4  13   1    0.24    0.35
  -4  13   1    0.06    0.38
   4  13  -1    0.06    0.21
   3 -13  -1    0.42    0.27
  -3 -13   1   -0.02    0.27
   3 -13  -1    0.68    0.34
  -3 -13   1    0.36    0.29
   3  13  -1    0.53    0.31
   3  13  -1    0.30    0.26
  -3  13   1    0.49    0.32
  -3  13   1    0.20    0.30
  -3  13   1    0.50    0.42
  -2 -13   1    0.80    0.27
  -2 -13   1    0.81    0.27
   2 -13  -1    0.82    0.27
   2 -13  -1    1.00    0.38
  -2  13   1    0.72    0.41
   2  13  -1    0.77    0.31
   2  13  -1    0.56    0.11
   2  13  -1    0.69    0.30
  -2  13   1    1.26    0.36
  -2  13   1    0.96    0.29
   1 -13  -1   14.09    0.85
  -1 -13   1   12.92    0.81
   1 -13  -1   15.13    0.74
  -1 -13   1   13.61    0.73
   1  13  -1   14.22    0.72
  -1  13   1   14.41    0.75
  -1  13   1   14.25    0.80
  -1  13   1   13.84    0.67
   1  13  -1   13.00    0.65
   0 -13  -1   16.30    0.70
   0 -13  -1   13.58    0.83
   0 -13   1   14.11    0.74
   0 -13   1   15.61    0.97
   0  13  -1   14.85    0.77
   0  13   1   14.87    0.72
   0  13   1   14.33    0.64
   0  13  -1   14.53    1.32
   0  13   1   13.64    0.65
   0  13  -1   15.12    0.74
   1 -13   1    0.65    0.36
   1 -13   1    0.68    0.27
  -1 -13  -1    1.01    0.30
  -1 -13  -1    0.49    0.31
  -1  13  -1    0.93    0.52
  -1  13  -1    0.55    0.30
  -1  13  -1    0.70    0.26
   1  13   1    0.57    0.27
   1  13   1    0.69    0.26
  -2 -13  -1    0.55    0.26
  -2 -13  -1    0.66    0.30
   2 -13   1    0.62    0.26
   2 -13   1    0.63    0.30
  -2  13  -1    0.55    0.29
  -2  13  -1    0.70    0.43
   2  13   1    0.54    0.27
   2  13   1    0.76    0.27
  -2  13  -1    0.50    0.32
   2  13   1    0.49    0.23
   3 -13   1    4.06    0.48
   3 -13   1    3.94    0.57
  -3 -13  -1    3.67    0.47
  -3 -13  -1    4.34    0.47
  -3 -13  -1    4.69    0.57
  -3  13  -1    4.12    0.53
  -3  13  -1    3.46    0.69
   3  13   1    4.67    0.46
   3  13   1    4.60    0.43
  -3  13  -1    4.89    0.59
   3  13   1    4.19    0.46
  -4 -13  -1    0.96    0.33
   4 -13   1    0.51    0.38
   4 -13   1    1.14    0.40
  -4 -13  -1    1.44    0.34
  -4 -13  -1    0.89    0.30
  -4  13  -1    1.39    0.38
   4  13   1    1.12    0.33
  -4  13  -1    0.78    0.59
   4  13   1    1.01    0.32
   4  13   1    0.85    0.29
  -4  13  -1    1.05    0.32
  -5 -13  -1   -0.10    0.25
  -5 -13  -1   -0.28    0.26
   5 -13   1    0.09    0.25
  -5 -13  -1   -0.17    0.21
   5 -13   1   -0.11    0.35
   5  13   1   -0.28    0.17
  -5  13  -1   -0.30    0.30
  -5  13  -1   -0.53    0.28
   5  13   1   -0.14    0.23
  -5  13  -1   -0.06    0.38
   6 -13   1    3.71    0.53
  -6 -13  -1    4.09    0.62
  -6 -13  -1    3.05    0.42
  -6  13  -1    3.63    0.59
   6  13   1    3.07    0.44
  -6  13  -1    2.36    0.67
  -6  13  -1    3.93    0.54
   7 -13   1   -0.40    0.24
  -7 -13  -1   -0.02    0.25
   7  13   1    0.22    0.27
  -7  13  -1   -0.14    0.39
  -7  13  -1    0.10    0.31
  -7  13  -1    0.01    0.33
   8 -13   1   -0.32    0.38
  -8 -13  -1    0.27    0.34
  -8  13  -1    0.24    0.38
  -8  13  -1   -0.18    0.38
   8  13   1    0.09    0.28
   9 -13   1    0.00    0.47
  -9 -13  -1    0.35    0.34
  -9  13  -1    0.80    0.44
  -9  13  -1   -0.67    0.60
  -9 -14   1    0.59    0.44
   9 -14  -1   -0.92    0.38
   9  14  -1   -0.05    0.32
  -9  14   1    0.25    0.39
  -9  14   1    0.76    0.49
   8 -14  -1    1.19    0.44
  -8 -14   1    1.96    0.53
   8 -14  -1    1.81    0.53
  -8  14   1    1.85    0.52
  -8  14   1    1.73    0.53
   8  14  -1    1.73    0.42
  -8  14   1    0.68    0.71
  -7 -14   1    3.28    0.61
   7 -14  -1    1.29    0.45
  -7 -14   1    3.60    0.52
   7 -14  -1    2.88    0.58
  -7  14   1    2.34    0.73
  -7  14   1    3.55    0.55
  -7  14   1    3.40    0.61
   7  14  -1    2.76    0.47
   7  14  -1    2.69    0.49
   6 -14  -1    0.39    0.30
  -6 -14   1    0.05    0.23
   6 -14  -1    0.29    0.40
  -6 -14   1    0.32    0.28
  -6 -14   1    0.20    0.32
   6  14  -1    0.22    0.32
  -6  14   1    0.12    0.45
   6  14  -1    0.17    0.28
  -6  14   1    0.55    0.41
  -6  14   1    0.33    0.29
  -5 -14   1    0.73    0.31
   5 -14  -1    1.05    0.43
  -5 -14   1    0.52    0.36
  -5 -14   1    0.59    0.34
   5 -14  -1    0.75    0.33
  -5  14   1    0.87    0.42
   5  14  -1    1.04    0.36
   5  14  -1    1.05    0.35
  -5  14   1    0.44    0.63
  -5  14   1    0.90    0.41
  -4 -14   1    2.04    0.43
   4 -14  -1    1.94    0.41
   4 -14  -1    1.45    0.39
  -4 -14   1    1.70    0.38
  -4  14   1    1.19    0.68
   4  14  -1    1.59    0.40
  -4  14   1    1.99    0.45
   4  14  -1    2.36    0.40
  -4  14   1    1.44    0.45
   3 -14  -1   34.80    1.44
  -3 -14   1   34.22    1.30
  -3 -14   1   34.35    1.15
   3 -14  -1   34.36    1.16
  -3  14   1   34.06    1.16
  -3  14   1   34.01    1.26
   3  14  -1   34.94    1.20
   3  14  -1   34.80    1.15
  -3  14   1   37.27    2.22
  -2 -14   1    1.58    0.41
   2 -14  -1    1.29    0.43
  -2 -14   1    1.53    0.34
   2 -14  -1    2.09    0.43
   2  14  -1    1.82    0.27
   2  14  -1    1.91    0.40
  -2  14   1    1.53    0.34
   2  14  -1    1.56    0.20
  -2  14   1    1.67    0.37
   2  14  -1    1.70    0.38
  -2  14   1    1.23    0.59
   1 -14  -1   15.82    0.94
  -1 -14   1   15.17    1.00
   1 -14  -1   13.55    0.70
  -1 -14   1   14.19    0.73
  -1  14   1   14.35    0.71
  -1  14   1   14.91    0.80
   1  14  -1   14.58    0.70
  -1  14   1   13.72    0.82
   1  14  -1   15.70    0.79
   1  14  -1   15.03    0.80
   0 -14   1    0.60    0.29
   0 -14   1    0.26    0.23
   0 -14  -1    0.48    0.30
   0 -14  -1    0.58    0.28
   0  14  -1    0.09    0.21
   0  14  -1    0.66    0.31
   0  14   1    0.33    0.22
   0  14   1    0.15    0.16
   0  14  -1    0.23    0.23
   0  14   1    0.11    0.19
  -1 -14  -1   13.13    0.70
  -1 -14  -1   13.65    0.86
   1 -14   1   14.32    0.74
   1 -14   1   14.36    1.02
   1  14   1   13.52    0.69
  -1  14  -1   13.54    0.71
   1  14   1   13.58    0.67
  -1  14  -1   13.46    1.28
  -1  14  -1   13.37    0.79
   2 -14   1    0.08    0.31
   2 -14   1    0.09    0.26
  -2 -14  -1    0.22    0.26
  -2 -14  -1    0.09    0.22
  -2  14  -1    0.34    0.32
   2  14   1    0.47    0.30
   2  14   1    0.27    0.25
  -2  14  -1    0.08    0.40
  -2  14  -1    0.23    0.32
   3 -14   1    0.90    0.39
   3 -14   1    0.99    0.43
  -3 -14  -1    1.19    0.35
  -3 -14  -1    0.82    0.32
   3  14   1    0.86    0.28
   3  14   1    0.93    0.32
  -3  14  -1    0.68    0.31
  -3  14  -1    0.70    0.30
  -3  14  -1    0.73    0.48
  -4 -14  -1    7.27    0.70
   4 -14   1    6.54    0.59
   4 -14   1    7.43    0.87
  -4 -14  -1    8.26    0.61
  -4  14  -1    6.91    0.71
  -4  14  -1    5.69    0.98
   4  14   1    7.68    0.54
  -4  14  -1    7.01    0.68
   4  14   1    7.62    0.58
   5 -14   1    0.67    0.33
  -5 -14  -1    1.03    0.32
  -5 -14  -1    0.89    0.37
   5 -14   1    0.37    0.30
  -5 -14  -1    0.39    0.32
  -5  14  -1    1.09    0.43
   5  14   1    1.16    0.31
   5  14   1    0.77    0.31
  -5  14  -1    0.42    0.39
  -5  14  -1    0.20    0.44
  -6 -14  -1   -0.17    0.26
   6 -14   1   -0.12    0.38
  -6 -14  -1   -0.41    0.25
   6  14   1    0.29    0.27
  -6  14  -1   -0.05    0.35
  -6  14  -1    0.01    0.42
  -6  14  -1   -0.35    0.32
  -7 -14  -1    0.42    0.34
   7 -14   1   -0.35    0.37
  -7  14  -1    0.49    0.37
  -7  14  -1    0.06    0.61
   7  14   1    0.05    0.26
  -7  14  -1    0.77    0.43
  -8 -14  -1    0.11    0.32
   8 -14   1    0.19    0.40
  -8  14  -1   -1.10    0.50
   8  14   1    0.15    0.29
  -8  14  -1    0.26    0.41
  -9 -15   1   -0.09    0.37
   9 -15  -1   -0.47    0.30
  -9  15   1   -0.91    0.45
  -9  15   1   -0.15    0.40
  -9  15   1    0.20    0.47
   9  15  -1   -0.37    0.31
  -8 -15   1   -0.08    0.33
   8 -15  -1   -0.04    0.42
   8 -15  -1   -0.19    0.35
   8  15  -1    0.18    0.29
  -8  15   1    0.47    0.36
  -8  15   1   -0.61    0.40
  -8  15   1    0.00    0.29
   7 -15  -1   -0.68    0.32
  -7 -15   1    0.20    0.35
   7 -15  -1   -0.38    0.28
  -7 -15   1   -0.10    0.21
  -7  15   1   -0.28    0.36
  -7  15   1   -0.70    0.60
  -7  15   1   -0.02    0.37
   7  15  -1    0.05    0.31
  -6 -15   1    0.14    0.30
   6 -15  -1   -0.13    0.37
  -6 -15   1    0.59    0.29
  -6 -15   1    0.13    0.35
   6 -15  -1   -0.03    0.29
   6  15  -1    0.13    0.29
  -6  15   1    0.22    0.31
   6  15  -1    0.03    0.29
  -6  15   1    0.04    0.39
  -6  15   1   -0.20    0.62
   5 -15  -1   -0.14    0.25
   5 -15  -1   -0.08    0.38
  -5 -15   1   -0.13    0.27
  -5 -15   1    0.30    0.26
   5  15  -1    0.25    0.24
  -5  15   1    0.24    0.30
  -5  15   1    0.19    0.48
   5  15  -1   -0.08    0.18
  -5  15   1    0.21    0.28
   4 -15  -1    5.20    0.68
   4 -15  -1    5.84    0.63
  -4 -15   1    6.33    0.56
  -4 -15   1    4.82    0.57
  -4  15   1    4.36    0.93
   4  15  -1    6.32    0.60
   4  15  -1    6.24    0.54
  -4  15   1    8.21    0.76
  -4  15   1    7.00    0.61
   3 -15  -1    0.02    0.27
   3 -15  -1    0.75    0.40
  -3 -15   1   -0.04    0.23
  -3 -15   1    0.08    0.33
  -3  15   1    0.14    0.43
   3  15  -1   -0.14    0.19
  -3  15   1    0.61    0.39
   3  15  -1    0.09    0.22
  -3  15   1    0.77    0.40
  -2 -15   1    3.27    0.48
   2 -15  -1    3.50    0.53
   2 -15  -1    3.53    0.48
  -2 -15   1    3.62    0.49
  -2  15   1    2.59    0.75
  -2  15   1    4.18    0.57
  -2  15   1    4.00    0.54
   2  15  -1    3.46    0.52
   2  15  -1    4.90    0.58
   2  15  -1    3.78    0.28
   2  15  -1    3.47    0.34
   1 -15  -1   42.48    1.28
   1 -15  -1   42.21    1.61
  -1 -15   1   43.54    1.65
  -1 -15   1   42.21    1.31
  -1  15   1   42.61    1.48
   1  15  -1   42.80    1.32
  -1  15   1   44.59    1.42
   1  15  -1   43.55    1.41
  -1  15   1   42.70    1.32
   1  15  -1   42.54    1.28
   0 -15   1   15.48    0.99
   0 -15  -1   16.81    1.09
   0 -15   1   15.18    0.79
   0 -15  -1   16.74    0.84
   0  15   1   16.62    0.85
   0  15  -1   15.83    0.89
   0  15   1   16.05    0.72
   0  15  -1   16.04    0.84
   0  15  -1   15.61    0.83
   0  15   1   16.65    0.83
  -1 -15  -1    0.77    0.31
   1 -15   1    1.13    0.37
   1 -15   1    0.92    0.32
  -1 -15  -1    1.54    0.38
   1  15   1    1.27    0.35
  -1  15  -1    1.31    0.35
   1  15   1    1.10    0.35
  -1  15  -1    0.77    0.46
  -1  15  -1    1.35    0.40
  -2 -15  -1    3.18    0.47
  -2 -15  -1    2.56    0.49
   2 -15   1    3.07    0.53
   2 -15   1    2.52    0.47
   2  15   1    3.91    0.45
  -2  15  -1    2.23    0.76
  -2  15  -1    2.81    0.48
  -2  15  -1    2.72    0.52
   2  15   1    3.20    0.46
  -3 -15  -1    0.95    0.37
   3 -15   1    1.72    0.46
  -3 -15  -1    1.43    0.33
   3 -15   1    1.40    0.47
  -3  15  -1    1.19    0.68
  -3  15  -1    2.12    0.42
   3  15   1    1.50    0.37
  -3  15  -1    1.80    0.47
   3  15   1    1.90    0.38
  -4 -15  -1    1.34    0.39
   4 -15   1    1.97    0.42
   4 -15   1    1.57    0.49
  -4 -15  -1    2.57    0.42
   4  15   1    2.29    0.40
  -4  15  -1    1.82    0.40
  -4  15  -1    1.91    0.45
  -4  15  -1    1.16    0.71
   4  15   1    2.13    0.40
   5 -15   1   -0.40    0.37
  -5 -15  -1   -0.06    0.27
   5 -15   1    0.12    0.29
  -5 -15  -1   -0.08    0.24
  -5 -15  -1    0.37    0.32
  -5  15  -1    0.06    0.27
   5  15   1    0.11    0.25
  -5  15  -1    0.15    0.48
  -5  15  -1   -0.22    0.33
  -6 -15  -1   -0.39    0.27
  -6 -15  -1    0.23    0.33
   6 -15   1    0.21    0.31
  -6  15  -1    0.04    0.47
   6  15   1   -0.15    0.27
  -6  15  -1    0.03    0.26
  -6  15  -1   -0.74    0.26
  -7 -15  -1    0.93    0.39
   7 -15   1    0.29    0.34
   7  15   1    0.39    0.33
  -7  15  -1    0.09    0.68
  -7  15  -1    0.68    0.34
  -7  15  -1    0.97    0.41
   8 -15   1    0.03    0.46
  -8 -15  -1    0.41    0.41
   8  15   1    0.73    0.34
  -8  15  -1    1.16    0.49
  -8  15  -1   -0.53    0.67
   9 -16  -1    1.01    0.60
  -9 -16   1    1.94    0.63
  -9  16   1    1.52    0.53
  -9  16   1    1.96    0.57
  -9  16   1    0.59    0.75
   9  16  -1    1.51    0.48
   8 -16  -1   -0.22    0.41
  -8 -16   1    1.07    0.49
   8 -16  -1    0.35    0.48
  -8  16   1    1.15    0.50
  -8  16   1    0.81    0.48
   8  16  -1    0.36    0.35
  -8  16   1    0.04    0.60
   7 -16  -1   -0.20    0.39
  -7 -16   1    0.05    0.33
   7 -16  -1   -0.23    0.43
  -7  16   1   -0.48    0.71
   7  16  -1    0.32    0.35
  -7  16   1   -0.12    0.39
  -7  16   1    0.29    0.31
  -6 -16   1    0.10    0.31
   6 -16  -1    0.00    0.40
   6 -16  -1   -0.38    0.39
  -6 -16   1    0.05    0.34
  -6 -16   1    0.68    0.44
  -6  16   1    0.20    0.38
   6  16  -1    0.29    0.31
  -6  16   1    0.13    0.30
  -6  16   1   -0.09    0.69
   6  16  -1    0.21    0.26
  -5 -16   1   -0.49    0.30
   5 -16  -1   -0.97    0.31
   5 -16  -1   -0.48    0.37
  -5 -16   1   -0.34    0.26
  -5  16   1   -0.33    0.45
  -5  16   1    0.30    0.41
  -5  16   1    0.07    0.37
   5  16  -1   -0.30    0.30
   5  16  -1    0.00    0.29
  -4 -16   1    9.07    0.73
   4 -16  -1    7.63    0.75
  -4 -16   1    7.56    0.71
   4 -16  -1    5.55    0.72
  -4  16   1    5.64    0.95
  -4  16   1    7.74    0.75
   4  16  -1    7.02    0.66
  -4  16   1    8.16    0.71
   4  16  -1    8.24    0.67
  -3 -16   1    2.28    0.42
   3 -16  -1    3.10    0.49
   3 -16  -1    2.56    0.56
  -3 -16   1    3.46    0.51
   3  16  -1    3.25    0.50
   3  16  -1    2.47    0.42
  -3  16   1    3.24    0.49
  -3  16   1    3.42    0.54
  -3  16   1    2.62    0.80
   2 -16  -1    7.96    0.83
  -2 -16   1    8.29    0.65
  -2 -16   1    8.16    0.90
   2 -16  -1    8.80    0.65
   2  16  -1    8.32    0.44
   2  16  -1    8.03    0.38
  -2  16   1    8.19    0.63
   2  16  -1    7.77    0.69
  -2  16   1    9.88    0.77
   2  16  -1    8.14    0.63
  -1 -16   1    7.06    0.70
   1 -16  -1    5.06    0.56
   1 -16  -1    4.19    0.58
  -1 -16   1    3.69    0.53
   1  16  -1    4.29    0.52
  -1  16   1    6.74    0.66
   1  16  -1    5.89    0.55
  -1  16   1    4.77    0.63
  -1  16   1    6.79    0.65
   1  16  -1    4.86    0.53
   0 -16   1    2.89    0.52
   0 -16   1    2.87    0.56
   0 -16  -1    2.11    0.45
   0 -16  -1    1.87    0.50
   0  16  -1    1.82    0.34
   0  16   1    1.71    0.26
   0  16  -1    3.34    0.55
   0  16  -1    2.20    0.48
   0  16   1    2.42    0.46
   0  16   1    2.57    0.47
  -1 -16  -1   24.63    0.98
   1 -16   1   23.03    1.00
   1 -16   1   24.23    1.37
  -1 -16  -1   23.63    1.22
  -1  16  -1   26.00    1.15
  -1  16  -1   22.47    0.98
   1  16   1   25.23    1.04
   1  16   1   22.96    0.94
  -1  16  -1   25.43    1.95
  -2 -16  -1    2.67    0.52
   2 -16   1    3.26    0.59
  -2 -16  -1    4.41    0.55
   2 -16   1    2.92    0.54
  -2  16  -1    3.72    0.52
  -2  16  -1    2.49    0.68
   2  16   1    3.39    0.46
  -2  16  -1    3.40    0.55
   2  16   1    3.43    0.50
  -3 -16  -1    1.08    0.35
   3 -16   1    0.67    0.35
   3 -16   1    1.42    0.39
  -3 -16  -1    0.82    0.32
   3  16   1    1.09    0.33
  -3  16  -1    0.56    0.53
   3  16   1    1.18    0.36
  -3  16  -1    1.16    0.36
  -3  16  -1    0.70    0.34
  -4 -16  -1   -0.44    0.30
   4 -16   1    0.52    0.43
   4 -16   1   -0.34    0.37
  -4 -16  -1    0.10    0.27
  -4  16  -1   -0.44    0.43
  -4  16  -1    0.03    0.39
   4  16   1    0.00    0.27
   4  16   1    0.19    0.25
  -4  16  -1   -0.17    0.24
   5 -16   1    0.36    0.33
  -5 -16  -1    0.32    0.32
  -5 -16  -1    0.07    0.29
   5 -16   1    0.71    0.44
  -5  16  -1    0.99    0.46
  -5  16  -1    0.60    0.42
   5  16   1    0.39    0.32
  -5  16  -1    0.22    0.70
   6 -16   1   -0.29    0.39
  -6 -16  -1    0.21    0.35
  -6  16  -1   -0.08    0.38
  -6  16  -1   -1.01    0.60
   6  16   1   -0.29    0.24
  -6  16  -1   -0.19    0.33
  -7 -16  -1    0.05    0.30
   7 -16   1    0.13    0.48
  -7  16  -1    0.10    0.41
   7  16   1    0.13    0.29
  -7  16  -1    0.68    0.49
  -7  16  -1    0.05    0.54
  -8 -16  -1   -0.16    0.31
   8 -16   1   -0.17    0.34
   8  16   1   -0.11    0.28
  -8  16  -1   -0.50    0.52
  -8  16  -1   -0.01    0.39
  -8 -17   1    0.06    0.38
   8 -17  -1   -0.99    0.36
   8 -17  -1   -0.67    0.44
   8  17  -1    0.16    0.36
  -8  17   1    0.33    0.38
  -8  17   1    0.19    0.32
  -7 -17   1   -0.50    0.29
   7 -17  -1   -0.66    0.38
   7 -17  -1    0.63    0.41
  -7  17   1   -0.61    0.52
   7  17  -1    0.11    0.25
  -7  17   1    0.16    0.33
  -7  17   1   -0.08    0.39
   6 -17  -1   -0.17    0.41
  -6 -17   1    0.18    0.36
  -6 -17   1    0.64    0.36
  -6 -17   1    0.67    0.45
   6 -17  -1    0.86    0.40
   6  17  -1    0.20    0.37
   6  17  -1    0.83    0.34
  -6  17   1    0.60    0.47
  -6  17   1    0.18    0.58
  -6  17   1    0.93    0.46
   5 -17  -1    1.58    0.44
  -5 -17   1    1.32    0.44
   5 -17  -1    0.67    0.38
  -5 -17   1    1.04    0.40
   5  17  -1    1.42    0.37
  -5  17   1    1.70    0.54
  -5  17   1    0.51    0.76
   5  17  -1    1.47    0.38
  -5  17   1    1.41    0.42
  -4 -17   1    0.26    0.35
   4 -17  -1    0.49    0.34
  -4 -17   1    0.03    0.36
   4 -17  -1   -0.12    0.27
   4  17  -1    0.24    0.25
  -4  17   1   -0.39    0.64
  -4  17   1    0.45    0.32
   4  17  -1    0.61    0.38
  -4  17   1    0.60    0.41
   3 -17  -1    1.15    0.49
  -3 -17   1    0.44    0.28
  -3 -17   1   -0.14    0.35
   3 -17  -1    1.23    0.45
  -3  17   1    0.56    0.50
   3  17  -1    1.39    0.38
  -3  17   1    1.23    0.45
  -3  17   1    1.19    0.37
   3  17  -1    0.89    0.32
   2 -17  -1    1.74    0.45
   2 -17  -1    2.31    0.49
  -2 -17   1    2.18    0.46
  -2 -17   1    3.15    0.55
  -2  17   1    2.68    0.45
   2  17  -1    2.95    0.51
  -2  17   1    1.42    0.58
  -2  17   1    3.07    0.51
   2  17  -1    3.02    0.52
  -1 -17   1    0.82    0.33
   1 -17  -1    0.11    0.29
  -1 -17   1    0.19    0.39
   1 -17  -1    0.08    0.25
  -1  17   1    0.70    0.37
   1  17  -1    0.40    0.36
   1  17  -1    0.34    0.36
  -1  17   1    0.14    0.30
   0 -17   1    0.17    0.31
   0 -17  -1    0.12    0.25
   0 -17  -1   -0.10    0.38
   0 -17   1    0.19    0.29
   0  17   1    0.21    0.31
   0  17   1    0.45    0.36
   0  17  -1   -0.03    0.25
   0  17  -1    0.16    0.34
   1 -17   1    2.34    0.50
  -1 -17  -1    2.25    0.52
   1 -17   1    1.64    0.45
  -1 -17  -1    2.39    0.46
   1  17   1    2.32    0.45
   1  17   1    2.66    0.47
  -1  17  -1    2.18    0.50
  -1  17  -1    1.99    0.46
  -1  17  -1    1.53    0.70
  -2 -17  -1    0.34    0.32
   2 -17   1    0.43    0.34
  -2 -17  -1   -0.32    0.34
   2 -17   1    0.28    0.37
   2  17   1    0.35    0.30
  -2  17  -1    0.10    0.29
  -2  17  -1    0.06    0.61
   2  17   1    0.60    0.35
  -2  17  -1    0.69    0.33
   3 -17   1    3.20    0.55
   3 -17   1    4.63    0.60
  -3 -17  -1    4.65    0.57
  -3 -17  -1    3.53    0.59
   3  17   1    4.64    0.57
   3  17   1    4.37    0.55
  -3  17  -1    5.39    0.70
  -3  17  -1    4.57    0.64
  -3  17  -1    3.60    0.83
   4 -17   1    0.95    0.40
   4 -17   1    1.76    0.45
  -4 -17  -1    1.41    0.44
  -4 -17  -1    2.11    0.45
  -4  17  -1    2.04    0.55
   4  17   1    2.23    0.45
  -4  17  -1    2.15    0.52
   4  17   1    1.98    0.43
  -4  17  -1    1.07    0.65
  -5 -17  -1    0.83    0.40
   5 -17   1    0.61    0.37
   5 -17   1    1.42    0.44
  -5  17  -1    1.22    0.45
   5  17   1    0.88    0.35
  -5  17  -1   -0.32    0.72
  -5  17  -1    1.91    0.57
   6 -17   1    0.42    0.45
  -6 -17  -1    0.80    0.43
   6  17   1    0.44    0.31
  -6  17  -1   -1.27    0.64
  -6  17  -1    0.84    0.45
  -6  17  -1    1.01    0.43
  -7 -17  -1    1.90    0.54
   7 -17   1    0.90    0.42
   7  17   1    0.82    0.35
  -7  17  -1    1.77    0.54
  -7  17  -1   -0.26    0.58
  -7  17  -1    1.35    0.50
  -8 -18   1    0.43    0.46
   8 -18  -1    0.04    0.49
   8 -18  -1   -0.40    0.31
  -8  18   1   -1.01    0.62
  -8  18   1    0.48    0.50
   8  18  -1    0.31    0.36
  -8  18   1    0.30    0.50
   7 -18  -1    0.92    0.54
  -7 -18   1    1.71    0.57
   7 -18  -1    0.66    0.52
  -7  18   1    1.54    0.46
  -7  18   1    0.04    0.92
  -7  18   1    1.15    0.54
   7  18  -1    2.19    0.51
   6 -18  -1    1.27    0.54
   6 -18  -1    1.66    0.57
  -6 -18   1    2.43    0.62
  -6 -18   1    1.19    0.40
  -6  18   1    2.13    0.55
  -6  18   1    1.06    0.41
   6  18  -1    1.68    0.41
  -6  18   1    0.61    0.90
   5 -18  -1   -0.67    0.36
  -5 -18   1   -0.20    0.33
  -5 -18   1    0.07    0.27
   5 -18  -1   -0.03    0.46
   5  18  -1    0.50    0.36
  -5  18   1    0.24    0.40
  -5  18   1   -0.22    0.39
   5  18  -1   -0.22    0.30
  -5  18   1   -0.06    0.55
  -4 -18   1    1.02    0.43
   4 -18  -1    0.85    0.38
   4 -18  -1    0.94    0.52
  -4 -18   1    0.54    0.33
  -4  18   1    0.57    0.58
   4  18  -1    1.09    0.42
  -4  18   1    1.09    0.45
  -4  18   1    1.14    0.41
   4  18  -1    1.72    0.44
   3 -18  -1   10.24    0.99
  -3 -18   1   10.25    0.75
  -3 -18   1   10.16    0.89
   3 -18  -1   11.75    0.89
   3  18  -1   10.09    0.71
  -3  18   1   10.93    1.47
   3  18  -1   10.60    0.75
  -3  18   1   12.85    0.90
  -3  18   1   13.04    0.94
  -2 -18   1    0.62    0.41
   2 -18  -1    0.69    0.40
  -2 -18   1    0.80    0.45
   2 -18  -1    0.65    0.38
  -2  18   1    0.51    0.32
  -2  18   1    0.85    0.40
   2  18  -1    0.45    0.30
   2  18  -1    1.08    0.43
   1 -18  -1    0.30    0.35
  -1 -18   1   -0.01    0.36
   1 -18  -1    0.67    0.32
  -1 -18   1    0.18    0.42
   1  18  -1    0.75    0.33
   1  18  -1    0.54    0.30
  -1  18   1    0.90    0.34
  -1  18   1    0.47    0.39
   0 -18   1   -0.27    0.39
   0 -18   1   -0.10    0.25
   0 -18  -1   -0.13    0.24
   0 -18  -1   -0.33    0.39
   0  18   1   -0.13    0.23
   0  18  -1   -0.28    0.33
   0  18   1    0.02    0.21
   0  18  -1   -0.05    0.23
   1 -18   1    0.41    0.47
  -1 -18  -1    1.35    0.51
   1 -18   1    1.18    0.45
  -1 -18  -1    1.58    0.43
   1  18   1    0.98    0.37
   1  18   1    0.63    0.37
  -1  18  -1    1.00    0.43
  -1  18  -1    0.98    0.44
  -1  18  -1    0.92    0.54
   2 -18   1    3.37    0.60
  -2 -18  -1    2.45    0.57
  -2 -18  -1    4.03    0.54
   2 -18   1    2.77    0.61
   2  18   1    3.42    0.53
  -2  18  -1    3.80    0.64
   2  18   1    3.05    0.50
  -2  18  -1    3.99    0.56
  -2  18  -1    1.92    0.67
   3 -18   1   11.43    1.16
   3 -18   1    9.58    0.76
  -3 -18  -1   10.76    0.77
  -3 -18  -1   10.73    1.03
  -3  18  -1   11.17    0.94
  -3  18  -1    7.27    1.24
  -3  18  -1   11.30    0.89
   3  18   1   10.11    0.75
   3  18   1   10.83    0.74
   4 -18   1    8.54    0.94
   4 -18   1    9.17    0.78
  -4 -18  -1    9.63    0.98
  -4  18  -1    9.08    0.80
   4  18   1   10.25    0.75
  -4  18  -1    9.01    0.84
  -4  18  -1    6.66    1.26
   5 -18   1    0.50    0.47
  -5 -18  -1    0.46    0.40
   5 -18   1   -0.03    0.32
  -5  18  -1    0.92    0.42
  -5  18  -1   -0.03    0.61
  -5  18  -1    0.87    0.37
   5  18   1    0.75    0.36
   6 -18   1    1.50    0.48
  -6 -18  -1    1.16    0.47
  -6  18  -1    1.67    0.46
  -6  18  -1    2.23    0.63
  -6  18  -1    0.31    0.68
   6  18   1    1.86    0.45
  -7 -18  -1    0.63    0.44
   7 -18   1    0.34    0.49
  -7  18  -1    1.12    0.57
   7  18   1    0.62    0.37
  -7  18  -1   -1.61    0.79
   7 -19  -1    0.00    0.50
   7 -19  -1   -0.30    0.32
  -7 -19   1    0.11    0.42
  -7  19   1   -0.18    0.32
  -7  19   1    0.60    0.47
   7  19  -1    0.49    0.39
  -6 -19   1   -0.55    0.30
  -6 -19   1   -0.06    0.39
   6 -19  -1   -0.34    0.29
   6 -19  -1   -0.27    0.45
   6  19  -1    0.29    0.34
  -6  19   1   -0.22    0.40
  -6  19   1   -0.94    0.53
  -6  19   1    0.39    0.43
   5 -19  -1    1.03    0.54
  -5 -19   1    0.35    0.41
  -5 -19   1    0.58    0.39
   5 -19  -1    0.37    0.40
   5  19  -1    1.42    0.45
  -5  19   1    0.51    0.35
  -5  19   1    0.19    0.43
   5  19  -1    0.55    0.41
  -5  19   1   -0.76    0.76
  -4 -19   1    1.60    0.50
  -4 -19   1    2.79    0.56
   4 -19  -1    0.97    0.55
   4 -19  -1    2.52    0.59
  -4  19   1    3.07    0.63
  -4  19   1    2.33    0.56
   4  19  -1    2.68    0.55
   4  19  -1    2.15    0.49
  -4  19   1    1.10    0.67
  -3 -19   1    0.01    0.41
   3 -19  -1   -0.31    0.31
   3 -19  -1    0.20    0.30
  -3 -19   1    0.29    0.30
   3  19  -1    0.41    0.37
  -3  19   1   -0.71    0.60
   3  19  -1    0.53    0.38
  -3  19   1    0.18    0.29
  -3  19   1    0.46    0.34
   2 -19  -1   -0.23    0.31
  -2 -19   1    0.06    0.30
  -2 -19   1   -0.14    0.26
   2 -19  -1    0.02    0.29
   2  19  -1    0.01    0.34
  -2  19   1   -0.23    0.31
  -2  19   1   -0.32    0.34
   2  19  -1   -0.06    0.22
  -1 -19   1   -0.19    0.29
   1 -19  -1    0.17    0.28
   1 -19  -1    0.04    0.32
  -1 -19   1   -0.08    0.26
   1  19  -1    0.13    0.33
  -1  19   1   -0.01    0.24
  -1  19   1    0.33    0.38
   1  19  -1    0.42    0.38
   0 -19   1    1.61    0.46
   0 -19  -1    1.26    0.54
   0 -19  -1    1.48    0.47
   0 -19   1    2.00    0.52
   0  19   1    2.24    0.44
   0  19  -1    1.62    0.49
   0  19   1    1.54    0.40
   0  19  -1    1.43    0.40
  -1 -19  -1   -0.14    0.24
   1 -19   1   -0.05    0.32
  -1 -19  -1   -0.49    0.38
   1 -19   1   -0.21    0.37
   1  19   1   -0.13    0.24
  -1  19  -1   -0.02    0.36
  -1  19  -1   -0.36    0.35
   1  19   1   -0.10    0.29
   2 -19   1    0.91    0.48
  -2 -19  -1    0.05    0.42
   2 -19   1    0.02    0.46
  -2 -19  -1    0.79    0.40
  -2  19  -1    0.18    0.51
  -2  19  -1    0.80    0.37
   2  19   1    1.14    0.39
   2  19   1    0.74    0.31
  -2  19  -1    0.63    0.45
  -3 -19  -1    0.25    0.42
   3 -19   1    0.16    0.36
  -3 -19  -1    0.26    0.28
   3 -19   1   -0.31    0.39
   3  19   1    0.29    0.31
   3  19   1    0.32    0.35
  -3  19  -1    0.35    0.42
  -3  19  -1    0.04    0.41
  -3  19  -1   -0.72    0.44
   4 -19   1    3.67    0.71
   4 -19   1    5.20    0.74
  -4 -19  -1    2.83    0.60
  -4  19  -1    4.43    0.68
  -4  19  -1    2.84    0.88
   4  19   1    4.53    0.60
  -4  19  -1    5.00    0.79
   5 -19   1   -0.30    0.41
   5 -19   1   -0.24    0.46
  -5 -19  -1   -0.24    0.35
  -5  19  -1   -1.66    0.73
  -5  19  -1    0.92    0.49
  -5  19  -1    0.43    0.42
   5  19   1    0.26    0.33
  -6 -19  -1   -0.28    0.34
   6 -19   1   -0.89    0.41
  -6  19  -1   -0.12    0.27
   6  19   1   -0.31    0.28
  -6  19  -1    0.43    0.40
   7 -20  -1    1.05    0.60
  -7  20   1    2.89    0.58
  -7  20   1    2.49    0.69
  -7  20   1   -0.89    1.02
   7  20  -1    2.30    0.56
   6 -20  -1   -0.59    0.46
   6 -20  -1    0.36    0.55
  -6 -20   1   -0.05    0.44
   6  20  -1    0.43    0.40
  -6  20   1    0.74    0.42
  -6  20   1    0.11    0.33
   5 -20  -1    0.21    0.36
  -5 -20   1   -0.08    0.39
   5 -20  -1    0.27    0.40
  -5 -20   1    0.77    0.43
  -5  20   1    0.31    0.47
   5  20  -1    0.75    0.43
  -5  20   1    0.93    0.42
  -5  20   1   -0.70    0.52
   4 -20  -1    1.07    0.42
  -4 -20   1    1.18    0.45
   4 -20  -1    0.58    0.42
  -4 -20   1    0.53    0.46
   4  20  -1    0.75    0.42
  -4  20   1    0.78    0.38
  -4  20   1    1.88    0.54
  -4  20   1    0.12    0.80
   4  20  -1    0.67    0.38
  -3 -20   1    0.47    0.43
   3 -20  -1    0.76    0.37
  -3 -20   1    0.45    0.44
   3 -20  -1    0.71    0.43
   3  20  -1    0.41    0.42
   3  20  -1    0.65    0.41
  -3  20   1    0.08    0.72
  -3  20   1    1.21    0.50
  -3  20   1    0.82    0.38
  -2 -20   1   -0.46    0.39
   2 -20  -1    0.21    0.31
  -2 -20   1   -0.16    0.37
   2 -20  -1   -0.36    0.44
   2  20  -1   -0.41    0.32
   2  20  -1    0.29    0.37
  -2  20   1    0.16    0.36
  -2  20   1   -0.10    0.36
   1 -20  -1    0.62    0.34
  -1 -20   1   -0.20    0.45
   1 -20  -1    0.21    0.37
  -1 -20   1    0.15    0.39
  -1  20   1    0.32    0.28
  -1  20   1    0.53    0.40
   1  20  -1    0.50    0.40
   1  20  -1    0.58    0.40
   0 -20  -1    0.33    0.50
   0 -20  -1    0.24    0.39
   0 -20   1    0.13    0.47
   0 -20   1   -0.04    0.38
   0  20   1    0.57    0.38
   0  20   1   -0.06    0.31
   0  20  -1    0.50    0.33
   0  20  -1    0.53    0.40
  -1 -20  -1   -0.58    0.30
  -1 -20  -1   -0.54    0.41
   1 -20   1    0.20    0.42
   1 -20   1   -0.23    0.46
   1  20   1   -0.07    0.34
   1  20   1    0.08    0.24
  -1  20  -1   -0.02    0.38
  -1  20  -1    0.21    0.40
   2 -20   1   -0.21    0.32
  -2 -20  -1   -0.01    0.34
   2 -20   1   -0.11    0.40
  -2 -20  -1    0.12    0.45
   2  20   1    0.13    0.36
  -2  20  -1   -0.35    0.67
  -2  20  -1   -0.01    0.30
  -2  20  -1    0.10    0.40
   2  20   1    0.08    0.32
   3 -20   1    3.48    0.67
   3 -20   1    2.06    0.64
  -3  20  -1    1.31    0.72
   3  20   1    2.64    0.51
  -3  20  -1    2.80    0.64
  -3  20  -1    2.77    0.59
  -4 -20  -1    0.43    0.46
   4 -20   1    0.46    0.50
   4 -20   1    0.29    0.42
  -4  20  -1   -0.79    0.82
  -4  20  -1    0.36    0.48
  -4  20  -1    0.79    0.40
   4  20   1    1.17    0.42
   5 -20   1    0.00    0.36
  -5 -20  -1   -0.41    0.37
   5 -20   1   -0.35    0.48
  -5  20  -1    0.20    0.43
  -5  20  -1    0.16    0.44
  -5  20  -1   -1.06    0.57
   5  20   1    0.09    0.32
   6 -20   1   -0.20    0.51
  -6 -20  -1   -0.41    0.39
   6  20   1   -0.19    0.35
  -6  20  -1    0.58    0.52
  -6  20  -1    0.31    0.46
   6 -21  -1   -0.28    0.53
  -6 -21   1    0.08    0.44
   6 -21  -1    0.39    0.45
   6  21  -1    0.89    0.48
  -6  21   1    0.69    0.42
  -6  21   1    0.41    0.52
  -6  21   1   -0.43    0.73
  -5 -21   1    0.37    0.44
   5 -21  -1    1.17    0.57
   5 -21  -1    0.35    0.59
   5  21  -1    1.25    0.48
  -5  21   1    1.72    0.60
  -5  21   1    0.90    0.42
  -5  21   1   -0.01    0.68
  -4 -21   1    0.16    0.42
  -4 -21   1   -0.68    0.39
   4 -21  -1   -0.53    0.33
   4 -21  -1    0.21    0.35
  -4  21   1   -0.05    0.29
  -4  21   1   -1.32    0.69
   4  21  -1    0.43    0.41
  -4  21   1    0.06    0.32
   4  21  -1    0.13    0.32
  -3 -21   1   -0.08    0.44
   3 -21  -1   -0.82    0.46
   3 -21  -1    0.57    0.46
  -3 -21   1    0.03    0.39
   3  21  -1   -0.18    0.34
  -3  21   1   -0.30    0.26
  -3  21   1    0.54    0.44
   3  21  -1    0.23    0.37
  -2 -21   1   -0.61    0.41
   2 -21  -1   -0.47    0.48
   2 -21  -1   -0.19    0.29
  -2 -21   1   -0.28    0.26
  -2  21   1    0.32    0.39
   2  21  -1   -0.21    0.24
  -2  21   1    0.28    0.40
   2  21  -1   -0.25    0.33
  -1 -21   1   -0.34    0.37
   1 -21  -1    0.25    0.39
   1 -21  -1    0.18    0.31
  -1 -21   1   -0.36    0.31
  -1  21   1    0.00    0.33
   1  21  -1    0.51    0.31
   1  21  -1    0.51    0.33
  -1  21   1   -0.01    0.41
   0 -21   1    0.12    0.50
   0 -21   1    0.12    0.32
   0 -21  -1   -0.55    0.43
   0 -21  -1    0.41    0.42
   0  21   1    0.43    0.38
   0  21  -1    0.54    0.43
   0  21  -1    0.13    0.31
   0  21   1    0.09    0.36
  -1 -21  -1    3.61    0.73
   1 -21   1    2.98    0.62
  -1 -21  -1    4.23    0.61
   1 -21   1    4.37    0.71
   1  21   1    3.82    0.63
  -1  21  -1    5.67    0.80
   1  21   1    4.18    0.59
  -1  21  -1    3.72    0.59
   2 -21   1   -0.93    0.44
  -2 -21  -1    0.29    0.49
  -2 -21  -1   -0.43    0.32
   2 -21   1    0.15    0.44
   2  21   1   -0.20    0.23
  -2  21  -1   -0.75    0.67
  -2  21  -1    0.18    0.45
  -2  21  -1    0.48    0.43
   2  21   1    0.18    0.27
   3 -21   1    0.15    0.38
   3 -21   1    0.62    0.51
  -3 -21  -1   -0.34    0.43
  -3  21  -1   -1.14    0.70
   3  21   1    0.40    0.36
  -3  21  -1    0.72    0.41
  -3  21  -1    0.74    0.49
   4 -21   1   -0.25    0.46
   4 -21   1   -0.91    0.46
  -4  21  -1    0.48    0.48
   4  21   1    0.40    0.37
  -4  21  -1    0.30    0.34
  -4  21  -1   -0.94    0.57
  -5 -21  -1   -1.04    0.44
   5 -21   1   -0.60    0.34
   5 -21   1    0.51    0.43
  -5  21  -1   -0.02    0.38
  -5  21  -1    0.19    0.49
   5  21   1    0.19    0.29
   5 -22  -1    2.17    0.67
  -5 -22   1    1.21    0.56
   5 -22  -1    1.47    0.56
   5  22  -1    1.77    0.56
  -5  22   1   -0.52    0.94
  -5  22   1    3.84    0.80
  -5  22   1    2.12    0.62
  -4 -22   1    0.35    0.45
  -4 -22   1    0.32    0.48
   4 -22  -1    0.07    0.60
   4 -22  -1    1.07    0.54
  -4  22   1    0.09    0.66
   4  22  -1    0.92    0.48
  -4  22   1    0.33    0.46
  -4  22   1    0.49    0.48
   3 -22  -1   -0.75    0.48
  -3 -22   1   -0.70    0.42
  -3 -22   1   -0.19    0.30
   3 -22  -1   -0.08    0.43
  -3  22   1    0.07    0.37
  -3  22   1    0.49    0.44
   3  22  -1   -0.11    0.25
   3  22  -1   -0.10    0.27
  -2 -22   1    0.44    0.45
   2 -22  -1   -0.23    0.28
   2 -22  -1   -0.50    0.49
  -2 -22   1   -0.70    0.28
  -2  22   1   -0.01    0.36
   2  22  -1   -0.01    0.38
  -2  22   1   -0.12    0.39
   2  22  -1    0.03    0.37
   1 -22  -1   -0.94    0.44
  -1 -22   1   -0.05    0.32
   1 -22  -1   -0.18    0.28
  -1 -22   1   -0.25    0.32
  -1  22   1   -0.27    0.36
  -1  22   1    0.09    0.35
   1  22  -1    0.06    0.38
   1  22  -1    0.10    0.42
   0 -22   1    0.53    0.39
   0 -22  -1   -0.16    0.51
   0 -22   1    0.11    0.40
   0 -22  -1    0.87    0.48
   0  22   1    0.44    0.39
   0  22  -1    1.05    0.48
   0  22  -1    0.64    0.46
   0  22   1    0.26    0.40
   1 -22   1    0.19    0.35
  -1 -22  -1   -0.18    0.49
   1 -22   1    0.32    0.57
  -1 -22  -1    0.26    0.41
   1  22   1    0.66    0.41
  -1  22  -1    0.72    0.38
  -1  22  -1    0.95    0.40
   1  22   1    0.49    0.40
   2 -22   1    2.03    0.61
   2 -22   1    1.84    0.66
  -2 -22  -1    1.46    0.62
  -2  22  -1    2.28    0.63
  -2  22  -1    2.05    0.58
   2  22   1    2.04    0.54
  -3 -22  -1   -1.17    0.40
   3 -22   1   -0.38    0.53
   3 -22   1    0.47    0.53
  -3  22  -1   -0.73    0.55
  -3  22  -1    0.28    0.37
  -3  22  -1   -0.11    0.42
   3  22   1    0.44    0.42
   4 -22   1    0.41    0.51
  -4 -22  -1   -0.11    0.50
   4 -22   1   -0.09    0.58
  -4  22  -1   -1.55    0.84
  -4  22  -1    0.81    0.41
   4  22   1    0.50    0.42
  -4  22  -1    1.12    0.48
   4 -23  -1    0.02    0.52
  -4 -23   1   -0.14    0.34
   4 -23  -1   -0.55    0.60
  -4  23   1    0.69    0.55
  -4  23   1    0.54    0.52
  -4  23   1   -0.52    0.63
   4  23  -1    0.27    0.34
   3 -23  -1   -0.45    0.41
  -3 -23   1   -0.56    0.39
  -3 -23   1   -0.44    0.48
   3 -23  -1   -0.42    0.39
  -3  23   1   -0.01    0.27
   3  23  -1   -0.02    0.40
  -3  23   1   -0.20    0.43
   3  23  -1   -0.31    0.41
   2 -23  -1    0.23    0.35
   2 -23  -1   -0.92    0.50
  -2 -23   1   -0.18    0.50
  -2 -23   1   -0.12    0.31
   2  23  -1    0.16    0.36
   2  23  -1    0.11    0.32
  -2  23   1    0.20    0.42
  -2  23   1    0.43    0.44
   1 -23  -1   -0.21    0.58
   1 -23  -1    0.10    0.34
  -1 -23   1    0.18    0.48
  -1 -23   1   -0.03    0.54
   1  23  -1    0.21    0.33
  -1  23   1    0.93    0.44
  -1  23   1    0.46    0.43
   1  23  -1    0.76    0.48
   0 -23  -1   -0.46    0.52
   0 -23   1    0.30    0.49
   0 -23  -1    0.09    0.32
   0 -23   1   -0.11    0.54
   0  23  -1    0.39    0.43
   0  23   1    0.65    0.45
   0  23  -1   -0.21    0.27
   0  23   1    0.42    0.40
  -1 -23  -1   -0.28    0.53
   1 -23   1   -0.40    0.35
  -1 -23  -1    0.08    0.44
   1 -23   1   -0.28    0.31
  -1  23  -1    0.18    0.43
  -1  23  -1    0.17    0.34
   1  23   1    0.08    0.28
   1  23   1   -0.16    0.39
  -2 -23  -1    0.22    0.55
   2 -23   1    0.96    0.59
   2 -23   1    0.63    0.49
  -2  23  -1    1.34    0.56
  -2  23  -1    1.22    0.54
   2  23   1    1.68    0.45
   3 -23   1    0.24    0.49
   3 -23   1    0.29    0.53
  -3 -23  -1   -0.22    0.51
  -3  23  -1    1.06    0.47
  -3  23  -1    0.48    0.50
   3  23   1    1.04    0.48
  -3  23  -1   -1.66    0.77
   2 -24  -1   -0.76    0.37
  -2 -24   1   -0.59    0.50
   2 -24  -1   -0.14    0.46
  -2 -24   1    0.19    0.50
  -2  24   1   -0.36    0.28
   2  24  -1   -0.04    0.40
   2  24  -1   -0.01    0.43
  -2  24   1    0.11    0.42
   1 -24  -1   -0.11    0.62
   1 -24  -1    0.62    0.42
  -1 -24   1    0.07    0.45
  -1 -24   1    0.52    0.56
   1  24  -1    0.10    0.34
   1  24  -1    0.34    0.45
  -1  24   1    0.22    0.43
  -1  24   1    0.04    0.42
   0 -24   1   -0.63    0.42
   0 -24  -1   -1.27    0.50
   0 -24  -1    0.18    0.37
   0 -24   1   -0.73    0.52
   0  24   1   -0.18    0.25
   0  24  -1    0.21    0.41
   0  24   1   -0.14    0.29
   0  24  -1   -0.32    0.27
  -1 -24  -1   -0.83    0.50
   1 -24   1   -0.10    0.58
   1 -24   1    0.88    0.46
  -1  24  -1    0.69    0.42
   1  24   1    0.54    0.47
  -1  24  -1    0.85    0.51
  -2  24  -1   -0.08    0.47
   2  24   1    0.23    0.43
 -12   0   2    2.09    0.60
  12   0  -2    1.09    0.51
 -12   0   2    0.29    0.39
  11   0  -2   -0.25    0.31
 -11   0   2   -0.24    0.32
 -11   0   2    0.13    0.37
 -10   0   2    2.34    0.50
 -10   0   2    1.17    0.44
  10   0  -2    2.16    0.42
 -10   0   2    2.25    0.56
   9   0  -2   -0.36    0.27
  -9   0   2   -0.19    0.31
  -9   0   2   -0.43    0.22
  -9   0   2    0.28    0.30
  -8   0   2    6.37    0.87
  -8   0   2    6.31    0.53
  -8   0   2    5.99    0.69
   8   0  -2    6.08    0.59
  -7   0   2   -0.28    0.21
  -7   0   2   -0.04    0.14
   7   0  -2    0.19    0.20
   7   0  -2    0.06    0.23
   7   0  -2   -0.25    0.23
  -7   0   2    0.04    0.25
   6   0  -2   24.02    0.83
   6   0  -2   22.44    0.76
   6   0  -2   23.81    1.25
   6   0  -2   23.32    0.46
  -6   0   2   23.70    0.82
  -6   0   2   24.04    0.96
  -6   0   2   23.29    0.81
  -6   0   2   23.97    1.22
   6   0  -2   22.95    0.82
  -5   0   2   -0.44    0.16
   5   0  -2   -0.07    0.15
   5   0  -2   -0.31    0.16
  -5   0   2    0.08    0.17
   5   0  -2   -0.02    0.05
  -5   0   2   -0.13    0.13
  -5   0   2    0.00    0.17
   5   0  -2   -0.24    0.11
   5   0  -2   -0.02    0.16
  -5   0   2   -0.07    0.20
   4   0  -2  142.34    2.27
   4   0  -2  144.86    3.35
   4   0  -2  144.21    2.21
  -4   0   2  142.45    2.19
  -4   0   2  147.17    3.34
  -4   0   2  145.19    2.55
  -4   0   2  139.06    3.38
  -4   0   2  143.79    2.28
   4   0  -2  144.17    2.53
  -4   0   2  142.63    2.37
   4   0  -2  141.86    2.38
   4   0  -2  142.08    2.27
   3   0  -2   -0.04    0.06
  -3   0   2   -0.10    0.10
   3   0  -2   -0.05    0.08
   3   0  -2    0.08    0.14
  -3   0   2   -0.11    0.12
   3   0  -2    0.01    0.11
   3   0  -2   -0.03    0.10
  -3   0   2   -0.10    0.09
  -3   0   2   -0.04    0.07
  -3   0   2   -0.16    0.10
  -3   0   2    0.10    0.12
   3   0  -2   -0.18    0.10
   2   0  -2   64.21    1.12
   2   0  -2   64.18    1.41
   2   0  -2   64.27    1.07
   2   0  -2   65.00    1.20
  -2   0   2   63.89    1.20
  -2   0   2   64.45    1.08
   2   0  -2   64.59    1.04
   2   0  -2   63.32    1.58
  -2   0   2   64.08    1.42
  -2   0   2   64.98    1.58
  -2   0   2   64.45    1.04
  -2   0   2   63.41    1.11
   1   0  -2   -0.20    0.06
   1   0  -2   -0.15    0.07
  -1   0   2   -0.24    0.06
   1   0  -2   -0.24    0.07
  -1   0   2   -0.18    0.06
  -1   0   2   -0.18    0.08
   1   0  -2   -0.09    0.07
  -1   0   2   -0.18    0.07
   1   0  -2    0.02    0.08
  -1   0   2   -0.17    0.07
   0   0  -2   27.37    0.46
   0   0   2   27.63    0.42
   0   0   2   24.66    0.43
   0   0  -2   27.79    0.44
   0   0  -2   27.42    0.41
   0   0   2   27.96    0.42
   0   0  -2   28.24    0.40
   1   0   2    0.03    0.04
  -1   0  -2   -0.02    0.04
  -1   0  -2    0.00    0.04
   1   0   2    0.02    0.05
  -1   0  -2   -0.08    0.04
  -2   0  -2   37.45    1.37
  -2   0  -2   37.07    0.72
   2   0   2   36.96    0.66
  -2   0  -2   36.52    0.61
   2   0   2   35.99    0.61
   3   0   2   -0.04    0.08
  -3   0  -2    0.01    0.11
   3   0   2   -0.03    0.10
  -3   0  -2    0.00    0.12
   3   0   2   -0.14    0.09
  -3   0  -2    0.09    0.09
  -3   0  -2   -0.03    0.09
  -3   0  -2   -0.06    0.08
   4   0   2   15.65    0.51
  -4   0  -2   15.54    0.47
  -4   0  -2   15.32    1.06
   4   0   2   15.11    0.52
  -4   0  -2   15.01    0.49
   4   0   2   15.51    0.47
  -4   0  -2   15.91    0.58
  -4   0  -2   15.18    0.48
   5   0   2    0.12    0.14
  -5   0  -2   -0.07    0.12
   5   0   2   -0.09    0.16
  -5   0  -2    0.00    0.13
  -5   0  -2   -0.12    0.13
  -5   0  -2   -0.05    0.15
  -5   0  -2    0.13    0.23
   6   0   2   60.11    1.33
   6   0   2   62.87    1.30
  -6   0  -2   62.35    1.54
  -6   0  -2   61.45    1.38
  -6   0  -2   64.95    1.35
  -6   0  -2   60.08    2.59
  -6   0  -2   60.96    1.28
   7   0   2   -0.17    0.20
  -7   0  -2   -0.06    0.23
  -7   0  -2   -0.37    0.22
   8   0   2   -0.06    0.25
  -8   0  -2   -0.08    0.21
  -8   0  -2   -0.09    0.28
   9   0   2    0.03    0.27
  -9   0  -2   -0.14    0.30
  -9   0  -2   -0.12    0.27
 -10   0  -2    2.07    0.49
  10   0   2    0.40    0.30
 -10   0  -2    1.00    0.58
 -12  -1   2    1.42    0.62
  12  -1  -2    1.03    0.50
 -12  -1   2    2.11    0.62
  12   1  -2    1.79    0.49
 -12   1   2    1.89    0.57
 -12   1   2    0.96    0.59
  11  -1  -2    0.18    0.37
 -11  -1   2    0.20    0.37
 -11  -1   2    0.21    0.32
  11   1  -2    0.25    0.35
 -11   1   2    0.43    0.42
 -11   1   2    0.37    0.44
 -10  -1   2    0.09    0.31
  10  -1  -2   -0.34    0.27
 -10  -1   2   -0.03    0.31
 -10  -1   2    0.15    0.27
 -10   1   2   -0.12    0.33
 -10   1   2    0.35    0.32
 -10   1   2    0.27    0.34
  10   1  -2    0.30    0.27
  -9  -1   2   -0.12    0.28
   9  -1  -2   -0.11    0.21
  -9  -1   2   -0.57    0.22
  -9  -1   2   -0.08    0.21
  -9   1   2   -0.37    0.26
  -9   1   2    0.31    0.33
   9   1  -2   -0.08    0.32
  -9   1   2   -0.05    0.22
   8  -1  -2    2.42    0.43
  -8  -1   2    1.74    0.47
  -8  -1   2    2.12    0.43
  -8  -1   2    2.04    0.49
  -8   1   2    1.90    0.41
  -8   1   2    1.95    0.45
   8   1  -2    2.07    0.38
   8   1  -2    2.47    0.39
  -8   1   2    2.54    0.45
  -7  -1   2    4.43    0.61
  -7  -1   2    3.89    0.53
  -7  -1   2    3.94    0.47
   7  -1  -2    3.59    0.44
   7   1  -2    2.75    0.50
  -7   1   2    4.10    0.48
   7   1  -2    4.16    0.47
   7   1  -2    4.20    0.42
  -7   1   2    3.86    0.53
  -7   1   2    3.86    0.58
   6  -1  -2    3.59    0.33
  -6  -1   2    3.92    0.55
   6  -1  -2    2.58    0.42
   6  -1  -2    3.51    0.23
   6  -1  -2    3.54    0.39
   6  -1  -2    3.63    0.35
  -6  -1   2    3.38    0.41
  -6  -1   2    3.26    0.32
  -6  -1   2    3.51    0.44
   6   1  -2    3.26    0.37
  -6   1   2    3.33    0.32
  -6   1   2    2.88    0.38
   6   1  -2    3.90    0.42
  -6   1   2    3.61    0.54
  -6   1   2    3.71    0.39
   6   1  -2    3.78    0.54
   6   1  -2    3.77    0.37
   5  -1  -2    2.53    0.31
   5  -1  -2    2.91    0.39
  -5  -1   2    2.72    0.30
   5  -1  -2    1.98    0.34
   5  -1  -2    2.95    0.21
   5  -1  -2    2.43    0.32
   5  -1  -2    2.58    0.30
  -5  -1   2    2.33    0.36
  -5  -1   2    2.78    0.35
  -5  -1   2    1.88    0.34
  -5  -1   2    3.15    0.42
  -5   1   2    2.74    0.39
   5   1  -2    1.80    0.31
   5   1  -2    2.42    0.32
  -5   1   2    3.06    0.40
  -5   1   2    2.83    0.33
   5   1  -2    2.49    0.14
   5   1  -2    2.62    0.30
  -5   1   2    2.99    0.34
   5   1  -2    2.60    0.31
  -4  -1   2  146.91    2.60
  -4  -1   2  145.21    3.46
  -4  -1   2  149.19    2.24
   4  -1  -2  145.77    2.31
   4  -1  -2  147.47    3.47
   4  -1  -2  143.72    2.37
   4  -1  -2  145.58    2.44
  -4  -1   2  152.26    3.38
   4  -1  -2  146.22    2.26
   4  -1  -2  147.48    3.48
  -4  -1   2  147.69    2.42
   4  -1  -2  147.98    2.58
  -4  -1   2  144.20    2.31
   4   1  -2  143.84    2.42
  -4   1   2  152.17    3.46
  -4   1   2  151.26    2.26
   4   1  -2  146.28    2.57
   4   1  -2  147.35    3.39
  -4   1   2  146.47    2.43
   4   1  -2  147.61    2.29
  -4   1   2  147.24    3.50
  -4   1   2  145.40    2.59
  -4   1   2  144.28    2.31
   4   1  -2  147.12    2.32
  -3  -1   2   19.81    0.72
   3  -1  -2   20.25    0.56
   3  -1  -2   19.82    0.52
  -3  -1   2   19.41    0.56
  -3  -1   2   19.58    0.52
   3  -1  -2   20.71    0.59
   3  -1  -2   19.93    0.75
   3  -1  -2   19.69    0.58
  -3  -1   2   20.57    0.78
   3  -1  -2   19.21    0.62
   3  -1  -2   19.92    0.84
  -3  -1   2   19.49    0.57
  -3  -1   2   20.52    0.65
   3   1  -2   20.19    0.83
   3   1  -2   21.44    0.60
  -3   1   2   20.07    0.82
  -3   1   2   20.18    0.59
  -3   1   2   20.42    0.65
  -3   1   2   20.35    0.76
  -3   1   2   20.34    0.56
   3   1  -2   20.08    0.64
   3   1  -2   20.27    0.56
   3   1  -2   19.80    0.58
  -2  -1   2   89.01    1.40
   2  -1  -2   88.59    1.34
   2  -1  -2   90.55    1.39
   2  -1  -2   88.87    1.46
   2  -1  -2   89.26    1.54
   2  -1  -2   91.97    2.10
  -2  -1   2   89.24    1.88
   2  -1  -2   89.51    1.97
  -2  -1   2   87.86    1.45
   2  -1  -2   89.19    1.57
  -2  -1   2   92.13    2.06
  -2  -1   2   87.85    1.55
  -2  -1   2   89.94    1.35
  -2   1   2   87.84    1.39
   2   1  -2   88.31    2.05
  -2   1   2   88.53    1.54
   2   1  -2   91.55    1.36
  -2   1   2   89.06    2.06
   2   1  -2   87.60    1.46
   2   1  -2   91.78    1.40
  -2   1   2   90.87    1.46
  -2   1   2   92.10    1.99
   2   1  -2   89.38    1.55
   1  -1  -2  287.16    4.13
  -1  -1   2  282.21    3.57
  -1  -1   2  288.46    5.55
  -1  -1   2  283.46    3.60
   1  -1  -2  284.48    3.57
   1  -1  -2  296.17    5.54
   1  -1  -2  282.24    3.88
  -1  -1   2  284.34    4.03
  -1  -1   2  278.00    3.96
   1  -1  -2  277.48    3.92
  -1   1   2  275.29    3.54
   1   1  -2  276.40    5.86
  -1   1   2  288.76    5.52
  -1   1   2  281.75    3.92
  -1   1   2  288.28    4.08
   1   1  -2  292.40    3.91
   1   1  -2  280.01    3.96
   1   1  -2  288.46    3.60
   1   1  -2  286.75    5.54
  -1   1   2  281.86    3.57
   1   1  -2  281.70    3.57
   0  -1   2  380.24    5.34
   0  -1  -2  374.25    5.42
   0  -1  -2  393.45    5.42
   0  -1  -2  375.93    4.91
   0  -1  -2  391.75    4.86
   0  -1   2  385.14    5.18
   0   1  -2  396.19    5.71
   0   1  -2  388.44    5.19
   0   1  -2  381.35    5.23
   0   1   2  372.49    4.87
   0   1  -2  374.70    8.22
  -1  -1  -2    4.65    0.12
   1  -1   2    4.20    0.17
   1  -1   2    3.90    0.16
  -1  -1  -2    4.13    0.10
  -1   1  -2    4.23    0.16
   1   1   2    4.16    0.09
   1   1   2    4.52    0.10
  -1   1  -2    4.53    0.19
  -1   1  -2    4.36    0.16
  -1   1  -2    4.38    0.36
  -2  -1  -2    4.78    0.17
   2  -1   2    4.53    0.20
  -2  -1  -2    4.54    0.18
  -2  -1  -2    4.88    0.21
  -2  -1  -2    4.93    0.17
   2  -1   2    4.94    0.22
   2   1   2    4.67    0.17
   2   1   2    4.24    0.17
  -2   1  -2    4.50    0.44
  -2   1  -2    4.91    0.20
  -2   1  -2    5.07    0.25
  -2   1  -2    4.77    0.20
  -3  -1  -2   27.23    0.60
   3  -1   2   27.59    0.63
   3  -1   2   27.83    0.67
  -3  -1  -2   26.73    0.67
  -3  -1  -2   27.00    0.57
   3  -1   2   27.24    0.60
  -3  -1  -2   27.13    0.54
  -3   1  -2   26.73    0.57
   3   1   2   26.81    0.60
   3   1   2   27.64    0.56
  -3   1  -2   25.95    0.69
  -3   1  -2   26.51    1.25
  -3   1  -2   27.40    0.60
  -4  -1  -2   46.21    0.96
  -4  -1  -2   47.24    1.07
  -4  -1  -2   45.63    0.87
  -4  -1  -2   46.14    1.92
  -4  -1  -2   45.40    0.90
   4  -1   2   46.78    0.98
   4  -1   2   46.67    1.04
   4  -1   2   44.19    0.91
   4   1   2   46.45    0.94
  -4   1  -2   45.36    0.98
  -4   1  -2   47.15    1.91
  -4   1  -2   46.78    1.10
   4   1   2   47.19    0.98
   4   1   2   46.26    0.89
  -4   1  -2   46.30    0.93
  -5  -1  -2   -0.10    0.19
  -5  -1  -2    0.05    0.13
   5  -1   2    0.03    0.14
  -5  -1  -2   -0.19    0.13
  -5  -1  -2   -0.28    0.12
   5  -1   2   -0.15    0.16
  -5   1  -2   -0.23    0.15
  -5   1  -2   -0.01    0.20
   5   1   2   -0.01    0.15
   5   1   2   -0.03    0.14
  -5   1  -2    0.00    0.13
  -5   1  -2    0.06    0.15
  -5   1  -2    0.10    0.15
  -6  -1  -2    0.97    0.36
  -6  -1  -2    1.15    0.21
  -6  -1  -2    1.71    0.33
  -6  -1  -2    1.90    0.29
  -6  -1  -2    1.70    0.27
   6  -1   2    1.40    0.27
   6  -1   2    1.84    0.31
  -6   1  -2    1.56    0.27
  -6   1  -2    0.82    0.34
   6   1   2    1.15    0.25
  -6   1  -2    1.99    0.36
  -6   1  -2    1.57    0.29
   6   1   2    1.92    0.30
  -6   1  -2    0.91    0.23
  -7  -1  -2   -0.04    0.24
  -7  -1  -2   -0.13    0.21
   7  -1   2   -0.01    0.21
   7   1   2    0.16    0.22
  -7   1  -2   -0.68    0.21
  -7   1  -2   -0.02    0.24
  -8  -1  -2    5.44    0.58
  -8  -1  -2    3.56    0.71
   8  -1   2    5.40    0.52
   8   1   2    5.01    0.49
  -8   1  -2    5.53    0.57
  -8   1  -2    3.59    0.71
   9  -1   2   -0.13    0.24
  -9  -1  -2    0.13    0.27
  -9  -1  -2   -0.10    0.25
  -9   1  -2    0.17    0.38
  -9   1  -2   -0.08    0.29
   9   1   2   -0.28    0.26
  10  -1   2    1.41    0.40
 -10  -1  -2    2.52    0.53
 -10  -1  -2    1.34    0.55
  10   1   2    1.61    0.38
 -10   1  -2    1.05    0.51
 -10   1  -2    2.71    0.55
 -12  -2   2    0.37    0.47
 -12  -2   2    0.25    0.35
  12  -2  -2    0.69    0.37
 -12   2   2    0.99    0.52
 -12   2   2    0.32    0.52
  12   2  -2    0.70    0.44
 -11  -2   2    0.11    0.36
  11  -2  -2    0.04    0.28
 -11  -2   2    0.14    0.29
 -11   2   2    0.12    0.30
  11   2  -2    0.22    0.35
 -11   2   2    0.52    0.45
 -10  -2   2    0.88    0.39
 -10  -2   2    1.55    0.42
 -10  -2   2    0.85    0.41
  10  -2  -2    0.89    0.39
 -10   2   2    1.25    0.46
  10   2  -2    1.42    0.37
 -10   2   2    0.94    0.40
 -10   2   2    0.87    0.40
  -9  -2   2    0.87    0.37
   9  -2  -2    0.10    0.32
  -9  -2   2    0.68    0.38
  -9  -2   2    0.46    0.36
  -9   2   2    0.54    0.33
  -9   2   2    0.54    0.34
   9   2  -2    0.67    0.26
  -9   2   2    0.87    0.42
   9   2  -2    0.76    0.36
   8  -2  -2    4.57    0.53
  -8  -2   2    4.64    0.62
  -8  -2   2    3.04    0.56
  -8  -2   2    4.52    0.54
   8   2  -2    4.92    0.49
  -8   2   2    4.34    0.61
  -8   2   2    2.82    0.56
   8   2  -2    4.31    0.52
  -8   2   2    4.12    0.50
  -7  -2   2    0.02    0.14
  -7  -2   2    0.15    0.25
   7  -2  -2    0.05    0.11
  -7  -2   2    0.21    0.27
   7  -2  -2    0.15    0.26
  -7   2   2   -0.05    0.24
  -7   2   2   -0.07    0.13
   7   2  -2    0.12    0.30
   7   2  -2   -0.04    0.19
  -7   2   2   -0.10    0.24
   7   2  -2   -0.35    0.23
   6  -2  -2    4.50    0.63
   6  -2  -2    4.33    0.37
  -6  -2   2    4.82    0.44
  -6  -2   2    4.62    0.55
   6  -2  -2    4.56    0.38
   6  -2  -2    4.48    0.31
  -6  -2   2    4.32    0.46
  -6  -2   2    4.34    0.39
   6   2  -2    4.62    0.37
  -6   2   2    4.15    0.50
  -6   2   2    4.63    0.44
   6   2  -2    4.58    0.65
  -6   2   2    4.34    0.39
  -6   2   2    4.83    0.61
   6   2  -2    4.48    0.38
   6   2  -2    4.67    0.41
   5  -2  -2   88.93    1.61
  -5  -2   2   89.21    1.92
   5  -2  -2   87.86    2.54
  -5  -2   2   87.85    1.72
  -5  -2   2   90.95    2.40
   5  -2  -2   87.89    1.70
   5  -2  -2   86.75    1.63
  -5  -2   2   87.73    1.70
  -5  -2   2   89.39    2.55
   5  -2  -2   86.58    2.51
   5   2  -2   88.54    1.73
   5   2  -2   87.48    2.40
  -5   2   2   87.16    1.58
  -5   2   2   87.57    1.73
   5   2  -2   85.85    1.36
   5   2  -2   84.80    1.61
   5   2  -2   89.11    1.69
  -5   2   2   86.49    1.68
   5   2  -2   89.23    1.37
  -5   2   2   88.06    1.91
  -5   2   2   88.07    2.58
   4  -2  -2   12.59    0.71
   4  -2  -2   12.52    0.50
   4  -2  -2   12.96    0.51
   4  -2  -2   13.02    0.58
   4  -2  -2   12.42    0.75
  -4  -2   2   13.53    0.71
   4  -2  -2   11.75    0.43
  -4  -2   2   11.98    0.57
  -4  -2   2   13.60    0.52
  -4  -2   2   11.57    0.52
  -4  -2   2   12.31    0.46
   4   2  -2   12.02    0.49
   4   2  -2   11.91    0.54
  -4   2   2   12.67    0.49
  -4   2   2   12.54    0.74
   4   2  -2   12.57    0.68
  -4   2   2   12.82    0.42
  -4   2   2   13.08    0.59
  -4   2   2   13.05    0.49
  -4   2   2   12.77    0.51
   4   2  -2   12.38    0.49
  -4   2   2   12.48    0.72
   4   2  -2   12.91    0.50
   3  -2  -2   87.71    1.48
   3  -2  -2   86.79    1.56
   3  -2  -2   86.40    1.58
  -3  -2   2   85.91    1.48
  -3  -2   2   88.53    1.68
   3  -2  -2   88.96    2.18
   3  -2  -2   86.28    2.22
   3  -2  -2   87.04    1.65
   3  -2  -2   87.54    1.44
  -3  -2   2   89.34    1.43
  -3  -2   2   89.94    1.55
  -3  -2   2   87.84    2.09
   3   2  -2   86.35    1.44
   3   2  -2   86.08    1.54
  -3   2   2   86.16    1.54
  -3   2   2   89.52    2.20
  -3   2   2   86.73    1.48
   3   2  -2   86.33    1.65
   3   2  -2   87.42    1.48
  -3   2   2   88.29    1.66
  -3   2   2   87.53    1.43
  -3   2   2   88.32    2.20
   3   2  -2   87.40    2.11
  -3   2   2   87.22    1.57
  -2  -2   2   66.59    1.09
   2  -2  -2   65.01    1.17
  -2  -2   2   67.12    1.14
   2  -2  -2   67.15    1.63
  -2  -2   2   67.47    1.61
  -2  -2   2   66.36    1.18
   2  -2  -2   66.70    1.24
   2  -2  -2   65.75    1.28
   2  -2  -2   66.62    1.68
  -2  -2   2   65.61    1.26
   2  -2  -2   67.65    1.12
   2  -2  -2   67.11    1.09
   2   2  -2   65.77    1.18
   2   2  -2   65.86    1.26
  -2   2   2   65.36    1.65
  -2   2   2   66.09    1.65
   2   2  -2   66.61    1.13
  -2   2   2   65.43    1.11
  -2   2   2   66.65    1.16
  -2   2   2   67.81    1.28
  -2   2   2   65.64    1.24
   2   2  -2   66.27    1.63
  -2   2   2   66.97    1.09
   2   2  -2   68.92    1.11
   1  -2  -2    3.00    0.17
  -1  -2   2    2.74    0.20
  -1  -2   2    3.00    0.21
   1  -2  -2    2.96    0.26
  -1  -2   2    2.91    0.19
   1  -2  -2    3.28    0.32
   1  -2  -2    2.89    0.17
   1  -2  -2    2.64    0.22
   1  -2  -2    2.79    0.18
  -1  -2   2    2.61    0.17
  -1  -2   2    3.10    0.19
  -1   2   2    2.73    0.24
   1   2  -2    3.48    0.23
  -1   2   2    2.86    0.17
  -1   2   2    2.73    0.18
   1   2  -2    2.61    0.27
   1   2  -2    2.55    0.16
  -1   2   2    2.75    0.18
   1   2  -2    2.65    0.17
  -1   2   2    2.90    0.17
   1   2  -2    3.02    0.19
   0  -2   2    1.57    0.19
   0  -2   2    1.87    0.14
   0  -2  -2    1.70    0.10
   0  -2  -2    1.71    0.10
   0  -2  -2    1.39    0.18
   0  -2   2    1.72    0.14
   0  -2   2    1.87    0.16
   0  -2  -2    1.54    0.10
   0   2  -2    1.69    0.15
   0   2  -2    1.68    0.14
   0   2   2    1.52    0.10
   0   2  -2    1.62    0.21
   0   2  -2    1.57    0.14
   0   2   2    1.71    0.08
   0   2   2    1.40    0.07
  -1  -2  -2    8.27    0.16
  -1  -2  -2    7.89    0.18
   1  -2   2    8.30    0.26
   1  -2   2    8.19    0.49
  -1  -2  -2    7.87    0.15
   1  -2   2    8.29    0.28
   1  -2   2    7.91    0.26
  -1   2  -2    8.48    0.52
   1   2   2    8.11    0.17
  -1   2  -2    8.20    0.26
   1   2   2    8.04    0.17
  -1   2  -2    7.83    0.28
  -1   2  -2    8.24    0.26
  -2  -2  -2   39.01    0.68
  -2  -2  -2   40.42    0.64
  -2  -2  -2   40.34    0.75
   2  -2   2   39.78    0.75
   2  -2   2   41.04    1.43
  -2  -2  -2   40.31    0.61
   2  -2   2   40.85    0.82
   2  -2   2   38.93    0.73
  -2   2  -2   40.27    0.83
  -2   2  -2   40.00    1.44
   2   2   2   36.70    0.64
  -2   2  -2   39.26    0.72
  -2   2  -2   40.33    0.72
  -3  -2  -2    8.79    0.36
  -3  -2  -2    8.43    0.29
  -3  -2  -2    8.34    0.28
   3  -2   2    8.80    0.38
  -3  -2  -2    8.18    0.30
   3  -2   2    8.62    0.35
   3  -2   2    8.26    0.34
  -3   2  -2    8.40    0.40
   3   2   2    8.36    0.29
  -3   2  -2    8.68    0.35
  -3   2  -2    7.89    0.32
  -3   2  -2    8.27    0.69
  -4  -2  -2   12.60    0.42
  -4  -2  -2   12.90    0.51
  -4  -2  -2   12.89    0.40
  -4  -2  -2   13.14    0.45
   4  -2   2   13.05    0.48
   4  -2   2   13.59    0.49
   4   2   2   12.35    0.42
  -4   2  -2   12.28    0.54
  -4   2  -2   13.13    0.48
  -4   2  -2   13.77    0.58
   4   2   2   12.69    0.45
  -4   2  -2   12.72    0.97
  -4   2  -2   12.06    0.46
  -5  -2  -2   13.43    1.07
  -5  -2  -2   13.57    0.49
   5  -2   2   13.74    0.55
  -5  -2  -2   13.99    0.50
   5  -2   2   13.13    0.53
  -5  -2  -2   13.80    0.51
  -5  -2  -2   12.57    0.58
   5   2   2   14.02    0.53
  -5   2  -2   12.76    0.51
  -5   2  -2   14.76    0.63
  -5   2  -2   13.40    0.55
  -5   2  -2   13.23    0.63
   5   2   2   14.06    0.51
  -5   2  -2   13.10    1.05
  -6  -2  -2    0.04    0.09
  -6  -2  -2   -0.20    0.26
   6  -2   2    0.21    0.23
  -6  -2  -2   -0.09    0.19
   6  -2   2   -0.10    0.20
  -6  -2  -2    0.12    0.19
  -6  -2  -2    0.03    0.18
  -6   2  -2   -0.08    0.18
  -6   2  -2   -0.09    0.19
  -6   2  -2   -0.06    0.17
  -6   2  -2   -0.12    0.16
  -6   2  -2   -0.04    0.20
   6   2   2    0.16    0.19
   6   2   2   -0.08    0.20
  -7  -2  -2   -0.11    0.22
  -7  -2  -2    0.14    0.24
   7  -2   2   -0.37    0.22
  -7   2  -2   -0.16    0.31
  -7   2  -2   -0.44    0.25
   7   2   2   -0.20    0.18
  -8  -2  -2    1.73    0.39
   8  -2   2    1.22    0.34
  -8  -2  -2    1.06    0.42
  -8   2  -2    1.11    0.50
   8   2   2    0.86    0.30
  -8   2  -2    1.54    0.42
  -9  -2  -2    1.77    0.44
   9  -2   2    1.64    0.37
  -9  -2  -2    0.97    0.45
   9   2   2    1.19    0.35
  -9   2  -2    1.92    0.45
  -9   2  -2    1.01    0.47
  10  -2   2    0.06    0.34
 -10  -2  -2    0.24    0.36
 -10  -2  -2    0.61    0.37
 -10   2  -2    0.42    0.56
 -10   2  -2    1.08    0.42
  10   2   2    0.40    0.31
 -12  -3   2   -0.05    0.41
 -12  -3   2    0.02    0.43
  12  -3  -2    0.23    0.44
  12   3  -2   -0.17    0.38
 -12   3   2    0.16    0.43
 -12   3   2    0.14    0.38
  11  -3  -2   -0.21    0.23
 -11  -3   2    0.30    0.38
 -11  -3   2    0.03    0.28
 -11   3   2    0.12    0.33
  11   3  -2    0.10    0.34
 -11   3   2    0.05    0.38
 -10  -3   2    1.76    0.54
 -10  -3   2    3.01    0.60
  10  -3  -2    2.20    0.50
 -10  -3   2    3.17    0.51
 -10   3   2    3.43    0.62
 -10   3   2    3.07    0.54
 -10   3   2    2.07    0.55
  10   3  -2    3.41    0.49
  -9  -3   2    5.19    0.61
  -9  -3   2    5.44    0.71
   9  -3  -2    5.63    0.62
  -9  -3   2    3.28    0.61
   9   3  -2    5.87    0.56
  -9   3   2    3.79    0.70
  -9   3   2    6.40    0.77
  -9   3   2    4.98    0.57
   9   3  -2    5.10    0.50
   8  -3  -2    1.64    0.42
  -8  -3   2    1.39    0.40
  -8  -3   2    1.23    0.41
  -8  -3   2    1.43    0.44
  -8   3   2    2.06    0.50
  -8   3   2    1.05    0.37
   8   3  -2    1.56    0.36
  -8   3   2    1.59    0.42
   8   3  -2    2.23    0.38
   7  -3  -2    0.30    0.15
  -7  -3   2    0.14    0.27
  -7  -3   2    0.30    0.21
  -7  -3   2    0.23    0.23
   7  -3  -2    0.27    0.27
  -7   3   2    0.38    0.10
   7   3  -2    0.47    0.23
   7   3  -2    0.07    0.29
  -7   3   2    0.61    0.32
  -7   3   2    0.54    0.25
   7   3  -2   -0.07    0.25
  -7   3   2    0.58    0.26
  -6  -3   2   11.18    0.64
   6  -3  -2   11.95    0.50
  -6  -3   2   12.45    0.60
  -6  -3   2   11.04    0.86
  -6  -3   2   11.76    0.56
   6  -3  -2   11.53    0.59
   6  -3  -2   11.66    1.01
   6   3  -2   11.91    0.56
  -6   3   2   11.13    0.44
  -6   3   2   11.29    0.66
   6   3  -2   11.43    0.79
  -6   3   2   12.09    0.60
   6   3  -2   11.39    0.58
  -6   3   2   11.53    0.91
   6   3  -2   11.85    0.61
   5  -3  -2    0.80    0.15
  -5  -3   2    0.80    0.25
   5  -3  -2    0.61    0.19
  -5  -3   2    1.00    0.21
   5  -3  -2    0.48    0.24
  -5  -3   2    0.65    0.23
  -5  -3   2    0.77    0.21
   5  -3  -2    0.70    0.23
   5  -3  -2    0.84    0.22
   5   3  -2    0.69    0.09
   5   3  -2    0.63    0.25
   5   3  -2    0.84    0.20
  -5   3   2    0.62    0.13
   5   3  -2    1.13    0.26
  -5   3   2    0.82    0.24
  -5   3   2    0.53    0.25
  -5   3   2    0.49    0.23
  -5   3   2    0.71    0.22
   5   3  -2    0.81    0.21
  -4  -3   2  111.44    1.83
  -4  -3   2  113.78    2.64
  -4  -3   2  112.52    2.15
   4  -3  -2  112.18    2.86
   4  -3  -2  111.44    2.87
  -4  -3   2  112.64    1.98
   4  -3  -2  112.83    2.13
   4  -3  -2  109.65    2.00
   4  -3  -2  111.19    1.91
   4  -3  -2  110.77    1.85
  -4  -3   2  109.28    1.90
  -4   3   2  110.37    2.81
  -4   3   2  111.24    1.84
   4   3  -2  110.59    1.89
   4   3  -2  110.87    2.11
  -4   3   2  111.31    1.99
  -4   3   2  111.63    1.98
   4   3  -2  109.43    1.97
  -4   3   2  110.77    2.91
   4   3  -2  114.12    1.84
  -4   3   2  114.34    1.93
  -4   3   2  111.08    2.14
   4   3  -2  110.31    1.84
   4   3  -2  112.14    2.67
   3  -3  -2    3.96    0.38
  -3  -3   2    3.56    0.31
  -3  -3   2    4.23    0.28
   3  -3  -2    3.99    0.26
   3  -3  -2    3.49    0.29
  -3  -3   2    3.74    0.25
  -3  -3   2    4.02    0.33
   3  -3  -2    3.71    0.31
  -3  -3   2    4.07    0.32
   3  -3  -2    4.20    0.44
   3  -3  -2    3.75    0.27
  -3   3   2    3.66    0.40
   3   3  -2    4.07    0.30
  -3   3   2    4.09    0.26
  -3   3   2    3.87    0.31
  -3   3   2    3.94    0.28
   3   3  -2    4.25    0.40
  -3   3   2    4.01    0.29
  -3   3   2    4.02    0.41
   3   3  -2    3.80    0.29
   3   3  -2    3.71    0.26
   3   3  -2    3.58    0.30
  -3   3   2    3.84    0.31
   2  -3  -2  265.99    4.20
  -2  -3   2  266.63    3.84
  -2  -3   2  265.78    3.96
   2  -3  -2  272.23    3.93
   2  -3  -2  271.12    5.38
   2  -3  -2  255.70    3.50
  -2  -3   2  270.58    5.26
   2  -3  -2  263.85    3.54
  -2  -3   2  267.23    3.52
  -2  -3   2  262.44    3.58
   2  -3  -2  271.35    5.56
   2   3  -2  264.07    3.84
   2   3  -2  268.01    3.54
   2   3  -2  265.50    3.56
  -2   3   2  266.95    5.59
  -2   3   2  265.93    5.35
  -2   3   2  264.57    3.56
  -2   3   2  262.84    3.90
  -2   3   2  270.84    4.19
  -2   3   2  275.36    3.52
   2   3  -2  268.57    5.27
  -2   3   2  266.54    3.82
  -1  -3   2  277.28    5.79
   1  -3  -2  284.18    5.70
  -1  -3   2  273.13    3.59
   1  -3  -2  274.72    3.88
   1  -3  -2  284.82    5.39
  -1  -3   2  269.26    3.55
   1  -3  -2  276.75    3.53
  -1  -3   2  276.98    3.89
   1  -3  -2  276.44    3.51
   1  -3  -2  274.43    4.32
  -1   3   2  276.77    3.50
   1   3  -2  270.89    3.58
   1   3  -2  269.33    5.42
   1   3  -2  271.25    6.04
  -1   3   2  279.64    3.53
  -1   3   2  279.84    5.37
  -1   3   2  268.72    3.86
  -1   3   2  272.44    4.29
   1   3  -2  272.82    3.56
   1   3  -2  270.49    3.89
   0  -3  -2    0.75    0.14
   0  -3   2    1.12    0.16
   0  -3   2    1.14    0.17
   0  -3  -2    1.12    0.11
   0  -3  -2    1.22    0.12
   0  -3  -2    1.09    0.11
   0  -3   2    1.05    0.14
   0  -3  -2    0.96    0.14
   0   3  -2    0.88    0.14
   0   3  -2    1.08    0.15
   0   3  -2    1.66    0.25
   0   3  -2    1.21    0.15
   0   3   2    1.17    0.11
  -1  -3  -2    1.49    0.17
   1  -3   2    1.23    0.21
   1  -3   2    1.46    0.15
  -1  -3  -2    1.50    0.10
  -1  -3  -2    1.42    0.10
   1  -3   2    1.53    0.16
   1  -3   2    1.23    0.15
  -1  -3  -2    1.55    0.11
   1   3   2    1.36    0.10
  -1   3  -2    1.66    0.17
  -1   3  -2    1.42    0.16
  -1   3  -2    1.08    0.20
   1   3   2    1.52    0.08
  -1   3  -2    1.27    0.16
   2  -3   2    8.98    0.34
   2  -3   2    9.04    0.36
   2  -3   2    8.74    0.34
  -2  -3  -2    9.10    0.31
  -2  -3  -2    9.35    0.40
  -2  -3  -2    9.01    0.26
  -2  -3  -2    8.58    0.26
  -2  -3  -2    8.79    0.24
   2  -3   2    8.93    0.61
  -2   3  -2    8.67    0.32
  -2   3  -2    8.87    0.38
   2   3   2    8.52    0.23
  -2   3  -2    9.02    0.64
   2   3   2    8.72    0.25
  -2   3  -2    9.47    0.34
  -3  -3  -2   14.36    0.42
  -3  -3  -2   14.91    0.38
   3  -3   2   14.07    0.47
   3  -3   2   14.27    0.52
  -3  -3  -2   14.10    0.48
  -3  -3  -2   14.77    0.41
   3  -3   2   15.26    0.49
  -3  -3  -2   14.65    0.52
  -3   3  -2   14.52    0.45
  -3   3  -2   15.33    0.61
  -3   3  -2   14.17    0.53
  -3   3  -2   14.54    0.95
  -3   3  -2   14.35    0.46
  -4  -3  -2   -0.08    0.10
  -4  -3  -2    0.01    0.11
  -4  -3  -2   -0.13    0.12
  -4  -3  -2   -0.07    0.07
   4  -3   2    0.06    0.14
   4  -3   2   -0.02    0.13
  -4  -3  -2   -0.18    0.09
  -4   3  -2    0.14    0.15
  -4   3  -2   -0.27    0.12
   4   3   2   -0.18    0.12
   4   3   2    0.02    0.13
  -4   3  -2   -0.09    0.12
  -4   3  -2    0.13    0.14
  -5  -3  -2    9.93    0.43
  -5  -3  -2   10.03    0.52
  -5  -3  -2   10.32    0.45
   5  -3   2   10.04    0.51
  -5  -3  -2   10.48    0.43
   5  -3   2   10.24    0.50
  -5   3  -2    9.89    0.48
  -5   3  -2   10.02    0.94
   5   3   2   10.15    0.46
  -5   3  -2   10.78    0.59
  -5   3  -2   10.44    0.48
  -5   3  -2    9.57    0.56
   5   3   2    9.97    0.44
  -6  -3  -2    6.58    0.34
   6  -3   2    6.83    0.48
  -6  -3  -2    6.76    0.41
  -6  -3  -2    6.19    0.41
  -6  -3  -2    6.25    0.50
  -6  -3  -2    7.23    0.90
   6  -3   2    6.47    0.47
  -6   3  -2    6.44    0.52
   6   3   2    6.40    0.44
  -6   3  -2    6.49    0.46
  -6   3  -2    6.78    0.89
  -6   3  -2    6.06    0.46
   6   3   2    6.68    0.44
  -6   3  -2    6.89    0.53
  -7  -3  -2    0.18    0.27
   7  -3   2    0.36    0.26
  -7  -3  -2    0.17    0.24
  -7   3  -2    0.33    0.23
   7   3   2    0.34    0.23
  -7   3  -2   -0.05    0.26
  -7   3  -2    0.25    0.36
   8  -3   2    2.40    0.40
  -8  -3  -2    1.75    0.39
  -8  -3  -2    1.37    0.47
  -8   3  -2    1.30    0.53
   8   3   2    2.27    0.34
  -8   3  -2    1.71    0.43
  -9  -3  -2   -0.25    0.30
   9  -3   2   -0.31    0.25
  -9  -3  -2   -0.29    0.26
  -9   3  -2   -0.08    0.25
  -9   3  -2   -0.10    0.27
   9   3   2    0.07    0.23
 -10  -3  -2    1.37    0.43
  10  -3   2    1.01    0.41
 -10  -3  -2    1.04    0.49
  10   3   2    1.47    0.36
 -10   3  -2    2.13    0.52
 -10   3  -2    0.68    0.48
 -12  -4   2    1.02    0.48
  12  -4  -2    2.38    0.61
 -12  -4   2    2.55    0.65
 -12   4   2    2.19    0.58
  12   4  -2    1.81    0.51
 -12   4   2    1.20    0.65
 -11  -4   2   -0.05    0.33
  11  -4  -2    0.21    0.39
 -11  -4   2   -0.07    0.33
 -11   4   2    0.29    0.43
  11   4  -2   -0.04    0.25
 -11   4   2    0.10    0.42
 -10  -4   2    0.57    0.38
 -10  -4   2    1.27    0.39
  10  -4  -2    0.50    0.39
 -10  -4   2    0.97    0.43
 -10   4   2    0.36    0.32
  10   4  -2    1.09    0.34
 -10   4   2    0.99    0.41
  10   4  -2    0.91    0.32
 -10   4   2    0.60    0.38
  -9  -4   2   18.89    1.42
  -9  -4   2   18.15    0.92
  -9  -4   2   17.55    1.05
   9  -4  -2   17.08    0.86
   9   4  -2   18.36    0.90
   9   4  -2   17.59    0.87
  -9   4   2   16.18    0.86
  -9   4   2   19.27    1.57
  -9   4   2   19.49    1.07
   8  -4  -2    0.23    0.16
   8  -4  -2    0.18    0.24
  -8  -4   2    0.28    0.24
  -8  -4   2    0.60    0.34
  -8  -4   2    0.55    0.33
  -8   4   2    0.25    0.34
  -8   4   2    0.53    0.29
   8   4  -2    0.14    0.30
   8   4  -2    0.18    0.24
  -8   4   2    0.01    0.24
  -7  -4   2   28.27    1.52
  -7  -4   2   28.61    1.15
   7  -4  -2   28.40    0.86
  -7  -4   2   28.09    1.00
   7  -4  -2   28.13    0.96
   7   4  -2   28.01    1.38
  -7   4   2   27.42    0.79
  -7   4   2   26.25    0.97
  -7   4   2   28.56    1.16
   7   4  -2   28.19    0.97
  -7   4   2   27.77    1.54
  -6  -4   2    0.78    0.25
  -6  -4   2    0.61    0.22
   6  -4  -2    0.58    0.27
   6  -4  -2    0.63    0.37
   6  -4  -2    0.91    0.19
  -6  -4   2    0.94    0.25
  -6   4   2    0.75    0.15
  -6   4   2    0.62    0.28
   6   4  -2    0.80    0.23
   6   4  -2    1.20    0.27
   6   4  -2    0.85    0.28
  -6   4   2    0.84    0.27
   6   4  -2    0.88    0.23
  -6   4   2    0.92    0.30
  -5  -4   2    9.53    0.49
   5  -4  -2    9.02    0.47
   5  -4  -2    8.96    0.47
  -5  -4   2    9.68    0.64
  -5  -4   2    9.63    0.53
   5  -4  -2    9.13    0.76
   5  -4  -2    8.63    0.48
  -5  -4   2    8.68    0.56
   5   4  -2    9.18    0.49
  -5   4   2    8.75    0.49
   5   4  -2    9.56    0.52
  -5   4   2    9.47    0.59
  -5   4   2    9.85    0.51
   5   4  -2    8.97    0.48
   5   4  -2    9.36    0.31
  -5   4   2    9.43    0.78
  -5   4   2    9.66    0.44
   5   4  -2    9.50    0.69
  -4  -4   2    2.06    0.27
  -4  -4   2    2.13    0.23
   4  -4  -2    1.39    0.32
  -4  -4   2    2.14    0.27
   4  -4  -2    2.34    0.29
   4  -4  -2    2.22    0.32
   4  -4  -2    2.35    0.31
  -4  -4   2    2.19    0.31
   4  -4  -2    2.17    0.26
  -4  -4   2    2.23    0.32
   4  -4  -2    1.68    0.29
  -4   4   2    1.51    0.28
   4   4  -2    2.18    0.30
   4   4  -2    2.26    0.28
  -4   4   2    2.27    0.24
   4   4  -2    2.63    0.39
   4   4  -2    2.18    0.29
  -4   4   2    2.30    0.29
  -4   4   2    2.11    0.30
   4   4  -2    2.24    0.24
  -4   4   2    1.99    0.27
  -4   4   2    1.97    0.28
   4   4  -2    2.02    0.22
  -4   4   2    1.25    0.28
   3  -4  -2   81.12    1.45
  -3  -4   2   81.03    1.51
   3  -4  -2   79.59    1.40
   3  -4  -2   82.73    1.63
   3  -4  -2   81.53    2.19
  -3  -4   2   81.63    1.94
  -3  -4   2   82.13    1.47
  -3  -4   2   81.70    1.40
   3  -4  -2   80.87    2.17
  -3  -4   2   79.88    1.63
   3  -4  -2   80.87    1.61
  -3   4   2   81.75    2.13
  -3   4   2   80.49    1.46
   3   4  -2   82.40    1.51
  -3   4   2   81.52    2.25
  -3   4   2   79.88    1.60
   3   4  -2   79.01    1.51
   3   4  -2   80.63    1.44
   3   4  -2   80.53    1.40
  -3   4   2   81.50    1.51
   3   4  -2   80.65    1.95
  -3   4   2   82.02    1.60
  -3   4   2   82.85    1.40
   2  -4  -2  208.60    2.87
   2  -4  -2  208.15    3.45
   2  -4  -2  207.71    4.36
  -2  -4   2  203.48    3.26
  -2  -4   2  214.44    2.89
  -2  -4   2  207.86    2.95
  -2  -4   2  209.47    4.23
   2  -4  -2  212.24    3.22
  -2  -4   2  211.22    3.15
   2  -4  -2  211.29    2.91
   2  -4  -2  210.33    4.59
  -2   4   2  210.39    4.34
  -2   4   2  209.21    4.63
   2   4  -2  211.68    2.90
   2   4  -2  211.17    3.39
  -2   4   2  208.99    2.86
   2   4  -2  210.34    2.93
  -2   4   2  210.21    2.91
   2   4  -2  203.17    3.13
  -2   4   2  212.43    3.45
   2   4  -2  209.13    4.23
  -2   4   2  207.25    3.20
   1  -4  -2  537.41    7.19
  -1  -4   2  525.82    6.61
  -1  -4   2  529.25    6.57
  -1  -4   2  516.49    7.44
  -1  -4   2  519.11   11.92
   1  -4  -2  525.45    6.91
   1  -4  -2  531.91   11.04
   1  -4  -2  463.35   10.34
   1  -4  -2  536.24    7.92
   1  -4  -2  533.40    6.53
   1   4  -2  536.16    6.83
   1   4  -2  515.24   11.78
   1   4  -2  533.92    7.90
  -1   4   2  510.40    7.14
   1   4  -2  540.62    6.60
  -1   4   2  526.40    6.50
  -1   4   2  533.75    7.89
   1   4  -2  530.35    7.19
  -1   4   2  522.77    6.75
  -1   4   2  510.65   10.35
   0  -4  -2   -0.05    0.07
   0  -4  -2    0.05    0.07
   0  -4   2    0.03    0.10
   0  -4   2   -0.01    0.11
   0  -4   2   -0.08    0.08
   0  -4   2    0.02    0.09
   0  -4  -2    0.03    0.09
   0  -4  -2    0.02    0.10
   0  -4  -2    0.07    0.08
   0   4   2   -0.02    0.07
   0   4  -2    0.02    0.11
   0   4  -2    0.16    0.16
   0   4  -2    0.09    0.13
   0   4   2   -0.01    0.06
   0   4  -2    0.27    0.14
   0   4  -2   -0.01    0.10
   0   4   2   -0.01    0.06
   0   4   2    0.09    0.09
   0   4   2    0.06    0.08
  -1  -4  -2   51.74    0.80
  -1  -4  -2   53.63    1.17
   1  -4   2   51.74    0.94
   1  -4   2   52.02    1.58
   1  -4   2   50.66    1.03
   1  -4   2   50.48    0.93
  -1  -4  -2   50.07    0.88
  -1  -4  -2   52.31    0.82
  -1   4  -2   52.97    1.23
  -1   4  -2   52.61    1.60
  -1   4  -2   50.94    1.03
   1   4   2   51.20    0.81
  -1   4  -2   51.93    0.93
  -1   4  -2   50.80    0.92
   2  -4   2   29.06    0.75
   2  -4   2   28.89    0.68
  -2  -4  -2   29.25    0.57
  -2  -4  -2   29.05    0.79
  -2  -4  -2   27.74    0.59
   2  -4   2   27.80    0.66
   2  -4   2   28.74    1.20
  -2  -4  -2   28.18    0.53
  -2   4  -2   29.08    0.67
  -2   4  -2   29.32    0.76
  -2   4  -2   28.96    0.66
  -2   4  -2   30.00    0.88
  -2   4  -2   28.54    1.22
   2   4   2   28.17    0.55
   3  -4   2    3.84    0.29
  -3  -4  -2    3.57    0.23
   3  -4   2    3.90    0.29
   3  -4   2    3.74    0.30
  -3  -4  -2    3.55    0.23
  -3  -4  -2    3.91    0.27
  -3  -4  -2    3.84    0.22
  -3  -4  -2    3.78    0.28
   3   4   2    2.72    0.21
   3   4   2    4.07    0.23
  -3   4  -2    3.56    0.55
  -3   4  -2    3.40    0.30
  -3   4  -2    3.89    0.38
  -3   4  -2    3.38    0.27
  -4  -4  -2    0.15    0.10
  -4  -4  -2    0.03    0.13
  -4  -4  -2   -0.13    0.10
  -4  -4  -2    0.06    0.11
   4  -4   2    0.00    0.15
   4  -4   2    0.22    0.17
  -4   4  -2    0.33    0.16
  -4   4  -2   -0.06    0.14
  -4   4  -2   -0.10    0.19
   4   4   2    0.01    0.03
   4   4   2   -0.04    0.12
  -4   4  -2    0.01    0.17
   5  -4   2    0.28    0.22
  -5  -4  -2    0.14    0.11
  -5  -4  -2    0.23    0.16
   5  -4   2    0.57    0.22
  -5  -4  -2    0.16    0.14
  -5  -4  -2    0.27    0.18
  -5   4  -2    0.31    0.20
  -5   4  -2    0.02    0.18
   5   4   2    0.00    0.13
  -5   4  -2    0.35    0.21
   5   4   2    0.17    0.16
  -5   4  -2    0.07    0.17
  -6  -4  -2   13.71    0.59
   6  -4   2   14.71    0.68
  -6  -4  -2   14.72    0.50
   6  -4   2   14.84    0.69
  -6  -4  -2   13.72    1.21
  -6  -4  -2   14.17    0.57
  -6  -4  -2   14.80    0.71
  -6   4  -2   14.10    0.66
   6   4   2   14.51    0.60
  -6   4  -2   14.19    0.63
  -6   4  -2   15.92    1.36
   6   4   2   14.29    0.58
  -6   4  -2   13.88    0.74
  -6   4  -2   14.34    0.73
  -7  -4  -2    3.79    0.48
   7  -4   2    3.65    0.45
  -7  -4  -2    2.39    0.56
  -7   4  -2    3.25    0.65
  -7   4  -2    3.79    0.44
  -7   4  -2    3.44    0.51
   7   4   2    3.10    0.37
  -8  -4  -2    0.40    0.38
  -8  -4  -2    0.42    0.29
   8  -4   2   -0.11    0.26
   8   4   2    0.27    0.25
  -8   4  -2    0.09    0.32
  -8   4  -2   -0.05    0.26
  -9  -4  -2    0.05    0.26
   9  -4   2   -0.15    0.29
  -9  -4  -2    0.16    0.31
  -9   4  -2    0.25    0.43
  -9   4  -2    0.51    0.34
   9   4   2    0.30    0.26
 -10  -4  -2   -0.27    0.26
  10  -4   2   -0.06    0.32
 -10  -4  -2    0.16    0.46
  10   4   2   -0.32    0.25
 -10   4  -2   -0.15    0.33
 -10   4  -2    0.43    0.38
  12  -5  -2    1.15    0.52
  12   5  -2    0.88    0.47
 -11  -5   2   -0.10    0.36
  11  -5  -2   -0.30    0.34
 -11  -5   2   -0.04    0.24
  11   5  -2    0.23    0.37
 -11   5   2   -0.16    0.35
 -11   5   2   -0.02    0.43
 -10  -5   2    0.83    0.44
 -10  -5   2    0.77    0.42
  10  -5  -2   -0.11    0.35
  10   5  -2    1.09    0.34
 -10   5   2    0.97    0.42
 -10   5   2    0.43    0.36
 -10   5   2    0.24    0.34
  -9  -5   2    3.37    0.60
   9  -5  -2    3.41    0.52
  -9  -5   2    2.28    0.51
  -9  -5   2    3.00    0.47
   9   5  -2    3.43    0.51
  -9   5   2    3.62    0.55
  -9   5   2    3.69    0.63
  -9   5   2    1.88    0.52
   9   5  -2    2.93    0.46
  -8  -5   2   35.85    1.86
  -8  -5   2   32.87    1.18
   8  -5  -2   33.71    1.00
  -8  -5   2   33.64    1.36
   8  -5  -2   33.75    1.19
  -8   5   2   34.16    1.39
   8   5  -2   34.20    1.16
  -8   5   2   32.35    1.20
  -8   5   2   33.89    1.89
   7  -5  -2    6.88    0.52
  -7  -5   2    6.35    0.59
   7  -5  -2    6.88    0.50
  -7  -5   2    7.08    0.57
   7   5  -2    6.55    0.54
   7   5  -2    6.75    0.76
  -7   5   2    6.59    0.59
  -7   5   2    6.04    0.41
  -7   5   2    6.73    0.88
   7   5  -2    6.58    0.51
  -7   5   2    6.87    0.64
   6  -5  -2    2.86    0.39
  -6  -5   2    3.26    0.43
  -6  -5   2    2.89    0.39
   6  -5  -2    2.22    0.27
  -6  -5   2    3.26    0.45
  -6  -5   2    1.92    0.34
   6   5  -2    3.01    0.40
  -6   5   2    2.89    0.42
   6   5  -2    2.31    0.37
  -6   5   2    3.01    0.46
   6   5  -2    2.62    0.35
   6   5  -2    2.75    0.14
   6   5  -2    2.86    0.37
  -6   5   2    1.68    0.38
  -6   5   2    2.64    0.28
  -5  -5   2   -0.01    0.18
  -5  -5   2    0.11    0.15
   5  -5  -2   -0.07    0.15
   5  -5  -2    0.14    0.16
   5  -5  -2    0.11    0.28
  -5  -5   2   -0.33    0.16
  -5  -5   2   -0.05    0.11
  -5   5   2   -0.01    0.21
  -5   5   2    0.13    0.12
   5   5  -2    0.07    0.18
  -5   5   2    0.10    0.21
   5   5  -2   -0.18    0.12
   5   5  -2   -0.38    0.16
   5   5  -2    0.06    0.18
  -5   5   2   -0.08    0.19
   5   5  -2   -0.05    0.08
   4  -5  -2   21.11    1.04
   4  -5  -2   20.26    0.72
  -4  -5   2   20.58    0.80
  -4  -5   2   21.90    0.83
  -4  -5   2   20.32    0.67
   4  -5  -2   20.09    0.68
  -4  -5   2   20.86    0.72
   4  -5  -2   21.21    0.69
   4  -5  -2   20.45    0.77
   4  -5  -2   20.65    1.02
  -4   5   2   19.99    0.64
  -4   5   2   20.86    0.70
  -4   5   2   20.25    0.77
   4   5  -2   19.37    0.64
  -4   5   2   19.98    0.69
   4   5  -2   21.43    0.61
   4   5  -2   19.96    0.67
  -4   5   2   20.21    1.01
  -4   5   2   20.96    1.07
  -4   5   2   20.09    0.69
   4   5  -2   20.92    0.85
   4   5  -2   19.86    0.69
  -3  -5   2    6.57    0.43
   3  -5  -2    6.89    0.39
  -3  -5   2    6.96    0.35
  -3  -5   2    6.66    0.36
  -3  -5   2    7.15    0.41
   3  -5  -2    7.25    0.54
  -3  -5   2    6.27    0.40
   3  -5  -2    6.39    0.41
   3  -5  -2    6.81    0.42
   3  -5  -2    6.97    0.56
   3  -5  -2    6.83    0.38
   3   5  -2    6.64    0.35
   3   5  -2    7.11    0.45
   3   5  -2    6.80    0.39
  -3   5   2    6.50    0.52
   3   5  -2    7.32    0.38
  -3   5   2    7.11    0.64
   3   5  -2    6.13    0.35
  -3   5   2    6.39    0.36
  -3   5   2    6.68    0.37
  -3   5   2    6.32    0.39
  -3   5   2    6.81    0.43
   2  -5  -2    0.06    0.15
   2  -5  -2    0.12    0.11
  -2  -5   2    0.05    0.16
  -2  -5   2    0.09    0.11
   2  -5  -2    0.05    0.13
   2  -5  -2   -0.13    0.12
   2  -5  -2    0.14    0.18
   2  -5  -2   -0.05    0.12
  -2  -5   2   -0.14    0.11
  -2  -5   2   -0.03    0.12
   2   5  -2   -0.05    0.09
  -2   5   2    0.00    0.15
   2   5  -2    0.08    0.13
  -2   5   2   -0.14    0.12
   2   5  -2    0.00    0.10
   2   5  -2   -0.03    0.15
  -2   5   2    0.28    0.18
   2   5  -2    0.08    0.11
  -2   5   2    0.08    0.16
  -2   5   2    0.03    0.14
  -2   5   2   -0.07    0.07
   1  -5  -2  158.51    2.25
  -1  -5   2  160.54    2.52
  -1  -5   2  164.74    3.60
   1  -5  -2  161.46    3.77
   1  -5  -2  159.24    2.51
   1  -5  -2  164.28    3.36
   1  -5  -2  159.92    2.27
   1  -5  -2  158.43    2.80
  -1  -5   2  160.06    2.36
  -1  -5   2  158.89    2.30
   1   5  -2  159.34    2.33
  -1   5   2  158.62    2.79
   1   5  -2  160.64    3.60
  -1   5   2  162.42    2.28
  -1   5   2  161.47    2.25
   1   5  -2  160.23    2.53
  -1   5   2  160.39    2.48
   1   5  -2  164.10    2.80
  -1   5   2  158.18    3.32
   1   5  -2  156.37    2.30
   0  -5  -2    1.77    0.22
   0  -5   2    2.45    0.25
   0  -5  -2    2.72    0.19
   0  -5  -2    2.81    0.25
   0  -5   2    2.40    0.23
   0  -5   2    2.51    0.33
   0  -5  -2    2.39    0.19
   0  -5  -2    2.50    0.20
   0  -5   2    2.71    0.21
   0   5  -2    3.03    0.41
   0   5  -2    2.38    0.21
   0   5   2    2.42    0.22
   0   5  -2    2.35    0.28
   0   5  -2    2.48    0.24
   0   5   2    2.30    0.19
   0   5  -2    2.49    0.20
   0   5   2    2.58    0.19
   0   5   2    2.58    0.18
   0   5   2    2.48    0.26
   1  -5   2    5.42    0.30
  -1  -5  -2    5.48    0.34
  -1  -5  -2    5.57    0.24
   1  -5   2    6.05    0.48
  -1  -5  -2    5.46    0.24
   1  -5   2    5.52    0.32
  -1  -5  -2    5.64    0.32
   1  -5   2    5.37    0.31
  -1  -5  -2    5.52    0.25
   1   5   2    5.22    0.24
   1   5   2    5.49    0.23
   1   5   2    5.77    0.33
  -1   5  -2    5.49    0.30
  -1   5  -2    5.07    0.30
   1   5   2    5.50    0.24
  -1   5  -2    6.09    0.44
  -1   5  -2    5.50    0.49
  -1   5  -2    5.75    0.33
  -2  -5  -2    9.31    0.34
   2  -5   2    9.64    0.41
  -2  -5  -2    9.12    0.32
   2  -5   2    9.45    0.41
  -2  -5  -2    9.34    0.45
   2  -5   2    9.44    0.43
  -2  -5  -2    9.34    0.30
   2  -5   2    9.14    0.66
  -2   5  -2    9.26    0.44
  -2   5  -2   10.06    0.40
  -2   5  -2    9.20    0.38
  -2   5  -2   10.68    0.56
   2   5   2    9.41    0.32
  -2   5  -2    9.67    0.74
   2   5   2    9.60    0.33
  -3  -5  -2   24.33    0.60
  -3  -5  -2   26.13    0.77
  -3  -5  -2   24.37    0.62
   3  -5   2   25.45    0.70
  -3  -5  -2   25.16    0.57
  -3  -5  -2   24.88    0.70
   3  -5   2   25.34    0.72
   3   5   2   25.05    0.60
  -3   5  -2   24.85    0.69
   3   5   2   25.54    0.59
  -3   5  -2   25.55    0.88
  -3   5  -2   24.52    0.79
  -3   5  -2   25.18    1.28
  -4  -5  -2    1.66    0.21
  -4  -5  -2    1.33    0.24
   4  -5   2    1.26    0.25
  -4  -5  -2    1.22    0.19
   4  -5   2    1.26    0.25
  -4  -5  -2    1.12    0.17
  -4   5  -2    1.21    0.26
  -4   5  -2    1.54    0.25
   4   5   2    1.44    0.21
   4   5   2    1.39    0.21
  -4   5  -2    1.49    0.29
  -4   5  -2    0.95    0.33
  -5  -5  -2    7.34    0.39
  -5  -5  -2    6.77    0.46
   5  -5   2    7.71    0.47
  -5  -5  -2    7.60    0.40
   5  -5   2    7.41    0.48
  -5  -5  -2    6.94    0.39
   5   5   2    5.26    0.30
   5   5   2    6.56    0.38
  -5   5  -2    6.65    0.51
  -5   5  -2    7.23    0.84
  -5   5  -2    7.47    0.46
   6  -5   2    3.64    0.42
  -6  -5  -2    3.34    0.43
   6  -5   2    3.53    0.43
  -6  -5  -2    2.88    0.34
  -6  -5  -2    2.87    0.29
  -6   5  -2    2.85    0.40
  -6   5  -2    3.41    0.48
   6   5   2    2.85    0.35
  -6   5  -2    2.61    0.36
   6   5   2    3.26    0.35
  -6   5  -2    2.11    0.51
   7  -5   2    0.37    0.29
  -7  -5  -2    0.71    0.30
  -7  -5  -2    0.23    0.26
  -7   5  -2    0.29    0.26
  -7   5  -2    0.38    0.31
   7   5   2    0.25    0.23
  -7   5  -2    0.09    0.27
  -8  -5  -2    0.19    0.30
  -8  -5  -2    0.74    0.32
   8  -5   2    0.25    0.30
  -8   5  -2    0.55    0.37
  -8   5  -2    0.15    0.31
   8   5   2    0.74    0.28
   9  -5   2    0.47    0.32
  -9  -5  -2    0.19    0.30
  -9  -5  -2    0.10    0.40
  -9   5  -2    0.02    0.42
   9   5   2    0.44    0.27
  -9   5  -2    0.48    0.35
 -10  -5  -2    0.35    0.36
 -10  -5  -2    0.29    0.33
  10  -5   2    0.27    0.36
  10   5   2    0.46    0.31
 -10   5  -2    0.04    0.50
 -10   5  -2    0.76    0.42
 -11  -6   2    1.45    0.56
  11  -6  -2    2.66    0.59
 -11  -6   2    1.98    0.56
  11   6  -2    2.49    0.52
 -11   6   2    1.35    0.67
 -11   6   2    2.37    0.62
 -10  -6   2    1.00    0.45
 -10  -6   2    0.80    0.39
  10  -6  -2    1.19    0.44
 -10   6   2    1.04    0.46
  10   6  -2    0.97    0.39
 -10   6   2    1.79    0.46
 -10   6   2    2.32    0.57
  -9  -6   2    9.62    0.83
  -9  -6   2    9.42    1.06
   9  -6  -2    9.31    0.76
  -9  -6   2   10.22    0.73
  -9   6   2    9.05    0.86
  -9   6   2    8.18    0.73
   9   6  -2    8.96    0.66
  -9   6   2    9.15    1.12
   9   6  -2    8.56    0.69
   8  -6  -2    5.80    0.52
   8  -6  -2    5.57    0.62
  -8  -6   2    6.44    0.61
  -8  -6   2    5.72    0.78
  -8  -6   2    6.21    0.73
  -8   6   2    7.45    1.07
   8   6  -2    7.17    0.54
  -8   6   2    6.07    0.63
   8   6  -2    6.71    0.57
  -8   6   2    6.63    0.66
  -7  -6   2    1.64    0.41
  -7  -6   2    1.32    0.36
   7  -6  -2    1.42    0.39
   7  -6  -2    1.21    0.26
  -7   6   2    1.35    0.36
  -7   6   2    1.21    0.22
  -7   6   2    1.52    0.35
  -7   6   2    1.07    0.37
   7   6  -2    0.94    0.27
   7   6  -2    1.31    0.33
  -6  -6   2    0.97    0.30
   6  -6  -2    0.53    0.20
  -6  -6   2    0.61    0.23
   6  -6  -2    0.87    0.32
  -6  -6   2    0.49    0.28
   6   6  -2    0.83    0.26
  -6   6   2    0.58    0.16
  -6   6   2    0.77    0.29
   6   6  -2    0.67    0.11
   6   6  -2    0.55    0.27
  -6   6   2    0.56    0.24
   6   6  -2    0.81    0.26
  -6   6   2    0.53    0.31
  -5  -6   2    1.62    0.29
  -5  -6   2    1.20    0.23
   5  -6  -2    0.94    0.30
  -5  -6   2    1.43    0.30
   5  -6  -2    1.57    0.31
  -5  -6   2    1.45    0.32
   5  -6  -2    1.23    0.23
   5   6  -2    1.42    0.27
   5   6  -2    0.96    0.26
   5   6  -2    1.65    0.28
  -5   6   2    1.63    0.29
  -5   6   2    1.55    0.34
   5   6  -2    1.26    0.17
  -5   6   2    1.15    0.31
  -5   6   2    1.11    0.21
   5   6  -2    1.59    0.29
   4  -6  -2    7.28    0.73
   4  -6  -2    6.88    0.44
   4  -6  -2    7.14    0.46
  -4  -6   2    7.32    0.48
   4  -6  -2    6.33    0.44
   4  -6  -2    6.87    0.64
  -4  -6   2    6.89    0.45
  -4  -6   2    7.41    0.52
  -4  -6   2    7.12    0.41
  -4   6   2    6.91    0.47
   4   6  -2    7.17    0.42
   4   6  -2    6.90    0.37
  -4   6   2    6.98    0.74
   4   6  -2    6.11    0.38
  -4   6   2    7.53    0.45
   4   6  -2    7.33    0.51
  -4   6   2    7.26    0.48
   4   6  -2    6.79    0.43
   3  -6  -2    9.85    0.68
  -3  -6   2    9.92    0.54
   3  -6  -2    9.67    0.52
  -3  -6   2    9.98    0.45
   3  -6  -2   10.01    0.54
  -3  -6   2    9.80    0.42
   3  -6  -2   10.30    0.46
   3  -6  -2   10.04    0.67
   3  -6  -2   10.74    0.48
  -3  -6   2   10.27    0.50
  -3  -6   2    9.59    0.49
  -3   6   2    9.95    0.52
   3   6  -2   10.16    0.53
  -3   6   2   10.54    0.76
  -3   6   2   10.20    0.46
   3   6  -2   10.44    0.49
   3   6  -2   10.23    0.48
  -3   6   2    9.77    0.46
   3   6  -2   10.43    0.47
  -3   6   2   10.10    0.51
  -3   6   2    9.92    0.65
   3   6  -2   10.20    0.44
   2  -6  -2   34.97    1.34
   2  -6  -2   34.02    0.90
  -2  -6   2   33.68    0.85
  -2  -6   2   33.73    0.86
   2  -6  -2   33.25    0.81
  -2  -6   2   33.79    0.79
   2  -6  -2   33.49    0.96
   2  -6  -2   31.37    0.78
  -2  -6   2   34.43    1.22
   2  -6  -2   34.02    1.15
  -2   6   2   33.87    0.79
   2   6  -2   33.05    0.81
   2   6  -2   32.42    0.86
  -2   6   2   32.71    0.88
  -2   6   2   34.59    1.38
   2   6  -2   32.67    0.99
  -2   6   2   32.66    0.94
   2   6  -2   33.73    0.93
  -2   6   2   33.04    1.12
   2   6  -2   33.42    0.81
  -2   6   2   33.45    0.80
  -1  -6   2   11.86    0.45
  -1  -6   2   11.13    0.42
   1  -6  -2   12.73    0.84
   1  -6  -2   11.61    0.42
   1  -6  -2   11.75    0.54
  -1  -6   2   11.89    0.47
   1  -6  -2   11.53    0.56
   1  -6  -2   12.24    0.43
   1  -6  -2   11.26    0.44
  -1  -6   2   12.28    0.70
  -1   6   2   11.58    0.40
   1   6  -2   11.76    0.46
  -1   6   2   10.97    0.50
   1   6  -2   10.86    0.45
  -1   6   2   11.02    0.43
   1   6  -2   12.50    0.74
  -1   6   2   11.45    0.53
   1   6  -2   12.00    0.46
   1   6  -2   11.69    0.53
  -1   6   2   11.40    0.42
   0  -6  -2   19.55    0.64
   0  -6  -2   19.43    0.56
   0  -6  -2   19.93    0.71
   0  -6   2   18.31    0.60
   0  -6   2   18.64    0.56
   0  -6  -2   19.26    0.51
   0  -6   2   18.95    0.57
   0  -6   2   21.31    0.92
   0  -6  -2   19.48    0.51
   0   6   2   20.06    0.51
   0   6   2   19.28    0.54
   0   6  -2   19.53    0.56
   0   6  -2   20.37    0.62
   0   6   2   20.23    0.69
   0   6  -2   20.05    0.92
   0   6   2   19.56    0.63
   0   6   2   20.00    0.52
   0   6  -2   20.14    0.58
   0   6  -2   19.38    0.74
   1  -6   2   11.78    0.49
  -1  -6  -2   11.58    0.37
  -1  -6  -2   11.21    0.40
   1  -6   2   10.97    0.45
   1  -6   2   11.56    0.72
   1  -6   2   11.63    0.45
  -1  -6  -2   11.47    0.44
  -1  -6  -2   10.69    0.51
  -1  -6  -2   11.13    0.37
   1   6   2   11.59    0.37
   1   6   2   11.29    0.37
  -1   6  -2   11.97    0.78
   1   6   2   11.62    0.38
   1   6   2   11.68    0.51
  -1   6  -2   11.44    0.56
  -1   6  -2   11.83    0.43
  -1   6  -2   11.38    0.44
  -1   6  -2   11.06    0.48
  -2  -6  -2   12.03    0.38
  -2  -6  -2   11.93    0.42
  -2  -6  -2   12.56    0.54
   2  -6   2   12.41    0.81
   2  -6   2   12.29    0.59
  -2  -6  -2   11.84    0.40
   2  -6   2   12.47    0.49
   2  -6   2   12.08    0.49
  -2   6  -2   12.14    0.48
   2   6   2   11.86    0.40
  -2   6  -2   12.44    0.52
   2   6   2   12.07    0.38
   2   6   2   12.66    0.40
   2   6   2   12.23    0.52
  -2   6  -2   12.85    0.88
  -2   6  -2   12.80    0.65
  -3  -6  -2    0.10    0.11
  -3  -6  -2    0.01    0.12
   3  -6   2    0.02    0.14
   3  -6   2    0.10    0.18
  -3  -6  -2    0.06    0.10
  -3  -6  -2    0.04    0.12
  -3  -6  -2   -0.04    0.09
  -3   6  -2    0.12    0.17
  -3   6  -2   -0.02    0.13
  -3   6  -2   -0.10    0.14
  -3   6  -2   -0.09    0.13
   3   6   2    0.08    0.12
   3   6   2    0.02    0.09
   3   6   2   -0.09    0.11
  -4  -6  -2    0.30    0.15
   4  -6   2    0.04    0.18
   4  -6   2    0.14    0.18
  -4  -6  -2    0.15    0.15
  -4  -6  -2    0.15    0.13
  -4  -6  -2    0.25    0.13
  -4   6  -2    0.02    0.19
   4   6   2    0.15    0.11
   4   6   2   -0.07    0.14
  -4   6  -2    0.29    0.18
   4   6   2    0.28    0.15
  -4   6  -2    0.24    0.21
  -5  -6  -2    1.98    0.23
  -5  -6  -2    2.78    0.29
  -5  -6  -2    1.93    0.38
   5  -6   2    2.36    0.35
   5  -6   2    3.22    0.39
  -5  -6  -2    2.81    0.30
  -5  -6  -2    2.66    0.37
  -5   6  -2    3.16    0.44
   5   6   2    2.92    0.25
   5   6   2    2.85    0.30
  -5   6  -2    3.15    0.37
  -5   6  -2    1.70    0.42
   5   6   2    3.05    0.33
   6  -6   2    2.04    0.37
  -6  -6  -2    1.91    0.28
   6  -6   2    2.03    0.36
  -6  -6  -2    2.26    0.38
  -6  -6  -2    1.58    0.20
  -6   6  -2    1.68    0.32
   6   6   2    1.75    0.31
  -6   6  -2    1.99    0.41
  -6   6  -2    1.18    0.42
   6   6   2    1.85    0.25
   6   6   2    2.23    0.32
   7  -6   2    1.61    0.37
  -7  -6  -2    1.47    0.36
  -7   6  -2    1.45    0.40
  -7   6  -2    1.77    0.57
   7   6   2    2.15    0.33
  -8  -6  -2   -0.16    0.25
  -8  -6  -2    0.22    0.29
   8  -6   2   -0.08    0.29
   8   6   2    0.14    0.24
  -8   6  -2    0.01    0.29
  -8   6  -2    0.19    0.30
  -9  -6  -2    0.17    0.26
   9  -6   2   -0.45    0.31
  -9  -6  -2   -0.03    0.24
   9   6   2    0.21    0.23
  -9   6  -2    0.24    0.34
  -9   6  -2    0.01    0.42
 -10  -6  -2    0.76    0.38
  10  -6   2    0.30    0.40
 -10  -6  -2    0.48    0.49
 -10   6  -2    0.54    0.40
 -10   6  -2    0.37    0.43
  10   6   2    0.62    0.31
 -11  -7   2    0.36    0.32
  11  -7  -2   -0.28    0.39
 -11  -7   2   -0.02    0.35
 -11   7   2    0.12    0.40
 -11   7   2    0.36    0.35
  11   7  -2    0.31    0.29
 -10  -7   2    0.53    0.43
  10  -7  -2   -0.05    0.38
 -10  -7   2    0.14    0.36
 -10   7   2    0.40    0.43
 -10   7   2    0.43    0.38
  10   7  -2    0.49    0.36
 -10   7   2    0.06    0.32
   9  -7  -2    3.51    0.57
  -9  -7   2    3.34    0.52
  -9  -7   2    2.84    0.61
  -9  -7   2    3.17    0.60
  -9   7   2    3.98    0.59
  -9   7   2    2.22    0.58
   9   7  -2    2.66    0.45
  -9   7   2    3.20    0.62
   8  -7  -2   20.20    0.92
   8  -7  -2   21.08    0.91
  -8  -7   2   18.80    0.92
  -8  -7   2   19.89    1.08
   8   7  -2   20.79    0.93
   8   7  -2   19.83    0.86
  -8   7   2   19.75    1.59
  -8   7   2   20.20    1.12
  -8   7   2   19.77    0.93
   7  -7  -2    5.13    0.52
  -7  -7   2    4.06    0.59
   7  -7  -2    3.96    0.47
  -7  -7   2    5.63    0.50
   7   7  -2    4.31    0.51
  -7   7   2    3.75    0.67
  -7   7   2    4.49    0.62
  -7   7   2    5.47    0.60
   7   7  -2    4.57    0.43
   7   7  -2    4.69    0.19
  -6  -7   2    4.12    0.51
   6  -7  -2    3.66    0.46
  -6  -7   2    4.64    0.51
  -6  -7   2    4.73    0.52
   6  -7  -2    3.57    0.40
   6   7  -2    4.93    0.60
  -6   7   2    4.19    0.47
   6   7  -2    3.67    0.36
  -6   7   2    3.13    0.57
   6   7  -2    4.07    0.28
  -6   7   2    4.28    0.56
   6   7  -2    3.85    0.38
  -5  -7   2    2.42    0.33
   5  -7  -2    2.42    0.36
  -5  -7   2    2.48    0.33
   5  -7  -2    1.82    0.27
  -5  -7   2    2.89    0.43
  -5  -7   2    2.32    0.33
   5  -7  -2    1.44    0.36
   5   7  -2    2.35    0.31
  -5   7   2    3.25    0.43
  -5   7   2    1.90    0.43
   5   7  -2    2.39    0.27
  -5   7   2    2.13    0.32
  -5   7   2    1.94    0.27
   5   7  -2    1.58    0.29
   5   7  -2    2.57    0.36
   5   7  -2    2.48    0.35
   4  -7  -2   27.97    1.32
  -4  -7   2   29.15    0.96
  -4  -7   2   27.86    0.98
   4  -7  -2   30.00    0.88
  -4  -7   2   29.45    0.89
   4  -7  -2   28.71    0.98
  -4  -7   2   28.69    0.88
   4   7  -2   29.45    1.00
  -4   7   2   28.53    0.93
  -4   7   2   29.15    0.90
   4   7  -2   29.48    0.89
  -4   7   2   30.27    1.44
   4   7  -2   30.00    0.86
  -4   7   2   29.60    1.00
   4   7  -2   28.71    0.87
   4   7  -2   29.95    0.86
  -3  -7   2   36.88    0.96
  -3  -7   2   38.14    1.10
   3  -7  -2   37.84    1.07
   3  -7  -2   38.17    1.49
   3  -7  -2   38.27    1.40
   3  -7  -2   37.32    0.97
  -3  -7   2   38.45    1.00
  -3  -7   2   36.97    0.92
   3  -7  -2   37.99    0.94
   3  -7  -2   37.49    1.11
   3   7  -2   36.86    0.94
  -3   7   2   38.79    0.92
   3   7  -2   37.19    1.10
  -3   7   2   37.80    1.37
   3   7  -2   35.85    0.91
   3   7  -2   40.10    1.05
  -3   7   2   37.70    1.09
  -3   7   2   36.69    1.05
   3   7  -2   36.78    0.99
  -3   7   2   38.60    1.62
  -3   7   2   37.85    0.97
   2  -7  -2   14.01    0.59
   2  -7  -2   13.94    0.50
  -2  -7   2   13.80    0.56
   2  -7  -2   13.51    0.73
  -2  -7   2   13.82    0.51
  -2  -7   2   14.55    0.84
   2  -7  -2   14.01    0.66
   2  -7  -2   15.09    0.88
  -2  -7   2   14.56    0.57
   2  -7  -2   14.11    0.51
  -2  -7   2   13.55    0.62
  -2   7   2   14.48    0.52
   2   7  -2   14.52    0.55
  -2   7   2   14.41    0.64
   2   7  -2   14.50    0.53
  -2   7   2   13.57    0.56
  -2   7   2   14.05    0.54
   2   7  -2   13.86    0.57
   2   7  -2   14.16    0.59
  -2   7   2   13.82    0.89
   2   7  -2   14.50    0.60
  -2   7   2   14.13    0.72
  -1  -7   2   11.20    0.47
  -1  -7   2   10.89    0.58
   1  -7  -2   11.11    0.48
   1  -7  -2   11.16    0.55
  -1  -7   2   11.28    0.45
   1  -7  -2   11.01    0.44
  -1  -7   2   11.39    0.74
   1  -7  -2   12.51    0.89
  -1  -7   2   11.20    0.49
   1  -7  -2   10.94    0.44
  -1   7   2   11.22    0.45
  -1   7   2   11.25    0.44
   1   7  -2   10.93    0.70
   1   7  -2   10.71    0.44
  -1   7   2   11.35    0.55
  -1   7   2   11.44    0.54
   1   7  -2   11.45    0.55
   1   7  -2   11.55    0.48
   1   7  -2   11.07    0.48
  -1   7   2   11.51    0.48
   0  -7   2   34.41    1.30
   0  -7   2   33.57    0.82
   0  -7   2   33.02    0.82
   0  -7  -2   33.39    0.83
   0  -7  -2   34.01    0.92
   0  -7   2   32.23    0.87
   0  -7   2   32.69    1.01
   0  -7  -2   33.41    0.75
   0  -7  -2   35.06    0.76
   0  -7  -2   33.05    0.99
   0   7  -2   34.01    1.03
   0   7  -2   34.09    1.33
   0   7   2   33.36    0.96
   0   7   2   33.20    0.74
   0   7   2   33.79    0.75
   0   7  -2   33.28    0.82
   0   7  -2   32.77    0.82
   0   7   2   33.10    0.90
   0   7  -2   33.05    0.89
   0   7   2   32.06    0.79
   1  -7   2   19.17    0.97
   1  -7   2   19.03    0.61
  -1  -7  -2   18.91    0.71
  -1  -7  -2   18.90    0.52
  -1  -7  -2   18.40    0.53
   1  -7   2   18.93    0.66
  -1  -7  -2   18.96    0.58
   1  -7   2   19.04    0.63
  -1  -7  -2   18.26    0.56
   1   7   2   18.64    0.68
  -1   7  -2   18.37    0.75
  -1   7  -2   17.63    0.58
  -1   7  -2   20.45    1.05
   1   7   2   18.70    0.52
  -1   7  -2   18.89    0.60
   1   7   2   18.50    0.53
   1   7   2   18.87    0.54
  -1   7  -2   17.78    0.66
  -2  -7  -2   19.60    0.74
  -2  -7  -2   20.24    0.60
  -2  -7  -2   20.69    0.66
   2  -7   2   20.95    0.67
  -2  -7  -2   20.46    0.58
  -2  -7  -2   20.05    0.54
   2  -7   2   21.38    0.68
  -2   7  -2   21.59    1.15
  -2   7  -2   20.11    0.73
  -2   7  -2   20.89    0.67
   2   7   2   20.74    0.72
   2   7   2   20.25    0.55
   2   7   2   20.50    0.56
   2   7   2   19.94    0.56
  -3  -7  -2    5.21    0.39
   3  -7   2    5.73    0.40
  -3  -7  -2    5.35    0.33
  -3  -7  -2    5.04    0.32
   3  -7   2    5.20    0.41
   3   7   2    5.21    0.31
  -3   7  -2    5.17    0.35
   3   7   2    5.33    0.29
  -3   7  -2    5.20    0.42
   3   7   2    5.55    0.31
  -3   7  -2    5.21    0.65
  -4  -7  -2    9.85    0.45
  -4  -7  -2    9.48    0.52
   4  -7   2    9.87    0.54
  -4  -7  -2   10.25    0.64
  -4  -7  -2    9.34    0.45
   4  -7   2    9.60    0.53
  -4  -7  -2   10.04    0.52
  -4   7  -2    9.62    0.58
  -4   7  -2   10.69    0.96
  -4   7  -2    9.79    0.52
   4   7   2    9.65    0.43
   4   7   2    9.73    0.44
   4   7   2    9.32    0.40
  -5  -7  -2    0.20    0.21
  -5  -7  -2    0.38    0.18
  -5  -7  -2    0.27    0.15
   5  -7   2    0.35    0.24
  -5  -7  -2    0.65    0.20
  -5  -7  -2    0.19    0.25
   5  -7   2    0.39    0.21
  -5   7  -2    0.27    0.26
  -5   7  -2    0.52    0.24
   5   7   2    0.46    0.16
   5   7   2    0.30    0.20
  -5   7  -2    0.06    0.32
   5   7   2    0.27    0.20
  -6  -7  -2    2.27    0.39
  -6  -7  -2    1.73    0.30
   6  -7   2    2.09    0.39
  -6  -7  -2    1.50    0.23
  -6   7  -2    1.34    0.53
   6   7   2    1.97    0.27
  -6   7  -2    2.35    0.38
  -6   7  -2    2.12    0.43
   7  -7   2    4.15    0.50
  -7  -7  -2    3.55    0.50
   7   7   2    3.78    0.41
  -7   7  -2    3.92    0.57
  -7   7  -2    2.62    0.68
  -8  -7  -2   -0.29    0.25
  -8  -7  -2    0.14    0.28
   8  -7   2   -0.12    0.28
   8   7   2   -0.20    0.22
  -8   7  -2   -0.20    0.27
  -8   7  -2   -0.05    0.40
   9  -7   2   -0.14    0.30
  -9  -7  -2    0.31    0.31
  -9  -7  -2    0.02    0.36
   9   7   2   -0.32    0.23
  -9   7  -2   -0.09    0.32
  -9   7  -2    0.77    0.39
 -11  -8   2    0.03    0.36
  11  -8  -2    0.15    0.34
 -11  -8   2   -0.21    0.37
 -11   8   2   -0.24    0.34
 -11   8   2   -0.34    0.32
  11   8  -2    0.14    0.37
 -10  -8   2    0.18    0.34
  10  -8  -2   -0.12    0.27
 -10  -8   2    0.15    0.33
  10   8  -2   -0.07    0.31
 -10   8   2   -0.08    0.44
 -10   8   2    0.36    0.31
 -10   8   2    0.41    0.40
   9  -8  -2    0.06    0.38
   9  -8  -2   -0.32    0.24
  -9  -8   2    0.14    0.36
  -9  -8   2   -0.12    0.29
   9   8  -2   -0.20    0.23
   9   8  -2   -0.04    0.20
  -9   8   2    0.41    0.39
  -9   8   2    0.18    0.32
  -9   8   2    0.25    0.35
   8  -8  -2    8.18    0.72
   8  -8  -2    7.17    0.61
  -8  -8   2    6.97    0.73
  -8  -8   2    7.78    0.67
  -8   8   2    6.90    1.01
  -8   8   2    7.55    0.77
   8   8  -2    6.54    0.59
  -8   8   2    7.57    0.63
   8   8  -2    7.30    0.56
  -7  -8   2    1.68    0.36
  -7  -8   2    1.01    0.39
   7  -8  -2    1.75    0.36
   7  -8  -2    1.92    0.44
   7   8  -2    1.83    0.39
   7   8  -2    1.55    0.32
  -7   8   2    1.81    0.38
   7   8  -2    1.82    0.19
  -7   8   2    2.47    0.48
  -7   8   2    1.10    0.41
   6  -8  -2    6.58    0.51
  -6  -8   2    7.36    0.58
  -6  -8   2    6.13    0.49
   6  -8  -2    6.81    0.60
  -6  -8   2    6.27    0.54
   6   8  -2    6.11    0.46
   6   8  -2    6.75    0.38
  -6   8   2    7.12    0.87
  -6   8   2    6.75    0.57
  -6   8   2    6.32    0.59
   6   8  -2    7.04    0.64
   6   8  -2    6.63    0.51
  -5  -8   2   -0.05    0.16
   5  -8  -2    0.20    0.26
  -5  -8   2   -0.10    0.20
   5  -8  -2    0.03    0.15
  -5  -8   2   -0.03    0.11
   5   8  -2    0.02    0.17
  -5   8   2    0.16    0.24
   5   8  -2    0.10    0.13
  -5   8   2   -0.27    0.24
   5   8  -2    0.06    0.15
   5   8  -2    0.15    0.18
  -5   8   2    0.23    0.33
  -4  -8   2    1.29    0.28
   4  -8  -2    0.64    0.19
  -4  -8   2    1.25    0.31
  -4  -8   2    0.77    0.16
  -4  -8   2    0.88    0.23
   4  -8  -2    0.61    0.26
   4  -8  -2    1.27    0.29
   4   8  -2    1.14    0.21
   4   8  -2    0.95    0.23
  -4   8   2    0.82    0.32
   4   8  -2    1.15    0.28
  -4   8   2    0.94    0.28
   4   8  -2    0.89    0.20
  -4   8   2    1.37    0.33
   4   8  -2    1.25    0.27
   3  -8  -2   42.17    1.50
   3  -8  -2   41.53    1.17
  -3  -8   2   40.27    1.12
  -3  -8   2   41.17    1.09
   3  -8  -2   41.45    1.25
   3  -8  -2   39.74    1.01
  -3  -8   2   41.38    1.07
  -3   8   2   41.99    1.48
  -3   8   2   41.52    1.06
   3   8  -2   40.56    1.16
   3   8  -2   39.93    1.08
  -3   8   2   41.27    1.73
   3   8  -2   41.16    1.13
   3   8  -2   41.07    1.03
  -3   8   2   40.18    0.99
  -3   8   2   41.28    1.17
   3   8  -2   41.82    1.02
   2  -8  -2    0.86    0.27
   2  -8  -2    1.22    0.22
  -2  -8   2    1.14    0.24
   2  -8  -2    1.06    0.25
   2  -8  -2    0.70    0.23
  -2  -8   2    1.23    0.22
  -2  -8   2    1.38    0.27
   2  -8  -2    1.41    0.27
  -2  -8   2    1.14    0.21
  -2  -8   2    0.92    0.31
   2  -8  -2    0.78    0.20
  -2   8   2    0.78    0.23
   2   8  -2    1.60    0.27
   2   8  -2    1.18    0.23
  -2   8   2    0.94    0.22
  -2   8   2    1.20    0.23
   2   8  -2    0.66    0.15
  -2   8   2    1.10    0.23
   2   8  -2    1.15    0.22
  -2   8   2    0.89    0.35
   2   8  -2    0.77    0.22
  -2   8   2    1.03    0.23
   1  -8  -2    4.13    0.43
   1  -8  -2    5.00    0.36
  -1  -8   2    4.56    0.40
   1  -8  -2    4.77    0.43
  -1  -8   2    4.80    0.59
   1  -8  -2    4.54    0.33
  -1  -8   2    4.68    0.34
  -1  -8   2    4.53    0.36
  -1  -8   2    4.48    0.35
   1  -8  -2    4.94    0.31
   1  -8  -2    4.70    0.71
  -1   8   2    4.34    0.34
  -1   8   2    4.95    0.33
  -1   8   2    4.76    0.37
   1   8  -2    4.87    0.36
   1   8  -2    4.73    0.54
   1   8  -2    4.54    0.37
   1   8  -2    4.31    0.32
  -1   8   2    4.36    0.36
   1   8  -2    4.70    0.40
  -1   8   2    4.65    0.35
   0  -8   2    1.93    0.31
   0  -8   2    3.10    0.49
   0  -8  -2    3.33    0.34
   0  -8  -2    2.24    0.44
   0  -8  -2    2.88    0.30
   0  -8   2    3.37    0.33
   0  -8   2    2.88    0.31
   0  -8  -2    2.70    0.27
   0  -8  -2    2.74    0.23
   0  -8  -2    3.20    0.25
   0  -8   2    2.79    0.28
   0   8  -2    3.37    0.37
   0   8   2    3.04    0.27
   0   8   2    3.30    0.35
   0   8  -2    3.18    0.33
   0   8  -2    3.06    0.32
   0   8  -2    2.20    0.41
   0   8   2    2.88    0.28
   0   8   2    3.21    0.28
   0   8   2    3.11    0.25
   0   8  -2    3.49    0.34
  -1  -8  -2  150.49    2.48
   1  -8   2  150.44    3.88
  -1  -8  -2  154.32    2.97
  -1  -8  -2  152.08    2.26
   1  -8   2  149.66    2.41
   1  -8   2  149.38    2.94
   1  -8   2  150.62    2.40
  -1  -8  -2  149.61    2.85
  -1  -8  -2  156.91    2.29
  -1   8  -2  146.37    2.63
   1   8   2  150.76    2.26
   1   8   2  151.16    2.82
   1   8   2  147.88    2.42
  -1   8  -2  151.25    2.40
   1   8   2  150.11    2.26
  -1   8  -2  148.54    3.93
  -2  -8  -2   33.04    0.85
  -2  -8  -2   32.47    0.84
   2  -8   2   34.01    0.90
  -2  -8  -2   33.78    0.81
  -2  -8  -2   35.03    1.05
   2  -8   2   33.20    0.91
  -2   8  -2   32.41    0.98
  -2   8  -2   33.42    0.90
   2   8   2   34.14    1.01
  -2   8  -2   33.84    1.55
   2   8   2   32.48    0.79
   2   8   2   32.84    0.78
   2   8   2   33.63    0.79
   3  -8   2   11.74    0.54
  -3  -8  -2   11.38    0.48
  -3  -8  -2   11.45    0.47
  -3  -8  -2   11.59    0.59
   3  -8   2   11.85    0.54
  -3   8  -2   11.66    0.96
   3   8   2   11.91    0.56
  -3   8  -2   12.23    0.57
   3   8   2   11.82    0.47
   3   8   2   11.96    0.45
  -3   8  -2   10.96    0.61
   3   8   2   11.38    0.46
   4  -8   2    6.69    0.46
  -4  -8  -2    7.23    0.54
   4  -8   2    6.21    0.48
  -4  -8  -2    6.93    0.40
  -4  -8  -2    6.49    0.46
  -4  -8  -2    7.19    0.48
  -4  -8  -2    6.50    0.41
  -4   8  -2    6.64    0.49
  -4   8  -2    7.10    0.91
   4   8   2    6.62    0.40
  -4   8  -2    6.55    0.49
   4   8   2    5.89    0.39
   4   8   2    6.44    0.35
  -5  -8  -2   10.85    0.62
   5  -8   2   11.81    0.64
  -5  -8  -2   10.87    0.76
   5  -8   2    9.96    0.58
  -5  -8  -2   10.68    0.53
  -5  -8  -2   10.98    0.57
  -5  -8  -2   10.63    0.54
   5   8   2   11.21    0.52
  -5   8  -2   10.39    1.08
  -5   8  -2   10.65    0.69
   5   8   2   10.66    0.47
   5   8   2   10.83    0.52
  -5   8  -2   10.11    0.60
  -6  -8  -2    8.36    0.60
  -6  -8  -2    7.13    0.48
   6  -8   2    7.62    0.62
  -6   8  -2    8.09    0.68
  -6   8  -2    7.36    0.57
  -6   8  -2    8.51    1.09
   6   8   2    8.05    0.49
   7  -8   2    3.06    0.46
  -7  -8  -2    3.07    0.49
  -7   8  -2    2.43    0.67
  -7   8  -2    2.96    0.53
   8  -8   2    1.18    0.40
  -8  -8  -2    2.19    0.44
  -8   8  -2    1.02    0.58
  -8   8  -2    1.53    0.45
   8   8   2    1.44    0.32
  -9  -8  -2    0.15    0.39
  -9  -8  -2    0.04    0.28
   9  -8   2    0.38    0.38
  -9   8  -2    0.01    0.34
   9   8   2   -0.49    0.23
  -9   8  -2    0.57    0.39
 -11  -9   2    0.12    0.39
  11  -9  -2   -0.43    0.43
 -11  -9   2    0.10    0.39
 -11   9   2   -0.30    0.50
 -11   9   2    0.60    0.49
  11   9  -2   -0.18    0.24
  10  -9  -2   -0.06    0.30
 -10  -9   2    0.10    0.32
 -10  -9   2    0.62    0.43
 -10   9   2   -0.23    0.43
 -10   9   2    0.69    0.45
 -10   9   2    0.32    0.28
  -9  -9   2    0.60    0.38
   9  -9  -2    0.77    0.43
  -9  -9   2    0.81    0.35
   9  -9  -2    0.58    0.28
   9   9  -2    0.50    0.33
  -9   9   2    0.61    0.42
  -9   9   2    0.84    0.41
  -9   9   2    0.61    0.43
   9   9  -2    0.87    0.38
  -8  -9   2    0.67    0.39
   8  -9  -2    0.41    0.31
  -8  -9   2    0.76    0.37
   8  -9  -2    0.87    0.42
   8   9  -2    0.92    0.35
  -8   9   2    0.68    0.32
  -8   9   2    0.28    0.37
   8   9  -2    0.75    0.32
  -8   9   2    1.00    0.40
  -7  -9   2    3.32    0.57
  -7  -9   2    3.86    0.50
   7  -9  -2    3.70    0.46
  -7  -9   2    2.28    0.37
   7  -9  -2    3.10    0.51
   7   9  -2    3.36    0.28
  -7   9   2    3.90    0.51
  -7   9   2    4.02    0.62
   7   9  -2    3.48    0.47
   7   9  -2    3.41    0.44
  -7   9   2    2.28    0.64
   6  -9  -2    1.08    0.38
  -6  -9   2    0.36    0.28
  -6  -9   2    0.35    0.18
   6  -9  -2    0.64    0.28
  -6  -9   2    0.62    0.31
  -6   9   2    0.74    0.36
  -6   9   2    0.36    0.40
  -6   9   2    0.73    0.28
   6   9  -2    0.68    0.24
   6   9  -2    0.57    0.24
   6   9  -2    0.49    0.15
   6   9  -2    0.48    0.24
   5  -9  -2   40.94    1.31
  -5  -9   2   41.14    1.36
  -5  -9   2   38.99    1.16
   5  -9  -2   40.21    1.16
  -5  -9   2   40.11    1.23
  -5   9   2   39.36    1.17
   5   9  -2   41.57    1.12
   5   9  -2   40.06    1.12
   5   9  -2   42.22    1.31
  -5   9   2   43.26    1.37
   5   9  -2   40.49    1.19
  -5   9   2   42.97    2.04
   4  -9  -2    1.10    0.30
  -4  -9   2    1.38    0.30
  -4  -9   2    1.38    0.28
   4  -9  -2    1.02    0.28
   4   9  -2    1.26    0.29
   4   9  -2    1.08    0.22
   4   9  -2    1.11    0.21
  -4   9   2    1.46    0.30
   4   9  -2    1.11    0.24
  -4   9   2    1.20    0.38
  -4   9   2    1.32    0.28
  -3  -9   2   14.11    0.94
   3  -9  -2   14.54    0.64
   3  -9  -2   14.40    0.90
   3  -9  -2   14.79    0.78
  -3  -9   2   14.66    0.63
  -3  -9   2   15.07    0.70
   3   9  -2   15.54    0.70
   3   9  -2   14.33    0.63
  -3   9   2   14.49    1.07
   3   9  -2   14.99    0.63
  -3   9   2   14.55    0.88
   3   9  -2   15.44    0.67
  -3   9   2   14.23    0.65
  -3   9   2   15.61    0.69
   2  -9  -2   20.78    0.94
   2  -9  -2   21.22    0.79
  -2  -9   2   19.66    0.80
   2  -9  -2   20.97    0.87
  -2  -9   2   20.16    0.72
   2  -9  -2   21.25    0.72
  -2  -9   2   21.77    1.19
  -2   9   2   19.94    1.19
  -2   9   2   20.15    0.92
  -2   9   2   21.24    0.70
  -2   9   2   20.28    0.77
  -2   9   2   20.17    0.69
   2   9  -2   20.29    0.69
   2   9  -2   21.04    0.82
   2   9  -2   21.93    0.78
   2   9  -2   21.39    0.80
   2   9  -2   20.06    0.77
   1  -9  -2   18.05    0.68
   1  -9  -2   17.87    0.76
   1  -9  -2   17.65    0.60
   1  -9  -2   18.08    0.79
  -1  -9   2   17.97    0.69
  -1  -9   2   17.79    0.63
  -1  -9   2   17.53    0.77
  -1  -9   2   18.01    1.06
  -1   9   2   17.72    0.72
   1   9  -2   17.72    1.02
   1   9  -2   17.96    0.69
   1   9  -2   17.16    0.63
  -1   9   2   17.54    0.61
  -1   9   2   17.71    0.67
  -1   9   2   16.54    0.61
   0  -9   2    3.91    0.34
   0  -9   2    2.87    0.38
   0  -9  -2    4.19    0.45
   0  -9  -2    4.04    0.35
   0  -9  -2    3.55    0.28
   0  -9   2    3.83    0.32
   0  -9   2    3.81    0.57
   0  -9  -2    4.12    0.34
   0   9   2    4.05    0.34
   0   9   2    3.95    0.28
   0   9  -2    2.83    0.48
   0   9   2    3.85    0.32
   0   9  -2    3.88    0.34
   0   9   2    3.66    0.32
   0   9  -2    4.11    0.34
  -1  -9  -2    0.66    0.11
   1  -9   2    0.93    0.24
   1  -9   2    0.92    0.24
  -1  -9  -2    1.03    0.21
  -1  -9  -2    0.86    0.24
  -1  -9  -2    1.07    0.21
   1  -9   2    0.97    0.26
  -1   9  -2    0.91    0.23
   1   9   2    1.18    0.22
  -1   9  -2    0.76    0.25
  -1   9  -2    0.76    0.29
   1   9   2    0.80    0.19
   1   9   2    1.03    0.20
  -2  -9  -2   27.59    0.97
  -2  -9  -2   27.13    0.65
  -2  -9  -2   29.11    0.77
  -2  -9  -2   27.02    0.80
   2  -9   2   27.02    0.86
   2  -9   2   28.04    0.86
   2   9   2   27.07    0.73
  -2   9  -2   26.47    1.43
   2   9   2   26.82    0.73
  -2   9  -2   27.32    0.85
   2   9   2   25.66    0.73
  -2   9  -2   25.95    0.92
  -3  -9  -2    0.11    0.11
  -3  -9  -2    0.23    0.15
  -3  -9  -2    0.12    0.17
   3  -9   2    0.26    0.17
  -3  -9  -2    0.03    0.06
   3  -9   2    0.34    0.24
  -3  -9  -2    0.11    0.16
  -3   9  -2    0.09    0.23
  -3   9  -2   -0.18    0.15
  -3   9  -2   -0.14    0.20
   3   9   2    0.06    0.13
   3   9   2    0.11    0.15
   3   9   2    0.11    0.18
   4  -9   2    1.98    0.35
  -4  -9  -2    1.78    0.32
  -4  -9  -2    1.66    0.27
  -4  -9  -2    1.17    0.25
   4  -9   2    1.85    0.35
  -4  -9  -2    1.13    0.22
  -4  -9  -2    1.63    0.28
  -4   9  -2    1.48    0.31
  -4   9  -2    1.67    0.33
   4   9   2    1.74    0.28
  -4   9  -2    1.12    0.38
   4   9   2    1.54    0.24
   4   9   2    1.52    0.25
  -5  -9  -2    0.91    0.25
  -5  -9  -2    0.77    0.23
  -5  -9  -2    0.48    0.27
  -5  -9  -2    1.03    0.31
  -5  -9  -2    1.38    0.28
   5  -9   2    1.11    0.35
   5   9   2    0.67    0.22
   5   9   2    1.07    0.27
  -5   9  -2    0.89    0.31
  -5   9  -2    1.10    0.48
   5   9   2    1.00    0.22
  -5   9  -2    1.01    0.36
  -6  -9  -2   21.22    0.95
   6  -9   2   22.72    0.95
  -6  -9  -2   20.95    0.81
  -6   9  -2   22.26    1.76
  -6   9  -2   19.84    0.87
   6   9   2   20.80    0.75
  -6   9  -2   21.32    1.03
   7  -9   2    0.49    0.35
  -7  -9  -2   -0.17    0.24
  -7   9  -2    0.50    0.37
  -7   9  -2   -0.09    0.30
  -8  -9  -2   -0.10    0.27
   8  -9   2    0.33    0.36
  -8   9  -2    0.53    0.38
  -8   9  -2    0.01    0.44
   8   9   2   -0.12    0.24
  -9  -9  -2    1.93    0.49
  -9  -9  -2    1.75    0.58
   9  -9   2    1.56    0.48
   9   9   2    2.33    0.41
  -9   9  -2    1.64    0.51
  -9   9  -2    1.06    0.56
 -11 -10   2   -0.07    0.41
 -11 -10   2   -0.01    0.35
  11 -10  -2   -0.39    0.45
 -11  10   2   -0.33    0.58
 -11  10   2    0.89    0.53
  11  10  -2   -0.02    0.39
 -10 -10   2    0.99    0.46
  10 -10  -2    0.29    0.42
 -10 -10   2    0.50    0.32
 -10  10   2    1.12    0.47
 -10  10   2    1.09    0.44
 -10  10   2    0.57    0.61
   9 -10  -2   -0.15    0.28
  -9 -10   2    0.03    0.29
  -9 -10   2   -0.03    0.31
   9 -10  -2    0.38    0.41
  -9  10   2    0.03    0.35
  -9  10   2   -0.22    0.30
  -9  10   2    0.22    0.34
   9  10  -2    0.17    0.27
   9  10  -2    0.05    0.30
   8 -10  -2    4.15    0.53
  -8 -10   2    5.30    0.74
   8 -10  -2    4.29    0.63
  -8 -10   2    5.48    0.54
  -8  10   2    5.70    0.75
  -8  10   2    3.72    0.74
   8  10  -2    5.66    0.57
  -8  10   2    5.14    0.61
   8  10  -2    5.35    0.60
  -7 -10   2    7.83    0.68
  -7 -10   2    8.54    0.69
   7 -10  -2    8.51    0.76
   7 -10  -2    9.32    0.67
  -7  10   2    8.58    1.27
  -7  10   2    8.82    0.73
   7  10  -2    9.05    0.65
   7  10  -2    8.85    0.66
  -7  10   2    8.40    0.78
   6 -10  -2    0.95    0.34
  -6 -10   2    0.71    0.19
  -6 -10   2    1.12    0.36
  -6 -10   2    1.05    0.38
   6 -10  -2    1.32    0.34
   6  10  -2    0.75    0.23
  -6  10   2    0.91    0.31
  -6  10   2    1.03    0.42
  -6  10   2    0.79    0.31
   6  10  -2    1.26    0.36
   6  10  -2    1.01    0.21
   6  10  -2    0.96    0.32
  -5 -10   2   14.46    0.75
  -5 -10   2   14.36    0.64
   5 -10  -2   14.66    0.77
   5 -10  -2   14.46    0.86
  -5 -10   2   14.58    0.84
  -5  10   2   13.65    0.77
   5  10  -2   14.05    0.71
  -5  10   2   14.29    0.78
   5  10  -2   14.13    0.70
   5  10  -2   13.24    0.69
  -5  10   2   13.33    1.19
   5  10  -2   13.98    0.66
  -4 -10   2    1.91    0.36
  -4 -10   2    1.47    0.27
   4 -10  -2    2.05    0.38
   4 -10  -2    1.56    0.34
   4  10  -2    1.87    0.30
  -4  10   2    1.79    0.47
   4  10  -2    1.44    0.22
   4  10  -2    2.49    0.38
  -4  10   2    2.44    0.42
  -4  10   2    2.43    0.39
   3 -10  -2    2.14    0.33
  -3 -10   2    2.24    0.33
  -3 -10   2    2.20    0.36
   3 -10  -2    2.40    0.33
   3  10  -2    2.30    0.33
   3  10  -2    2.65    0.30
   3  10  -2    2.57    0.33
  -3  10   2    2.33    0.37
  -3  10   2    2.18    0.53
  -3  10   2    2.23    0.32
   2 -10  -2    1.66    0.30
   2 -10  -2    2.29    0.36
  -2 -10   2    1.60    0.33
   2 -10  -2    1.28    0.28
  -2 -10   2    1.88    0.32
   2 -10  -2    1.26    0.31
  -2  10   2    1.96    0.33
   2  10  -2    1.64    0.31
  -2  10   2    2.47    0.34
  -2  10   2    1.76    0.28
   2  10  -2    1.87    0.34
  -2  10   2    1.51    0.39
   2  10  -2    1.83    0.27
  -2  10   2    1.24    0.28
  -1 -10   2   24.52    1.00
   1 -10  -2   24.50    0.98
  -1 -10   2   24.35    0.84
   1 -10  -2   24.69    0.78
   1 -10  -2   26.43    0.96
   1 -10  -2   24.62    0.86
  -1  10   2   25.97    0.93
  -1  10   2   25.53    0.80
  -1  10   2   23.99    0.83
  -1  10   2   25.00    0.75
   1  10  -2   26.65    1.37
   1  10  -2   24.70    0.82
   1  10  -2   24.21    0.85
   0 -10  -2    1.02    0.23
   0 -10  -2    0.81    0.26
   0 -10  -2    0.79    0.19
   0 -10   2    0.70    0.27
   0 -10  -2    0.52    0.14
   0 -10   2    0.49    0.22
   0  10   2    1.05    0.24
   0  10   2    0.87    0.23
   0  10  -2    0.62    0.20
   0  10  -2    0.99    0.28
   0  10  -2    0.98    0.40
   0  10   2    0.62    0.12
   0  10   2    0.67    0.20
  -1 -10  -2   29.02    1.04
   1 -10   2   28.37    1.10
   1 -10   2   30.91    1.01
  -1 -10  -2   30.29    0.90
  -1 -10  -2   30.50    0.83
   1 -10   2   30.88    0.94
   1  10   2   31.25    0.83
  -1  10  -2   28.35    0.87
  -1  10  -2   29.09    0.97
   1  10   2   29.43    0.85
  -1  10  -2   29.64    1.52
   1  10   2   30.46    0.82
  -2 -10  -2   19.13    0.69
  -2 -10  -2   18.04    0.65
   2 -10   2   19.53    0.98
   2 -10   2   18.31    0.72
  -2 -10  -2   19.76    0.84
  -2  10  -2   19.35    1.27
   2  10   2   19.40    0.65
   2  10   2   18.54    0.64
   2  10   2   19.62    0.65
  -2  10  -2   18.42    0.71
  -2  10  -2   18.27    0.78
   3 -10   2   14.68    0.71
  -3 -10  -2   14.47    0.40
  -3 -10  -2   14.87    0.75
  -3 -10  -2   14.74    0.41
  -3 -10  -2   14.64    0.60
  -3 -10  -2   14.65    0.61
   3  10   2   14.72    0.58
   3  10   2   14.08    0.55
  -3  10  -2   14.48    0.72
  -3  10  -2   16.22    1.31
   3  10   2   14.22    0.57
  -3  10  -2   14.74    0.70
   4 -10   2    0.28    0.30
  -4 -10  -2    0.21    0.19
  -4 -10  -2    0.18    0.18
  -4 -10  -2   -0.13    0.16
  -4 -10  -2    0.02    0.17
  -4 -10  -2    0.08    0.14
  -4  10  -2    0.11    0.25
  -4  10  -2    0.10    0.27
   4  10   2    0.08    0.18
   4  10   2    0.13    0.20
   4  10   2    0.02    0.16
  -4  10  -2   -0.02    0.19
  -5 -10  -2   24.91    1.01
  -5 -10  -2   25.05    0.95
  -5 -10  -2   24.89    0.83
   5 -10   2   26.87    1.02
   5  10   2   24.82    0.79
  -5  10  -2   26.26    1.10
   5  10   2   26.29    0.83
  -5  10  -2   24.07    1.69
  -5  10  -2   24.32    0.91
   6 -10   2    6.96    0.63
  -6 -10  -2    5.82    0.57
  -6 -10  -2    4.86    0.50
  -6  10  -2    6.28    0.64
  -6  10  -2    6.43    0.57
   6  10   2    5.49    0.47
  -6  10  -2    4.85    0.86
   7 -10   2    0.28    0.35
  -7 -10  -2   -0.04    0.27
   7  10   2   -0.17    0.22
  -7  10  -2   -0.07    0.28
  -7  10  -2   -0.03    0.31
   8 -10   2   -0.07    0.33
  -8 -10  -2    0.04    0.28
   8  10   2   -0.06    0.26
  -8  10  -2    0.24    0.34
  -8  10  -2   -0.02    0.49
   9 -10   2   -0.31    0.37
  -9 -10  -2   -0.06    0.31
  -9 -10  -2    0.06    0.31
  -9  10  -2   -0.41    0.48
  -9  10  -2    0.79    0.42
   9  10   2    0.05    0.28
 -11 -11   2    1.38    0.51
  11  11  -2    1.51    0.52
 -11  11   2    1.00    0.63
 -11  11   2    1.97    0.64
  10 -11  -2    2.62    0.64
 -10 -11   2    3.66    0.70
 -10  11   2    1.75    0.67
 -10  11   2    3.43    0.63
 -10  11   2    4.02    0.75
  10  11  -2    2.87    0.55
   9 -11  -2    0.13    0.42
  -9 -11   2    0.15    0.37
   9 -11  -2   -0.50    0.23
   9  11  -2    0.38    0.35
  -9  11   2   -0.17    0.36
  -9  11   2    0.18    0.28
  -9  11   2   -0.07    0.41
   8 -11  -2    0.69    0.34
  -8 -11   2    0.95    0.44
  -8 -11   2    1.40    0.41
   8 -11  -2    0.80    0.44
  -8  11   2    0.50    0.31
  -8  11   2    0.96    0.39
  -8  11   2    0.57    0.43
   8  11  -2    0.98    0.36
   8  11  -2    1.06    0.36
  -7 -11   2    7.20    0.73
   7 -11  -2    7.31    0.76
  -7 -11   2    7.72    0.60
   7 -11  -2    7.67    0.64
  -7  11   2    5.58    0.93
  -7  11   2    7.74    0.72
   7  11  -2    7.87    0.58
  -7  11   2    8.41    0.73
   7  11  -2    8.23    0.65
   6 -11  -2   20.66    0.92
   6 -11  -2   21.66    1.06
  -6 -11   2   22.57    1.08
  -6 -11   2   19.30    0.88
  -6 -11   2   20.16    0.82
  -6  11   2   20.28    1.58
  -6  11   2   21.27    0.99
   6  11  -2   20.59    0.82
   6  11  -2   21.51    0.92
  -6  11   2   20.34    1.06
   6  11  -2   20.55    0.87
  -5 -11   2    0.89    0.30
  -5 -11   2    1.14    0.37
   5 -11  -2    0.88    0.34
   5 -11  -2    0.75    0.35
  -5  11   2    0.50    0.28
  -5  11   2    0.88    0.29
   5  11  -2    0.69    0.20
   5  11  -2    0.92    0.27
  -5  11   2    0.38    0.38
   5  11  -2    0.73    0.30
   4 -11  -2    0.60    0.30
  -4 -11   2    0.67    0.26
   4 -11  -2    1.02    0.28
  -4 -11   2    1.15    0.35
   4  11  -2    0.85    0.19
   4  11  -2    1.11    0.29
  -4  11   2    0.91    0.27
  -4  11   2    1.14    0.44
  -4  11   2    0.62    0.27
   4  11  -2    1.13    0.27
  -3 -11   2    2.79    0.38
  -3 -11   2    2.70    0.38
   3 -11  -2    2.77    0.39
   3 -11  -2    3.48    0.40
  -3  11   2    3.41    0.40
  -3  11   2    3.03    0.56
  -3  11   2    3.39    0.45
   3  11  -2    3.41    0.33
   3  11  -2    3.91    0.46
   3  11  -2    3.86    0.44
   2 -11  -2    3.28    0.39
   2 -11  -2    4.25    0.49
  -2 -11   2    2.76    0.36
  -2 -11   2    2.87    0.37
  -2  11   2    2.68    0.35
   2  11  -2    3.53    0.39
   2  11  -2    3.54    0.35
  -2  11   2    2.05    0.33
   2  11  -2    3.27    0.40
  -2  11   2    3.19    0.43
  -2  11   2    2.07    0.47
  -1 -11   2    0.75    0.28
   1 -11  -2    0.71    0.24
   1 -11  -2    0.64    0.23
  -1 -11   2    0.29    0.21
   1 -11  -2    0.22    0.25
  -1  11   2    0.79    0.23
  -1  11   2    0.60    0.19
  -1  11   2    0.58    0.18
   1  11  -2    0.83    0.28
  -1  11   2    0.58    0.23
   1  11  -2    0.74    0.23
   0 -11   2    2.64    0.40
   0 -11  -2    3.12    0.31
   0 -11  -2    3.91    0.37
   0 -11   2    3.24    0.38
   0 -11  -2    2.44    0.38
   0  11  -2    3.60    0.41
   0  11   2    3.50    0.28
   0  11  -2    3.07    0.39
   0  11   2    3.53    0.38
   0  11   2    3.74    0.32
   0  11   2    3.29    0.34
   0  11  -2    2.57    0.49
  -1 -11  -2    2.34    0.33
   1 -11   2    2.83    0.44
  -1 -11  -2    3.53    0.35
   1 -11   2    2.91    0.36
  -1 -11  -2    2.64    0.33
  -1  11  -2    2.76    0.35
  -1  11  -2    2.34    0.55
   1  11   2    3.22    0.32
  -1  11  -2    3.22    0.41
   1  11   2    2.85    0.33
   1  11   2    3.49    0.36
  -2 -11  -2   11.04    0.56
  -2 -11  -2   11.12    0.67
   2 -11   2   11.27    0.76
  -2 -11  -2   10.83    0.53
   2 -11   2    9.62    0.57
  -2  11  -2   11.29    1.06
   2  11   2   10.41    0.52
  -2  11  -2   10.63    0.57
   2  11   2   10.95    0.52
   2  11   2   10.86    0.53
  -2  11  -2   10.30    0.65
   3 -11   2    1.70    0.37
  -3 -11  -2    1.68    0.32
  -3 -11  -2    2.34    0.33
  -3 -11  -2    2.20    0.33
   3  11   2    2.17    0.32
   3  11   2    2.72    0.34
  -3  11  -2    1.69    0.47
  -3  11  -2    2.43    0.42
   3  11   2    2.48    0.32
  -3  11  -2    2.13    0.39
  -4 -11  -2   21.10    0.80
   4 -11   2   22.78    0.90
  -4 -11  -2   21.70    0.56
  -4 -11  -2   21.86    0.78
  -4 -11  -2   22.60    0.95
  -4 -11  -2   21.52    0.54
   4  11   2   22.06    0.76
  -4  11  -2   21.80    1.00
   4  11   2   21.46    0.78
  -4  11  -2   24.08    1.63
  -4  11  -2   21.54    0.90
   4  11   2   21.55    0.74
  -5 -11  -2    4.63    0.54
  -5 -11  -2    4.82    0.56
  -5 -11  -2    4.85    0.48
   5 -11   2    4.77    0.52
  -5  11  -2    4.98    0.64
   5  11   2    4.90    0.44
  -5  11  -2    4.74    0.54
  -5  11  -2    3.62    0.71
   5  11   2    4.79    0.39
   6 -11   2   -0.33    0.30
  -6 -11  -2   -0.46    0.20
  -6 -11  -2    0.24    0.27
   6  11   2   -0.02    0.22
  -6  11  -2    0.22    0.29
  -6  11  -2   -0.12    0.42
  -6  11  -2    0.33    0.30
  -7 -11  -2    0.03    0.26
   7 -11   2   -0.17    0.24
  -7  11  -2    0.18    0.32
   7  11   2    0.04    0.24
  -7  11  -2   -0.18    0.29
   8 -11   2    0.48    0.42
  -8 -11  -2    0.38    0.33
  -8  11  -2   -0.15    0.48
  -8  11  -2    0.40    0.38
  -9 -11  -2    0.33    0.36
   9 -11   2   -0.09    0.41
  -9  11  -2    0.14    0.39
   9  11   2   -0.03    0.27
  -9  11  -2   -0.41    0.52
  10 -12  -2    0.25    0.46
 -10 -12   2    0.63    0.46
 -10  12   2    0.48    0.56
 -10  12   2    0.56    0.33
 -10  12   2    1.58    0.57
  10  12  -2    0.60    0.41
   9 -12  -2    0.27    0.32
   9 -12  -2   -0.18    0.34
  -9 -12   2   -0.23    0.33
  -9  12   2   -0.49    0.51
  -9  12   2    0.11    0.42
   9  12  -2    0.09    0.31
  -9  12   2    0.19    0.39
   8 -12  -2   -0.12    0.31
   8 -12  -2   -0.16    0.37
  -8 -12   2    0.04    0.35
  -8 -12   2    0.16    0.30
   8  12  -2    0.07    0.22
  -8  12   2    0.23    0.29
  -8  12   2   -0.01    0.27
   8  12  -2   -0.07    0.28
  -8  12   2   -0.01    0.39
  -7 -12   2    0.02    0.31
  -7 -12   2    0.00    0.30
   7 -12  -2   -0.37    0.19
   7 -12  -2   -0.02    0.26
   7  12  -2    0.35    0.33
  -7  12   2    0.12    0.36
  -7  12   2   -0.33    0.47
   7  12  -2   -0.08    0.26
  -7  12   2    0.19    0.29
   6 -12  -2   -0.13    0.32
   6 -12  -2    0.17    0.27
  -6 -12   2    0.52    0.30
  -6 -12   2    0.40    0.32
   6  12  -2    0.24    0.28
  -6  12   2    0.56    0.40
   6  12  -2    0.01    0.30
  -6  12   2    0.09    0.39
  -6  12   2    0.33    0.36
   5 -12  -2    3.65    0.52
  -5 -12   2    3.26    0.55
   5 -12  -2    2.57    0.48
  -5 -12   2    3.98    0.52
   5  12  -2    3.47    0.46
   5  12  -2    3.40    0.44
  -5  12   2    3.07    0.54
  -5  12   2    2.94    0.46
   5  12  -2    3.02    0.37
  -5  12   2    2.38    0.62
   4 -12  -2    3.41    0.44
  -4 -12   2    3.34    0.42
   4 -12  -2    3.14    0.45
  -4 -12   2    4.29    0.53
  -4  12   2    2.73    0.61
   4  12  -2    3.92    0.49
  -4  12   2    3.83    0.50
  -4  12   2    3.90    0.47
   4  12  -2    3.78    0.37
   4  12  -2    3.16    0.41
   3 -12  -2    2.88    0.43
  -3 -12   2    2.67    0.40
  -3 -12   2    3.13    0.42
   3 -12  -2    2.14    0.41
   3  12  -2    2.94    0.43
   3  12  -2    2.74    0.40
   3  12  -2    2.42    0.29
  -3  12   2    2.44    0.64
  -3  12   2    2.58    0.39
  -3  12   2    3.33    0.48
  -2 -12   2    0.47    0.29
   2 -12  -2    0.60    0.30
   2 -12  -2    0.64    0.28
  -2 -12   2    0.51    0.29
  -2  12   2    0.99    0.31
   2  12  -2    0.28    0.27
   2  12  -2    0.56    0.23
  -2  12   2    0.38    0.24
   2  12  -2    0.53    0.15
  -2  12   2    0.96    0.40
  -2  12   2    1.24    0.28
  -1 -12   2   19.43    1.00
   1 -12  -2   19.06    0.76
   1 -12  -2   19.34    0.95
  -1 -12   2   18.37    0.82
  -1  12   2   19.87    0.77
   1  12  -2   19.39    0.80
   1  12  -2   18.89    0.81
  -1  12   2   19.15    0.83
  -1  12   2   20.44    0.82
   0 -12   2    0.40    0.24
   0 -12   2    0.05    0.27
   0 -12  -2    0.34    0.26
   0 -12  -2    0.74    0.25
   0 -12  -2    0.35    0.22
   0  12  -2    0.73    0.29
   0  12   2    0.84    0.26
   0  12   2    0.26    0.11
   0  12  -2    0.42    0.22
   0  12   2    0.51    0.19
   0  12  -2    0.78    0.45
   0  12   2    0.45    0.23
  -1 -12  -2    2.45    0.37
  -1 -12  -2    3.05    0.33
  -1 -12  -2    4.15    0.42
   1 -12   2    2.61    0.41
   1 -12   2    3.28    0.41
   1  12   2    3.05    0.37
  -1  12  -2    3.11    0.65
  -1  12  -2    2.36    0.40
  -1  12  -2    2.76    0.40
   1  12   2    3.31    0.38
   1  12   2    2.83    0.36
   2 -12   2    0.40    0.24
  -2 -12  -2    0.24    0.19
   2 -12   2    0.63    0.36
  -2 -12  -2    0.47    0.23
  -2 -12  -2    0.56    0.21
  -2  12  -2    0.47    0.24
  -2  12  -2    0.42    0.48
   2  12   2    0.30    0.24
   2  12   2    0.63    0.23
  -2  12  -2    0.42    0.27
   2  12   2    0.52    0.23
  -3 -12  -2    2.50    0.38
  -3 -12  -2    2.66    0.37
  -3 -12  -2    2.63    0.37
   3 -12   2    2.20    0.38
   3  12   2    2.93    0.35
  -3  12  -2    2.00    0.63
  -3  12  -2    2.17    0.40
   3  12   2    3.14    0.38
  -3  12  -2    2.96    0.42
   3  12   2    2.25    0.35
  -4 -12  -2    1.15    0.30
  -4 -12  -2    2.17    0.36
   4 -12   2    1.73    0.42
   4  12   2    1.78    0.33
  -4  12  -2    1.48    0.40
   4  12   2    1.71    0.31
  -4  12  -2    1.24    0.59
   4  12   2    1.51    0.31
  -4  12  -2    1.82    0.44
  -5 -12  -2    2.37    0.44
   5 -12   2    2.53    0.48
  -5 -12  -2    1.76    0.33
  -5  12  -2    2.39    0.44
  -5  12  -2    1.64    0.55
  -5  12  -2    2.06    0.49
   5  12   2    2.18    0.35
  -6 -12  -2    2.89    0.50
   6 -12   2    2.77    0.51
  -6 -12  -2    2.26    0.37
   6  12   2    2.92    0.41
  -6  12  -2    1.51    0.56
  -6  12  -2    2.53    0.54
  -6  12  -2    3.15    0.50
  -7 -12  -2    0.25    0.31
   7 -12   2    0.04    0.37
  -7  12  -2   -0.02    0.36
  -7  12  -2    0.50    0.38
   7  12   2   -0.10    0.21
  -8 -12  -2   -0.12    0.25
   8 -12   2   -0.54    0.31
  -8  12  -2   -0.43    0.51
  -8  12  -2    0.48    0.37
 -10 -13   2    1.63    0.55
  10 -13  -2    1.30    0.47
  10  13  -2    0.91    0.43
 -10  13   2   -0.46    0.64
 -10  13   2    1.79    0.55
 -10  13   2    0.98    0.56
  -9 -13   2    0.26    0.39
   9 -13  -2   -0.81    0.31
   9 -13  -2   -0.25    0.40
  -9  13   2    0.74    0.43
   9  13  -2   -0.19    0.22
  -9  13   2    0.47    0.45
  -9  13   2   -0.72    0.55
   8 -13  -2    0.62    0.37
   8 -13  -2    0.85    0.40
  -8 -13   2    1.41    0.50
  -8 -13   2    1.35    0.38
  -8  13   2    0.83    0.67
  -8  13   2    1.99    0.50
  -8  13   2    2.18    0.53
   8  13  -2    0.68    0.36
   8  13  -2    1.60    0.42
   7 -13  -2    0.10    0.37
  -7 -13   2   -0.45    0.28
   7 -13  -2   -0.32    0.31
  -7 -13   2   -0.69    0.27
  -7  13   2    0.04    0.27
   7  13  -2    0.03    0.28
  -7  13   2   -0.43    0.54
   7  13  -2   -0.44    0.27
  -7  13   2   -0.20    0.25
  -6 -13   2   -0.23    0.29
   6 -13  -2    0.01    0.33
  -6 -13   2   -0.07    0.31
   6 -13  -2   -0.37    0.22
   6  13  -2    0.13    0.29
  -6  13   2    0.06    0.26
   6  13  -2   -0.21    0.28
  -6  13   2   -0.35    0.55
  -6  13   2   -0.02    0.34
   5 -13  -2    4.93    0.62
  -5 -13   2    4.31    0.64
  -5 -13   2    5.16    0.60
   5 -13  -2    4.05    0.57
  -5 -13   2    4.98    0.57
  -5  13   2    4.57    0.64
  -5  13   2    6.26    0.67
   5  13  -2    4.90    0.49
   5  13  -2    5.28    0.51
   5  13  -2    5.32    0.35
  -5  13   2    3.59    0.83
   4 -13  -2    8.33    0.61
   4 -13  -2    7.73    0.72
  -4 -13   2    8.25    0.72
  -4 -13   2    8.31    0.66
  -4  13   2    7.28    0.58
  -4  13   2    8.54    0.66
   4  13  -2    8.19    0.45
   4  13  -2    7.73    0.56
   4  13  -2    8.67    0.64
  -4  13   2   10.81    1.43
  -3 -13   2    3.41    0.46
   3 -13  -2    3.58    0.47
  -3 -13   2    4.07    0.52
   3 -13  -2    3.86    0.46
  -3  13   2    3.67    0.46
  -3  13   2    4.21    0.55
   3  13  -2    4.63    0.46
   3  13  -2    4.13    0.36
  -3  13   2    2.87    0.64
   3  13  -2    3.91    0.46
  -2 -13   2    0.92    0.35
   2 -13  -2    1.41    0.31
   2 -13  -2    0.77    0.29
  -2 -13   2    1.17    0.36
   2  13  -2    1.15    0.34
   2  13  -2    1.00    0.19
  -2  13   2    0.98    0.43
  -2  13   2    1.53    0.37
   2  13  -2    1.56    0.32
  -2  13   2    1.01    0.32
  -2  13   2    1.23    0.31
  -1 -13   2    0.40    0.33
   1 -13  -2    0.35    0.24
   1 -13  -2    0.34    0.21
  -1 -13   2    0.16    0.29
  -1  13   2    0.03    0.18
  -1  13   2   -0.01    0.15
   1  13  -2    0.62    0.31
  -1  13   2    0.40    0.24
   1  13  -2    0.26    0.26
   0 -13  -2    0.21    0.24
   0 -13   2    0.32    0.25
   0 -13  -2    0.22    0.22
   0 -13   2    0.51    0.25
   0  13   2    0.17    0.10
   0  13   2    0.41    0.22
   0  13   2    0.43    0.26
   0  13  -2    0.34    0.34
   0  13  -2    0.44    0.24
   0  13  -2    0.31    0.28
  -1 -13  -2    0.05    0.14
  -1 -13  -2    0.13    0.22
  -1 -13  -2    0.18    0.28
   1 -13   2    0.25    0.26
   1 -13   2    0.08    0.22
   1  13   2   -0.01    0.18
   1  13   2    0.21    0.24
  -1  13  -2    0.13    0.35
  -1  13  -2    0.25    0.29
   1  13   2    0.14    0.23
  -1  13  -2   -0.06    0.24
   2 -13   2    2.84    0.52
  -2 -13  -2    4.27    0.42
   2 -13   2    3.96    0.51
  -2 -13  -2    3.20    0.45
  -2 -13  -2    4.14    0.44
  -2  13  -2    2.57    0.67
  -2  13  -2    3.93    0.47
   2  13   2    3.71    0.43
  -2  13  -2    3.99    0.52
   2  13   2    3.73    0.38
   2  13   2    4.71    0.45
  -3 -13  -2    1.77    0.37
  -3 -13  -2    2.10    0.37
  -3 -13  -2    2.33    0.37
   3 -13   2    2.25    0.45
   3 -13   2    1.83    0.40
  -3  13  -2    2.18    0.39
   3  13   2    1.73    0.33
  -3  13  -2    1.72    0.65
  -3  13  -2    2.15    0.46
   3  13   2    2.30    0.37
   3  13   2    2.42    0.35
  -4 -13  -2    0.00    0.27
  -4 -13  -2   -0.01    0.22
   4 -13   2   -0.09    0.24
   4  13   2    0.26    0.21
  -4  13  -2    0.06    0.24
  -4  13  -2    0.04    0.50
  -4  13  -2   -0.13    0.29
   4  13   2    0.07    0.24
  -5 -13  -2   -0.11    0.26
   5 -13   2   -0.02    0.25
  -5 -13  -2   -0.01    0.25
  -5  13  -2    0.04    0.31
  -5  13  -2   -0.06    0.50
   5  13   2   -0.04    0.24
  -5  13  -2   -0.09    0.32
   6 -13   2    1.70    0.46
  -6 -13  -2    1.40    0.39
  -6  13  -2    0.40    0.46
  -6  13  -2    1.11    0.34
  -6  13  -2    1.32    0.46
   6  13   2    1.51    0.33
   7 -13   2    2.76    0.56
  -7 -13  -2    3.05    0.56
  -7  13  -2    3.08    0.59
  -7  13  -2    1.41    0.75
   7  13   2    2.70    0.41
   8 -13   2    0.01    0.42
  -8 -13  -2    0.95    0.41
  -8  13  -2    0.05    0.46
  -8  13  -2    0.88    0.47
   8  13   2    0.27    0.29
 -10 -14   2    0.23    0.45
  10 -14  -2   -0.01    0.51
  10  14  -2    0.17    0.36
 -10  14   2    0.64    0.46
 -10  14   2   -0.03    0.41
 -10  14   2   -1.02    0.68
   9 -14  -2    1.69    0.57
  -9 -14   2    1.67    0.56
   9 -14  -2    0.60    0.46
   9  14  -2    1.70    0.40
  -9  14   2    1.53    0.44
  -9  14   2    1.67    0.59
  -9  14   2    0.68    0.63
  -8 -14   2    0.85    0.43
   8 -14  -2    0.63    0.38
  -8 -14   2    0.51    0.29
   8 -14  -2    0.24    0.38
   8  14  -2    0.62    0.36
  -8  14   2    0.18    0.39
  -8  14   2   -0.45    0.60
  -8  14   2    0.45    0.47
   8  14  -2    0.39    0.36
  -7 -14   2    0.96    0.41
   7 -14  -2    0.36    0.44
   7 -14  -2   -0.14    0.36
  -7 -14   2    0.60    0.40
  -7  14   2    0.80    0.35
  -7  14   2    0.33    0.49
   7  14  -2    0.34    0.32
   7  14  -2    0.65    0.36
  -7  14   2    0.70    0.44
  -6 -14   2    0.23    0.33
  -6 -14   2    0.44    0.31
   6 -14  -2    0.24    0.29
   6 -14  -2    0.41    0.39
   6  14  -2    0.32    0.32
  -6  14   2   -0.04    0.61
   6  14  -2    0.50    0.33
  -6  14   2    0.67    0.33
  -6  14   2    0.66    0.42
   5 -14  -2    0.16    0.38
  -5 -14   2    0.24    0.27
   5 -14  -2    0.16    0.27
  -5 -14   2    0.18    0.26
  -5 -14   2   -0.11    0.30
  -5  14   2    0.50    0.40
  -5  14   2    0.89    0.41
  -5  14   2   -0.03    0.59
   5  14  -2   -0.05    0.23
   5  14  -2   -0.11    0.28
   4 -14  -2    4.79    0.56
   4 -14  -2    6.13    0.69
  -4 -14   2    5.13    0.57
  -4 -14   2    5.88    0.69
  -4  14   2    5.36    0.62
   4  14  -2    5.10    0.58
   4  14  -2    4.79    0.49
   4  14  -2    5.07    0.34
  -4  14   2    5.62    0.58
  -3 -14   2    6.32    0.64
   3 -14  -2    6.56    0.70
  -3 -14   2    7.10    0.58
   3 -14  -2    5.47    0.52
  -3  14   2    4.18    0.75
   3  14  -2    6.62    0.61
  -3  14   2    6.29    0.64
   3  14  -2    6.52    0.42
  -3  14   2    6.20    0.64
   3  14  -2    5.71    0.52
  -2 -14   2    0.23    0.34
   2 -14  -2    0.47    0.34
  -2 -14   2    0.40    0.35
   2 -14  -2   -0.11    0.28
  -2  14   2    0.25    0.28
   2  14  -2    0.22    0.25
  -2  14   2    0.08    0.35
  -2  14   2    0.16    0.24
   2  14  -2    0.16    0.30
   2  14  -2    0.07    0.12
  -1 -14   2    0.73    0.38
  -1 -14   2    0.84    0.30
   1 -14  -2    0.74    0.29
   1 -14  -2    0.89    0.32
   1  14  -2    1.04    0.36
  -1  14   2    0.34    0.27
   1  14  -2    0.79    0.34
  -1  14   2    0.47    0.31
  -1  14   2    0.46    0.20
   0 -14  -2    2.18    0.38
   0 -14  -2    1.41    0.39
   0 -14   2    1.73    0.42
   0 -14   2    1.35    0.37
   0  14   2    1.58    0.34
   0  14  -2    1.33    0.47
   0  14   2    1.05    0.16
   0  14   2    1.81    0.37
   0  14  -2    1.27    0.38
   0  14  -2    1.33    0.33
  -1 -14  -2    6.30    0.53
  -1 -14  -2    6.52    0.66
   1 -14   2    5.99    0.61
   1 -14   2    6.98    0.72
  -1  14  -2    7.22    0.56
  -1  14  -2    8.15    1.10
  -1  14  -2    6.63    0.62
   1  14   2    7.41    0.51
   1  14   2    6.24    0.50
   2 -14   2    2.41    0.45
   2 -14   2    2.64    0.48
  -2 -14  -2    2.53    0.39
  -2 -14  -2    1.81    0.42
   2  14   2    2.33    0.38
   2  14   2    2.44    0.39
  -2  14  -2    2.26    0.43
   2  14   2    2.53    0.38
  -2  14  -2    2.72    0.43
  -2  14  -2    1.94    0.60
  -3 -14  -2    1.17    0.35
   3 -14   2    0.61    0.38
   3 -14   2    0.90    0.35
  -3 -14  -2    1.60    0.34
   3  14   2    0.88    0.29
  -3  14  -2    1.00    0.64
  -3  14  -2    1.36    0.42
   3  14   2    1.22    0.29
  -3  14  -2    1.69    0.41
  -4 -14  -2    2.80    0.45
  -4 -14  -2    3.80    0.48
   4 -14   2    3.08    0.48
  -4  14  -2    3.42    0.49
  -4  14  -2    1.63    0.69
   4  14   2    3.49    0.44
  -4  14  -2    3.27    0.57
   4  14   2    2.47    0.39
  -5 -14  -2   -0.12    0.24
  -5 -14  -2    0.03    0.27
   5 -14   2    0.66    0.41
  -5  14  -2   -0.54    0.52
  -5  14  -2    0.50    0.36
  -5  14  -2   -0.06    0.33
   5  14   2    0.56    0.29
   6 -14   2    0.39    0.38
  -6 -14  -2    0.50    0.32
  -6  14  -2   -0.26    0.56
   6  14   2    0.61    0.31
  -6  14  -2    0.91    0.45
  -6  14  -2    1.05    0.42
   7 -14   2   -0.22    0.36
  -7 -14  -2   -0.09    0.27
  -7  14  -2   -0.03    0.37
  -7  14  -2   -0.51    0.55
   7  14   2   -0.09    0.26
   8 -14   2    0.95    0.48
  -8 -14  -2    0.79    0.39
  -8  14  -2    0.31    0.58
   8  14   2    1.20    0.36
  -8  14  -2    1.59    0.52
   9 -15  -2   -0.29    0.33
   9 -15  -2   -0.77    0.39
  -9 -15   2    0.24    0.41
   9  15  -2    0.30    0.27
  -9  15   2   -0.38    0.49
  -9  15   2    0.09    0.41
  -9  15   2    0.41    0.36
   8 -15  -2   -0.23    0.37
  -8 -15   2    0.22    0.41
   8 -15  -2   -0.69    0.39
   8  15  -2    0.66    0.37
  -8  15   2   -0.06    0.38
  -8  15   2    0.48    0.37
  -8  15   2   -0.55    0.45
   7 -15  -2   -0.25    0.40
  -7 -15   2   -0.12    0.35
   7 -15  -2   -0.51    0.34
  -7 -15   2    0.31    0.37
   7  15  -2   -0.24    0.32
  -7  15   2    0.01    0.39
   7  15  -2    0.68    0.38
  -7  15   2   -0.03    0.49
  -7  15   2   -0.15    0.38
  -6 -15   2    6.05    0.79
   6 -15  -2    4.40    0.65
  -6 -15   2    4.84    0.61
   6 -15  -2    4.88    0.69
  -6  15   2    3.98    0.87
   6  15  -2    5.39    0.60
  -6  15   2    5.57    0.71
  -6  15   2    5.74    0.75
   6  15  -2    4.79    0.61
   5 -15  -2    4.86    0.64
  -5 -15   2    5.10    0.70
  -5 -15   2    5.07    0.65
   5 -15  -2    3.82    0.57
  -5 -15   2    3.62    0.52
  -5  15   2    2.81    0.74
   5  15  -2    5.25    0.63
   5  15  -2    4.04    0.57
  -5  15   2    4.36    0.62
  -5  15   2    4.52    0.65
  -4 -15   2   26.93    1.25
  -4 -15   2   27.08    1.14
   4 -15  -2   27.50    1.34
   4 -15  -2   28.65    1.17
   4  15  -2   27.86    1.14
   4  15  -2   26.00    1.04
  -4  15   2   27.37    1.23
   4  15  -2   26.17    0.65
  -4  15   2   27.36    1.15
  -4  15   2   26.95    2.09
  -3 -15   2    2.66    0.49
   3 -15  -2    3.19    0.52
  -3 -15   2    2.46    0.44
   3 -15  -2    2.49    0.46
   3  15  -2    2.64    0.32
  -3  15   2    3.02    0.47
   3  15  -2    3.56    0.54
  -3  15   2    2.30    0.75
  -3  15   2    3.08    0.50
   3  15  -2    2.99    0.51
   2 -15  -2   10.54    0.67
  -2 -15   2   10.28    0.94
  -2 -15   2   10.75    0.78
   2 -15  -2    9.87    0.96
  -2  15   2   10.23    0.68
   2  15  -2   10.67    0.68
   2  15  -2   10.44    0.61
   2  15  -2   10.91    0.76
  -2  15   2   10.62    0.74
   1 -15  -2   13.55    0.77
  -1 -15   2   12.01    0.74
  -1 -15   2   12.76    1.01
   1 -15  -2   13.93    1.04
  -1  15   2   13.42    0.78
   1  15  -2   13.34    0.78
  -1  15   2   12.87    0.76
   1  15  -2   14.30    0.76
  -1  15   2   13.12    0.75
   0 -15   2    8.74    0.65
   0 -15  -2    9.15    0.79
   0 -15  -2    8.35    0.63
   0 -15   2    8.02    0.79
   0  15  -2    8.86    0.63
   0  15  -2    9.30    0.72
   0  15   2    8.17    0.61
   0  15  -2    8.85    1.33
   0  15   2    7.71    0.43
   0  15   2    8.89    0.65
   1 -15   2   -0.11    0.33
  -1 -15  -2   -0.14    0.18
   1 -15   2   -0.11    0.27
  -1 -15  -2   -0.05    0.32
  -1  15  -2    0.15    0.55
  -1  15  -2   -0.07    0.31
   1  15   2   -0.11    0.21
  -1  15  -2    0.05    0.24
   1  15   2   -0.07    0.27
  -2 -15  -2   -0.17    0.20
  -2 -15  -2   -0.04    0.23
   2 -15   2    0.03    0.28
   2 -15   2    0.02    0.33
  -2  15  -2   -0.16    0.40
   2  15   2   -0.05    0.21
  -2  15  -2   -0.17    0.23
   2  15   2    0.28    0.27
  -2  15  -2   -0.12    0.22
   3 -15   2    1.69    0.47
   3 -15   2    1.11    0.45
  -3 -15  -2    1.03    0.37
  -3 -15  -2    1.11    0.33
  -3  15  -2    0.48    0.63
  -3  15  -2    1.02    0.39
  -3  15  -2    1.18    0.38
   3  15   2    1.56    0.35
   3  15   2    1.48    0.35
   4 -15   2    5.22    0.67
  -4 -15  -2    4.05    0.56
   4  15   2    5.52    0.53
  -4  15  -2    6.83    0.79
  -4  15  -2    2.92    0.86
  -4  15  -2    5.32    0.65
  -5 -15  -2   -0.48    0.29
   5 -15   2   -0.45    0.33
  -5 -15  -2    0.04    0.29
  -5  15  -2    0.23    0.37
   5  15   2    0.21    0.29
  -5  15  -2   -0.17    0.43
  -5  15  -2    0.31    0.36
   6 -15   2   -0.11    0.37
  -6 -15  -2    0.11    0.30
  -6  15  -2   -0.66    0.56
  -6  15  -2    0.02    0.33
   6  15   2   -0.25    0.25
  -6  15  -2   -0.14    0.35
  -7 -15  -2    0.73    0.38
   7 -15   2    0.49    0.46
   7  15   2    0.42    0.31
  -7  15  -2   -0.05    0.38
  -7  15  -2   -0.75    0.64
   8  15   2    0.19    0.28
  -9 -16   2    0.01    0.42
   9 -16  -2   -0.12    0.47
   9 -16  -2   -0.64    0.36
  -9  16   2    0.44    0.47
   9  16  -2    0.10    0.36
  -9  16   2    0.38    0.47
  -8 -16   2   -0.03    0.36
   8 -16  -2    0.00    0.33
   8 -16  -2   -0.56    0.36
  -8  16   2    0.38    0.43
  -8  16   2    0.55    0.45
   8  16  -2   -0.11    0.23
   7 -16  -2    0.64    0.38
   7 -16  -2   -0.10    0.39
  -7 -16   2    1.30    0.50
  -7 -16   2    0.80    0.34
  -7  16   2    1.29    0.49
   7  16  -2    0.93    0.39
  -7  16   2   -0.47    0.69
   7  16  -2    0.48    0.38
  -7  16   2    0.68    0.45
  -6 -16   2    1.54    0.48
   6 -16  -2    1.23    0.41
   6 -16  -2    1.51    0.44
  -6 -16   2    1.56    0.54
  -6  16   2    0.48    0.75
   6  16  -2    1.33    0.44
  -6  16   2    1.80    0.51
  -6  16   2    2.31    0.53
   6  16  -2    1.91    0.42
   5 -16  -2    5.05    0.71
  -5 -16   2    6.82    0.64
   5 -16  -2    7.03    0.67
  -5 -16   2    7.63    0.78
  -5  16   2    6.58    0.64
   5  16  -2    6.97    0.61
  -5  16   2    4.85    1.02
   5  16  -2    6.72    0.66
  -5  16   2    6.26    0.67
   4 -16  -2    0.96    0.38
   4 -16  -2    0.45    0.31
  -4 -16   2    1.20    0.42
  -4 -16   2    0.42    0.36
  -4  16   2    1.02    0.35
   4  16  -2    0.89    0.39
  -4  16   2    0.57    0.39
   4  16  -2    0.80    0.37
  -4  16   2    0.29    0.49
  -3 -16   2    2.20    0.44
   3 -16  -2    2.09    0.42
   3 -16  -2    1.71    0.44
  -3 -16   2    1.56    0.45
   3  16  -2    2.50    0.50
  -3  16   2    2.13    0.50
  -3  16   2    2.52    0.50
   3  16  -2    2.01    0.28
  -3  16   2    1.98    0.75
   3  16  -2    1.97    0.46
  -2 -16   2   14.31    0.98
   2 -16  -2   14.24    1.02
   2 -16  -2   16.68    0.90
  -2 -16   2   15.68    0.92
   2  16  -2   15.35    0.74
  -2  16   2   14.54    0.79
   2  16  -2   17.53    0.90
  -2  16   2   15.52    0.91
   2  16  -2   14.28    0.83
   1 -16  -2    1.61    0.41
  -1 -16   2    1.50    0.40
  -1 -16   2    2.09    0.49
   1 -16  -2    1.31    0.38
  -1  16   2    1.34    0.28
  -1  16   2    1.37    0.40
  -1  16   2    2.11    0.40
   1  16  -2    2.32    0.48
   1  16  -2    2.08    0.47
   0 -16   2    7.16    0.78
   0 -16  -2    7.57    0.64
   0 -16  -2    6.82    0.75
   0 -16   2    5.60    0.66
   0  16  -2    4.72    0.87
   0  16   2    7.67    0.62
   0  16  -2    7.60    0.70
   0  16  -2    7.37    0.70
   0  16   2    7.08    0.56
  -1 -16  -2    7.83    0.63
  -1 -16  -2    7.63    0.77
   1 -16   2    8.18    0.84
   1 -16   2    8.17    0.73
  -1  16  -2    8.93    0.76
   1  16   2    8.47    0.62
  -1  16  -2   10.48    0.77
  -1  16  -2    8.38    1.22
   1  16   2    8.12    0.58
  -2 -16  -2    2.47    0.42
   2 -16   2    2.48    0.50
  -2 -16  -2    1.62    0.46
   2 -16   2    1.52    0.43
   2  16   2    2.34    0.41
   2  16   2    2.22    0.41
  -2  16  -2    1.07    0.71
  -2  16  -2    2.08    0.47
  -2  16  -2    2.49    0.54
  -3 -16  -2    7.24    0.60
  -3 -16  -2    6.21    0.68
   3 -16   2    5.58    0.73
   3 -16   2    7.01    0.74
  -3  16  -2    6.12    0.69
  -3  16  -2    5.96    0.75
  -3  16  -2    4.57    0.89
   3  16   2    7.12    0.59
   3  16   2    6.86    0.54
   4 -16   2    0.10    0.39
  -4 -16  -2   -0.25    0.30
   4  16   2    0.19    0.26
  -4  16  -2   -0.89    0.58
  -4  16  -2    0.00    0.35
  -4  16  -2   -0.07    0.27
  -5 -16  -2    1.11    0.41
   5 -16   2    1.46    0.42
  -5 -16  -2    0.42    0.35
  -5  16  -2    0.09    0.52
   5  16   2    0.77    0.32
  -5  16  -2    1.22    0.43
  -5  16  -2    1.38    0.38
  -6 -16  -2    0.90    0.40
   6 -16   2    0.90    0.47
  -6  16  -2    0.29    0.37
   6  16   2    0.33    0.33
  -6  16  -2   -0.40    0.69
  -6  16  -2    0.87    0.44
   7 -16   2    1.07    0.44
  -7 -16  -2    0.71    0.41
   7  16   2    0.51    0.32
  -7  16  -2    0.72    0.45
  -7  16  -2    0.06    0.56
   9  17  -2    0.69    0.45
  -8 -17   2    1.96    0.61
   8 -17  -2    1.05    0.55
   8 -17  -2    2.54    0.67
   8  17  -2    1.95    0.51
  -8  17   2    2.32    0.60
  -8  17   2   -0.32    0.87
  -8  17   2    2.61    0.56
   7 -17  -2    1.19    0.55
   7 -17  -2    0.33    0.47
  -7 -17   2    1.57    0.55
  -7 -17   2    1.56    0.48
  -7  17   2    1.40    0.44
   7  17  -2    1.27    0.44
  -7  17   2   -0.20    0.58
   7  17  -2    0.67    0.39
  -7  17   2    0.97    0.45
   6 -17  -2    0.11    0.43
   6 -17  -2   -0.11    0.30
  -6 -17   2    0.29    0.40
  -6 -17   2   -0.01    0.26
  -6  17   2   -0.13    0.28
  -6  17   2    0.15    0.42
   6  17  -2    0.29    0.34
   6  17  -2    0.32    0.29
  -6  17   2   -0.24    0.50
   5 -17  -2    0.24    0.45
   5 -17  -2    0.47    0.44
  -5 -17   2    0.81    0.43
  -5 -17   2    0.33    0.34
   5  17  -2    1.15    0.42
  -5  17   2    1.31    0.48
  -5  17   2    0.45    0.57
  -5  17   2    1.25    0.51
   5  17  -2    1.37    0.43
  -4 -17   2    3.71    0.55
   4 -17  -2    3.28    0.53
   4 -17  -2    3.16    0.62
  -4 -17   2    2.40    0.50
   4  17  -2    3.43    0.55
   4  17  -2    3.50    0.55
  -4  17   2    3.40    0.58
  -4  17   2    2.51    0.73
  -4  17   2    3.11    0.55
   3 -17  -2   -0.46    0.31
  -3 -17   2   -0.08    0.24
   3 -17  -2   -0.12    0.29
  -3 -17   2    0.12    0.36
   3  17  -2    0.11    0.33
  -3  17   2    0.22    0.26
   3  17  -2   -0.43    0.30
  -3  17   2   -0.28    0.40
  -3  17   2    0.25    0.27
   2 -17  -2   11.04    0.95
  -2 -17   2   10.83    0.75
  -2 -17   2   10.55    0.89
   2 -17  -2   10.03    0.70
   2  17  -2   11.22    0.62
  -2  17   2   11.00    0.72
  -2  17   2   13.39    0.86
   2  17  -2   10.38    0.74
   2  17  -2   12.32    0.82
   1 -17  -2    0.23    0.31
   1 -17  -2    0.53    0.35
  -1 -17   2    0.07    0.28
  -1 -17   2    0.09    0.27
  -1  17   2    0.61    0.29
  -1  17   2    0.00    0.24
   1  17  -2    0.38    0.30
   1  17  -2    0.06    0.35
   0 -17   2    2.87    0.54
   0 -17  -2    2.94    0.58
   0 -17  -2    3.73    0.50
   0 -17   2    2.70    0.58
   0  17   2    4.11    0.54
   0  17  -2    3.85    0.57
   0  17   2    2.84    0.43
   0  17  -2    3.62    0.56
   1 -17   2    1.26    0.37
   1 -17   2    1.58    0.45
  -1 -17  -2    1.80    0.50
  -1 -17  -2    1.92    0.39
  -1  17  -2    2.11    0.51
  -1  17  -2    1.95    0.47
   1  17   2    1.74    0.40
  -1  17  -2    1.21    0.56
   1  17   2    2.26    0.44
  -2 -17  -2    9.72    0.96
   2 -17   2    8.10    0.69
   2 -17   2   11.77    1.11
  -2 -17  -2    9.42    0.69
   2  17   2    9.68    0.66
  -2  17  -2    9.78    0.79
   2  17   2   10.72    0.71
  -2  17  -2    9.51    0.83
   3 -17   2    0.57    0.47
  -3 -17  -2    0.52    0.38
   3 -17   2    0.53    0.42
  -3 -17  -2    0.39    0.29
  -3  17  -2    0.26    0.55
  -3  17  -2    0.96    0.46
   3  17   2    0.79    0.33
  -3  17  -2    0.88    0.43
   3  17   2    0.93    0.33
  -4 -17  -2   -0.46    0.31
   4 -17   2   -0.25    0.37
  -4  17  -2   -0.52    0.47
  -4  17  -2   -0.10    0.37
   4  17   2    0.28    0.28
  -4  17  -2    0.41    0.39
  -5 -17  -2   -0.13    0.33
   5 -17   2    0.72    0.46
  -5 -17  -2    0.39    0.35
  -5  17  -2    0.85    0.47
  -5  17  -2    0.62    0.33
   5  17   2    0.71    0.32
  -5  17  -2   -0.31    0.52
  -6 -17  -2    0.13    0.37
   6 -17   2   -0.22    0.29
   6  17   2    0.08    0.28
  -6  17  -2    0.20    0.34
  -6  17  -2   -0.59    0.49
  -7 -17  -2    0.26    0.35
   7 -17   2   -0.06    0.45
  -7  17  -2   -1.13    0.50
   7  17   2    0.14    0.31
  -7  17  -2    0.32    0.34
   8 -18  -2   -0.34    0.46
   8 -18  -2   -0.08    0.48
  -8 -18   2    0.09    0.43
  -8  18   2   -1.31    0.55
   8  18  -2    0.14    0.41
  -8  18   2    0.14    0.48
  -8  18   2    0.11    0.44
  -7 -18   2    0.15    0.42
   7 -18  -2   -0.20    0.31
   7 -18  -2    0.12    0.37
  -7  18   2   -1.11    0.77
  -7  18   2    0.23    0.44
   7  18  -2   -0.18    0.34
  -7  18   2    0.01    0.43
  -6 -18   2   -0.16    0.36
  -6 -18   2    0.26    0.41
   6 -18  -2    0.09    0.45
   6 -18  -2   -0.55    0.41
  -6  18   2   -0.82    0.70
  -6  18   2    0.49    0.37
   6  18  -2    0.41    0.38
  -6  18   2    0.23    0.43
   6  18  -2    0.32    0.32
   5 -18  -2   -0.11    0.43
   5 -18  -2    0.04    0.30
  -5 -18   2   -0.11    0.33
  -5 -18   2    0.62    0.42
  -5  18   2   -0.02    0.28
  -5  18   2   -0.05    0.27
   5  18  -2   -0.03    0.33
   5  18  -2    0.56    0.39
  -5  18   2   -0.09    0.71
  -4 -18   2    1.18    0.46
   4 -18  -2    2.03    0.53
  -4 -18   2    1.86    0.44
   4 -18  -2    1.44    0.57
   4  18  -2    2.42    0.52
  -4  18   2    2.32    0.47
  -4  18   2    1.87    0.54
  -4  18   2    1.29    0.78
   4  18  -2    1.91    0.43
   3 -18  -2    0.81    0.39
  -3 -18   2    0.62    0.34
   3 -18  -2    1.06    0.37
  -3 -18   2    0.81    0.37
   3  18  -2    0.58    0.38
  -3  18   2    1.65    0.49
  -3  18   2    1.54    0.47
   3  18  -2    0.93    0.43
  -3  18   2    0.54    0.54
  -2 -18   2   -0.08    0.25
   2 -18  -2    0.32    0.33
  -2 -18   2   -0.11    0.39
   2 -18  -2   -0.08    0.24
   2  18  -2    0.78    0.40
   2  18  -2   -0.13    0.32
  -2  18   2   -0.07    0.22
  -2  18   2    0.35    0.35
  -1 -18   2    5.00    0.68
   1 -18  -2    4.64    0.61
  -1 -18   2    3.69    0.65
   1 -18  -2    3.99    0.60
  -1  18   2    5.35    0.61
   1  18  -2    4.86    0.67
  -1  18   2    4.74    0.60
   1  18  -2    5.07    0.60
   0 -18   2    0.01    0.32
   0 -18  -2   -0.13    0.22
   0 -18   2    0.12    0.29
   0 -18  -2   -0.05    0.40
   0  18   2    0.40    0.32
   0  18   2    0.44    0.27
   0  18  -2    0.11    0.27
   0  18  -2   -0.04    0.32
  -1 -18  -2   -0.21    0.28
   1 -18   2   -0.11    0.28
  -1 -18  -2   -0.12    0.37
   1 -18   2    0.07    0.43
   1  18   2   -0.17    0.24
  -1  18  -2   -0.41    0.58
  -1  18  -2    0.04    0.35
   1  18   2    0.00    0.31
  -1  18  -2   -0.32    0.22
  -2 -18  -2   -0.11    0.27
  -2 -18  -2   -0.02    0.29
   2 -18   2    0.08    0.45
   2 -18   2   -0.22    0.27
  -2  18  -2   -0.60    0.61
  -2  18  -2    0.69    0.44
  -2  18  -2    0.34    0.39
   2  18   2    0.02    0.28
   2  18   2    0.15    0.27
   3 -18   2    2.65    0.57
  -3 -18  -2    2.48    0.55
   3 -18   2    3.68    0.58
  -3  18  -2    1.76    0.89
  -3  18  -2    4.09    0.69
   3  18   2    3.73    0.53
  -3  18  -2    2.69    0.56
  -4 -18  -2    0.98    0.45
   4 -18   2    1.36    0.41
  -4  18  -2    0.33    0.61
  -4  18  -2    1.06    0.50
  -4  18  -2    0.88    0.43
   4  18   2    1.56    0.40
  -5 -18  -2    0.11    0.34
   5 -18   2    0.08    0.44
  -5 -18  -2   -0.60    0.32
  -5  18  -2    0.23    0.38
   5  18   2   -0.24    0.23
  -5  18  -2    0.31    0.42
   6 -18   2    1.35    0.56
  -6 -18  -2    0.88    0.44
   6  18   2    1.72    0.41
  -6  18  -2    1.73    0.61
   8  19  -2    1.54    0.54
   7 -19  -2    0.56    0.54
   7 -19  -2    0.47    0.54
  -7 -19   2    1.68    0.60
   7  19  -2    1.24    0.48
  -7  19   2    2.34    0.65
  -7  19   2    1.73    0.50
  -7  19   2   -0.24    0.70
   6 -19  -2    0.42    0.37
  -6 -19   2    0.59    0.43
   6 -19  -2   -0.44    0.45
  -6 -19   2   -0.29    0.38
   6  19  -2   -0.05    0.32
  -6  19   2    0.82    0.40
  -6  19   2    0.15    0.46
  -6  19   2   -0.60    0.56
   6  19  -2    0.37    0.38
  -5 -19   2    0.05    0.29
   5 -19  -2   -0.66    0.42
  -5 -19   2   -0.15    0.36
   5 -19  -2   -0.35    0.41
  -5  19   2   -0.73    0.70
   5  19  -2    0.18    0.36
   5  19  -2   -0.16    0.32
  -5  19   2    0.57    0.44
  -5  19   2   -0.10    0.38
  -4 -19   2    4.03    0.66
   4 -19  -2    4.60    0.78
   4 -19  -2    5.94    0.76
  -4 -19   2    5.71    0.69
  -4  19   2    6.41    0.77
  -4  19   2    3.83    1.02
   4  19  -2    6.62    0.64
   4  19  -2    4.74    0.66
  -4  19   2    5.95    0.75
   3 -19  -2   -0.12    0.33
   3 -19  -2   -0.26    0.35
  -3 -19   2   -0.57    0.34
  -3 -19   2   -0.23    0.26
   3  19  -2   -0.25    0.28
  -3  19   2   -0.21    0.24
   3  19  -2   -0.28    0.33
  -3  19   2    0.47    0.39
  -2 -19   2    0.23    0.32
  -2 -19   2   -0.11    0.37
   2 -19  -2   -0.21    0.31
   2 -19  -2    0.17    0.38
   2  19  -2   -0.27    0.31
  -2  19   2    0.11    0.36
  -2  19   2   -0.20    0.31
   2  19  -2   -0.06    0.26
  -1 -19   2    0.47    0.37
   1 -19  -2    0.31    0.36
   1 -19  -2    0.54    0.47
  -1 -19   2    0.97    0.37
   1  19  -2    0.95    0.44
  -1  19   2    0.85    0.37
  -1  19   2    0.92    0.35
   1  19  -2    0.75    0.36
   0 -19  -2   -0.25    0.29
   0 -19   2   -0.21    0.30
   0 -19  -2   -0.09    0.32
   0 -19   2   -0.08    0.37
   0  19   2    0.16    0.34
   0  19   2    0.29    0.33
   0  19  -2   -0.03    0.36
   0  19  -2   -0.63    0.34
  -1 -19  -2   -0.26    0.28
  -1 -19  -2    0.04    0.30
   1 -19   2    0.07    0.33
   1 -19   2   -0.42    0.38
  -1  19  -2    0.12    0.31
   1  19   2   -0.07    0.28
  -1  19  -2    0.22    0.37
  -1  19  -2   -0.29    0.43
   1  19   2   -0.18    0.23
   2 -19   2   -0.31    0.29
   2 -19   2    0.20    0.31
  -2 -19  -2   -0.22    0.22
  -2 -19  -2   -0.21    0.40
  -2  19  -2    0.31    0.41
  -2  19  -2    0.09    0.52
   2  19   2    0.30    0.33
   2  19   2    0.16    0.30
  -2  19  -2    0.34    0.43
   3 -19   2    2.03    0.55
   3 -19   2    2.91    0.56
  -3 -19  -2    1.71    0.46
  -3  19  -2    2.54    0.57
  -3  19  -2    1.76    0.77
  -3  19  -2    3.37    0.67
   3  19   2    2.55    0.48
   4 -19   2   -0.16    0.29
  -4 -19  -2   -0.74    0.34
  -4  19  -2    0.55    0.46
  -4  19  -2    0.19    0.39
   4  19   2   -0.15    0.29
  -5 -19  -2   -0.18    0.44
  -5 -19  -2    1.07    0.44
   5 -19   2    1.04    0.55
  -5  19  -2   -0.72    0.59
  -5  19  -2    1.02    0.47
  -5  19  -2    0.61    0.41
   5  19   2    1.24    0.40
  -6 -19  -2    1.02    0.48
   6 -19   2    0.67    0.55
  -6  19  -2    1.96    0.62
   6  19   2    1.38    0.43
   7 -20  -2    1.87    0.56
  -7 -20   2    2.49    0.68
   7 -20  -2    1.13    0.61
   7  20  -2    2.53    0.52
  -7  20   2    2.21    0.68
  -7  20   2   -1.03    1.02
  -7  20   2    1.44    0.58
  -6 -20   2   -0.26    0.43
  -6 -20   2   -0.19    0.26
   6 -20  -2   -1.10    0.40
   6 -20  -2   -0.31    0.35
  -6  20   2    0.48    0.47
  -6  20   2    0.94    0.51
   6  20  -2    0.34    0.32
   5 -20  -2    1.08    0.44
  -5 -20   2    1.15    0.42
   5 -20  -2    0.82    0.46
  -5 -20   2    1.05    0.48
  -5  20   2    1.87    0.48
   5  20  -2    1.74    0.50
  -5  20   2    0.46    0.66
  -5  20   2    1.50    0.48
   5  20  -2    1.65    0.50
  -4 -20   2   -0.31    0.27
   4 -20  -2   -0.26    0.50
   4 -20  -2    0.21    0.32
  -4 -20   2   -0.66    0.37
  -4  20   2    0.50    0.43
   4  20  -2    0.07    0.33
  -4  20   2   -0.69    0.45
  -4  20   2    0.19    0.31
   4  20  -2   -0.22    0.34
   3 -20  -2    1.79    0.52
  -3 -20   2    0.62    0.46
  -3 -20   2    0.55    0.47
   3 -20  -2    0.16    0.38
  -3  20   2    1.00    0.37
   3  20  -2    0.20    0.28
   3  20  -2    0.43    0.32
  -3  20   2    0.61    0.42
  -2 -20   2    0.08    0.43
   2 -20  -2    0.04    0.39
   2 -20  -2   -0.34    0.31
  -2 -20   2   -0.41    0.36
  -2  20   2   -0.25    0.23
   2  20  -2    0.38    0.40
   2  20  -2   -0.54    0.27
  -2  20   2    0.63    0.41
   1 -20  -2    1.31    0.57
   1 -20  -2    1.34    0.39
  -1 -20   2    0.87    0.46
  -1 -20   2    1.66    0.56
  -1  20   2    1.13    0.36
  -1  20   2    1.67    0.47
   1  20  -2    1.42    0.42
   1  20  -2    0.92    0.44
   0 -20   2    0.73    0.46
   0 -20  -2    0.05    0.33
   0 -20   2   -0.26    0.45
   0 -20  -2    0.14    0.37
   0  20   2   -0.21    0.32
   0  20  -2    0.53    0.35
   0  20  -2    0.39    0.34
   0  20   2    0.76    0.41
  -1 -20  -2    0.23    0.36
   1 -20   2    0.32    0.38
   1 -20   2    0.07    0.44
  -1 -20  -2    0.09    0.35
   1  20   2    0.23    0.30
  -1  20  -2    0.20    0.31
  -1  20  -2   -0.05    0.47
   1  20   2    0.38    0.37
  -1  20  -2   -0.02    0.41
   2 -20   2    0.92    0.46
   2 -20   2    1.99    0.49
  -2 -20  -2    0.49    0.48
  -2  20  -2    1.93    0.57
  -2  20  -2    1.77    0.52
  -2  20  -2    0.36    0.78
   2  20   2    1.62    0.38
  -3 -20  -2   -0.22    0.43
   3 -20   2    0.25    0.35
  -3  20  -2    0.90    0.49
  -3  20  -2   -1.27    0.72
  -3  20  -2    0.74    0.40
   3  20   2    1.16    0.39
  -4 -20  -2   -0.93    0.37
   4 -20   2   -0.10    0.33
  -4  20  -2   -0.11    0.38
   4  20   2    0.15    0.33
  -4  20  -2   -0.94    0.56
  -4  20  -2    0.16    0.43
   5 -20   2    0.04    0.48
  -5  20  -2   -0.15    0.41
  -5  20  -2   -0.29    0.41
  -5  20  -2   -1.27    0.59
   5  20   2    0.11    0.32
  -6 -21   2    1.36    0.58
   6 -21  -2    0.70    0.46
   6 -21  -2   -0.52    0.52
   6  21  -2    0.31    0.33
  -6  21   2   -0.18    0.70
  -6  21   2    1.42    0.47
  -6  21   2    0.75    0.55
   5 -21  -2    1.78    0.59
  -5 -21   2    1.42    0.47
   5 -21  -2    0.09    0.42
   5  21  -2    1.08    0.48
  -5  21   2   -0.54    0.83
  -5  21   2    1.28    0.54
  -5  21   2    1.11    0.53
   5  21  -2    0.97    0.45
  -4 -21   2    0.35    0.37
   4 -21  -2   -0.24    0.51
  -4 -21   2    0.06    0.41
   4 -21  -2    0.41    0.48
  -4  21   2   -0.59    0.52
  -4  21   2    0.83    0.37
  -4  21   2    0.72    0.47
   4  21  -2    0.88    0.45
   4  21  -2    0.97    0.44
  -3 -21   2    0.07    0.43
   3 -21  -2   -0.60    0.30
  -3 -21   2   -0.35    0.39
   3 -21  -2   -0.03    0.30
   3  21  -2   -0.42    0.23
  -3  21   2   -0.12    0.37
  -3  21   2    0.25    0.42
   3  21  -2   -0.37    0.33
  -2 -21   2    0.35    0.36
   2 -21  -2    0.12    0.41
   2 -21  -2    0.04    0.37
  -2 -21   2   -0.54    0.42
  -2  21   2    0.06    0.35
   2  21  -2    0.16    0.38
  -2  21   2    0.26    0.31
   2  21  -2    0.55    0.42
   1 -21  -2    0.24    0.31
   1 -21  -2   -0.29    0.48
  -1 -21   2   -0.42    0.26
  -1 -21   2   -0.26    0.45
  -1  21   2   -0.11    0.31
  -1  21   2   -0.09    0.25
   1  21  -2   -0.03    0.28
   1  21  -2    0.16    0.42
   0 -21  -2    0.35    0.42
   0 -21   2    0.79    0.41
   0 -21  -2    1.04    0.45
   0 -21   2    0.26    0.38
   0  21  -2    0.73    0.45
   0  21  -2    0.59    0.35
   0  21   2    0.76    0.42
   0  21   2    1.11    0.43
  -1 -21  -2    1.86    0.54
   1 -21   2    1.63    0.64
  -1 -21  -2    2.80    0.57
   1 -21   2    1.59    0.56
  -1  21  -2    2.81    0.57
  -1  21  -2    1.80    0.55
   1  21   2    2.37    0.51
   2 -21   2    1.96    0.68
   2 -21   2    2.21    0.53
  -2 -21  -2    1.80    0.62
   2  21   2    2.22    0.51
  -2  21  -2    2.82    0.56
  -2  21  -2    1.28    0.72
  -2  21  -2    2.85    0.65
   3 -21   2    0.22    0.37
  -3 -21  -2   -0.53    0.45
  -3  21  -2   -0.13    0.40
   3  21   2   -0.28    0.29
  -3  21  -2    0.13    0.32
  -3  21  -2   -0.74    0.55
   4 -21   2    0.15    0.35
  -4 -21  -2   -0.02    0.48
  -4  21  -2    0.04    0.34
   4  21   2   -0.14    0.33
  -4  21  -2   -0.07    0.41
   5 -22  -2   -0.48    0.44
  -5 -22   2    0.10    0.34
   5 -22  -2   -0.95    0.52
   5  22  -2   -0.14    0.42
  -5  22   2    0.46    0.47
  -5  22   2    0.04    0.34
   5  22  -2   -0.19    0.39
   4 -22  -2   -0.38    0.42
   4 -22  -2   -1.08    0.47
  -4 -22   2   -0.74    0.41
  -4 -22   2    0.42    0.44
   4  22  -2    0.73    0.47
  -4  22   2   -0.11    0.42
   4  22  -2    0.06    0.37
  -4  22   2   -0.29    0.26
   3 -22  -2    0.45    0.37
  -3 -22   2    0.21    0.34
   3 -22  -2   -0.27    0.37
  -3 -22   2   -0.70    0.43
   3  22  -2    0.18    0.40
  -3  22   2    0.13    0.41
  -3  22   2    0.55    0.43
   3  22  -2    0.03    0.41
   2 -22  -2    0.95    0.50
  -2 -22   2    0.66    0.54
   2 -22  -2    0.32    0.44
  -2 -22   2    1.28    0.53
  -2  22   2    0.77    0.45
  -2  22   2    0.95    0.37
   2  22  -2    1.25    0.42
   2  22  -2    0.93    0.40
   1 -22  -2    0.05    0.53
  -1 -22   2   -0.09    0.36
  -1 -22   2    0.93    0.53
   1 -22  -2    1.01    0.39
   1  22  -2    0.97    0.51
  -1  22   2    1.08    0.45
  -1  22   2    0.87    0.38
   1  22  -2    1.18    0.49
   0 -22   2   -0.36    0.50
   0 -22  -2   -0.49    0.48
   0 -22   2   -0.12    0.45
   0 -22  -2   -0.04    0.39
   0  22  -2   -0.02    0.43
   0  22   2   -0.06    0.36
   0  22  -2    0.79    0.48
   0  22   2    0.06    0.25
   1 -22   2    0.89    0.43
  -1 -22  -2    0.13    0.54
   1 -22   2    0.76    0.47
   1  22   2    0.61    0.33
  -1  22  -2    0.93    0.48
  -1  22  -2    0.43    0.36
   2 -22   2    1.54    0.56
  -2 -22  -2    2.37    0.69
   2 -22   2    3.04    0.61
  -2  22  -2    2.56    0.55
  -2  22  -2    0.46    0.87
  -2  22  -2    4.03    0.73
   2  22   2    2.70    0.53
  -3 -22  -2   -1.06    0.44
   3 -22   2    0.31    0.36
  -3  22  -2    0.55    0.46
  -3  22  -2    0.29    0.36
   3  22   2   -0.18    0.33
   4 -23  -2   -0.52    0.28
  -4 -23   2   -0.02    0.43
  -4 -23   2   -0.44    0.32
   4 -23  -2   -0.70    0.39
   4  23  -2    0.52    0.36
  -4  23   2    0.43    0.49
   4  23  -2    0.37    0.43
  -4  23   2   -0.47    0.41
   3 -23  -2    0.16    0.46
   3 -23  -2   -0.22    0.40
  -3 -23   2   -0.55    0.41
  -3 -23   2   -0.96    0.40
   3  23  -2    0.31    0.44
  -3  23   2    0.15    0.42
   3  23  -2   -0.05    0.29
  -3  23   2   -0.24    0.24
  -2 -23   2    0.25    0.56
  -2 -23   2    0.46    0.39
   2 -23  -2    0.08    0.43
   2 -23  -2    0.50    0.38
   2  23  -2    0.31    0.45
  -2  23   2    0.28    0.36
  -2  23   2    1.17    0.48
   2  23  -2    1.15    0.53
   1 -23  -2    0.94    0.64
  -1 -23   2    1.12    0.64
   1 -23  -2    2.13    0.58
  -1 -23   2    1.63    0.52
  -1  23   2    1.46    0.51
  -1  23   2    2.08    0.48
   1  23  -2    1.55    0.58
   1  23  -2    1.41    0.46
   0 -23   2    2.60    0.67
   0 -23   2    1.32    0.55
   0 -23  -2    1.18    0.67
   0  23   2    1.60    0.44
   0  23  -2    2.45    0.63
   0  23  -2    2.13    0.59
   1 -23   2    2.06    0.56
   1 -23   2    2.73    0.77
  -1 -23  -2    2.50    0.75
  -1  23  -2    4.51    0.79
  -1  23  -2    1.59    0.47
   1  23   2    3.41    0.63
  -2 -23  -2    1.29    0.65
   2 -23   2    1.90    0.64
  -2  23  -2    2.21    0.55
   2  23   2    2.93    0.60
  -2  23  -2    3.12    0.73
  -2 -24   2    0.08    0.53
  -2 -24   2   -0.49    0.53
   2 -24  -2   -0.27    0.43
   2 -24  -2    0.90    0.44
   2  24  -2    0.21    0.44
  -2  24   2    0.87    0.50
  -2  24   2    0.17    0.32
   2  24  -2    0.36    0.36
  -1 -24   2   -0.97    0.40
  -1 -24   2   -0.62    0.53
   1 -24  -2   -0.67    0.57
   1 -24  -2   -0.18    0.42
   1  24  -2    0.11    0.33
   1  24  -2   -0.07    0.45
  -1  24   2    0.39    0.36
   0 -24  -2   -0.49    0.60
   0 -24   2    0.46    0.41
   0 -24   2   -0.61    0.56
   0  24  -2    0.60    0.40
   0  24  -2    0.39    0.36
   0  24   2    0.20    0.31
  -1  24  -2   -0.08    0.47
   1  24   2    0.03    0.43
  12   0  -3    0.06    0.40
 -12   0   3    0.23    0.41
 -12   0   3   -0.04    0.29
 -11   0   3    8.54    1.19
 -11   0   3    7.73    0.75
 -11   0   3    7.44    0.78
  11   0  -3    7.36    0.66
 -10   0   3   -0.24    0.29
 -10   0   3   -0.05    0.22
 -10   0   3   -0.15    0.24
  10   0  -3   -0.33    0.22
  -9   0   3   -0.39    0.20
  -9   0   3   -0.08    0.19
  -9   0   3    0.00    0.32
   9   0  -3   -0.45    0.28
   8   0  -3   -0.26    0.23
   8   0  -3   -0.58    0.26
   8   0  -3    0.09    0.38
  -8   0   3   -0.03    0.15
  -8   0   3    0.11    0.33
  -8   0   3    0.00    0.24
   7   0  -3    0.85    0.27
   7   0  -3    0.87    0.40
  -7   0   3    1.08    0.29
   7   0  -3    0.94    0.33
   7   0  -3    0.85    0.12
  -7   0   3    1.11    0.32
  -7   0   3    0.86    0.29
   6   0  -3    0.25    0.23
  -6   0   3   -0.01    0.21
   6   0  -3   -0.02    0.07
   6   0  -3    0.05    0.21
  -6   0   3   -0.23    0.14
  -6   0   3   -0.12    0.14
   6   0  -3    0.10    0.20
   5   0  -3   54.02    1.83
   5   0  -3   53.42    1.27
  -5   0   3   51.57    1.22
   5   0  -3   54.32    1.24
  -5   0   3   55.17    1.27
  -5   0   3   53.28    1.41
   5   0  -3   51.61    1.16
  -5   0   3   54.08    1.77
  -5   0   3   53.35    1.69
   5   0  -3   53.84    1.10
   4   0  -3    0.09    0.17
   4   0  -3    0.12    0.17
   4   0  -3    0.07    0.16
  -4   0   3   -0.04    0.10
  -4   0   3   -0.17    0.10
  -4   0   3   -0.05    0.13
  -4   0   3   -0.03    0.10
   4   0  -3    0.01    0.15
   4   0  -3   -0.08    0.11
  -4   0   3   -0.04    0.16
  -4   0   3   -0.01    0.08
   3   0  -3   99.50    2.46
  -3   0   3  102.01    1.72
   3   0  -3  100.62    2.19
   3   0  -3   99.37    1.73
   3   0  -3   98.81    1.84
  -3   0   3   99.20    1.85
  -3   0   3   98.82    1.59
  -3   0   3   99.42    1.66
   3   0  -3  101.70    1.66
  -3   0   3  101.29    2.46
  -3   0   3  101.19    2.20
   2   0  -3   -0.12    0.10
  -2   0   3   -0.12    0.08
   2   0  -3    0.00    0.09
  -2   0   3   -0.15    0.13
   2   0  -3   -0.01    0.12
  -2   0   3   -0.03    0.11
  -2   0   3   -0.10    0.11
   2   0  -3   -0.29    0.09
   2   0  -3   -0.16    0.08
   2   0  -3   -0.04    0.04
  -2   0   3    0.54    0.14
   1   0  -3  971.32   12.57
   1   0  -3  900.44   13.26
  -1   0   3  923.19   12.58
   1   0  -3  976.06   20.30
   1   0  -3  977.58   13.88
   1   0  -3  954.03   12.60
  -1   0   3  981.00   12.65
  -1   0   3  900.63   13.70
  -1   0   3 1000.00   13.67
   0   0  -3    0.00    0.05
   0   0   3   -0.05    0.05
   0   0   3   -0.05    0.03
   0   0  -3    0.05    0.05
   0   0   3   -0.01    0.04
   0   0   3   -0.04    0.06
   0   0  -3   -0.09    0.05
   1   0   3    0.21    0.05
   1   0   3    0.24    0.05
  -1   0  -3    0.26    0.04
  -1   0  -3    0.24    0.03
  -1   0  -3    0.20    0.06
  -1   0  -3    0.02    0.09
   2   0   3    0.04    0.07
  -2   0  -3    0.01    0.05
  -2   0  -3   -0.03    0.15
   2   0   3   -0.04    0.06
  -2   0  -3    0.00    0.05
  -2   0  -3    0.05    0.07
  -3   0  -3    4.10    0.20
   3   0   3    4.26    0.19
  -3   0  -3    4.24    0.21
   3   0   3    4.11    0.22
  -3   0  -3    4.01    0.22
  -3   0  -3    3.86    0.26
   3   0   3    3.57    0.21
  -3   0  -3    4.73    0.63
   4   0   3    0.03    0.04
   4   0   3   -0.09    0.12
  -4   0  -3   -0.23    0.12
  -4   0  -3    0.07    0.10
  -4   0  -3   -0.05    0.14
  -4   0  -3    0.03    0.11
   4   0   3   -0.06    0.08
   5   0   3    6.35    0.36
  -5   0  -3    5.58    0.33
  -5   0  -3    5.58    0.34
  -5   0  -3    5.72    0.77
  -5   0  -3    6.35    0.42
   5   0   3    6.30    0.37
   6   0   3   -0.16    0.18
  -6   0  -3   -0.06    0.23
  -6   0  -3   -0.11    0.19
  -7   0  -3    0.02    0.35
  -7   0  -3   -0.02    0.22
   7   0   3    0.29    0.24
  -8   0  -3    0.01    0.36
   8   0   3   -0.29    0.21
  -8   0  -3    0.11    0.25
  -9   0  -3    1.12    0.36
  -9   0  -3    0.37    0.35
   9   0   3    0.21    0.27
 -12  -1   3    0.66    0.46
 -12  -1   3    0.00    0.39
  12  -1  -3   -0.24    0.27
 -12   1   3    0.12    0.42
 -12   1   3   -0.02    0.38
  12   1  -3   -0.32    0.37
 -11  -1   3    3.41    0.67
 -11  -1   3    2.81    0.67
  11  -1  -3    3.28    0.52
 -11  -1   3    3.49    0.59
  11   1  -3    3.82    0.60
 -11   1   3    2.04    0.60
 -11   1   3    3.36    0.65
 -11   1   3    4.87    0.66
 -10  -1   3    0.27    0.28
  10  -1  -3   -0.18    0.25
 -10  -1   3    0.17    0.35
 -10  -1   3    0.08    0.32
 -10   1   3    0.43    0.34
  10   1  -3   -0.05    0.25
 -10   1   3   -0.22    0.20
 -10   1   3    0.01    0.35
  -9  -1   3    1.32    0.42
  -9  -1   3    1.40    0.44
   9  -1  -3    2.05    0.41
  -9  -1   3    1.25    0.46
   9   1  -3    1.39    0.42
  -9   1   3    1.52    0.52
   9   1  -3    1.11    0.35
  -9   1   3    1.85    0.49
  -9   1   3    1.68    0.38
   8  -1  -3    1.61    0.19
  -8  -1   3    1.25    0.43
   8  -1  -3    1.04    0.38
  -8  -1   3    1.30    0.38
   8  -1  -3    1.57    0.35
  -8  -1   3    1.43    0.35
  -8   1   3    1.45    0.38
   8   1  -3    1.19    0.39
  -8   1   3    1.13    0.43
  -8   1   3    1.31    0.35
   8   1  -3    1.65    0.35
   8   1  -3    1.96    0.40
   7  -1  -3    0.83    0.14
   7  -1  -3    0.55    0.39
  -7  -1   3    1.22    0.34
  -7  -1   3    0.78    0.26
   7  -1  -3    0.57    0.30
   7  -1  -3    1.03    0.27
  -7  -1   3    0.80    0.33
   7   1  -3    0.82    0.31
  -7   1   3    0.76    0.28
   7   1  -3    1.12    0.33
  -7   1   3    1.10    0.29
  -7   1   3    1.22    0.32
   7   1  -3    1.05    0.30
   7   1  -3    1.03    0.12
  -6  -1   3   39.28    1.25
  -6  -1   3   38.86    1.53
   6  -1  -3   40.73    1.65
  -6  -1   3   38.85    1.13
   6  -1  -3   40.60    1.08
   6  -1  -3   40.47    1.15
   6  -1  -3   39.80    0.91
   6   1  -3   39.29    0.83
  -6   1   3   39.54    1.57
   6   1  -3   39.19    1.05
   6   1  -3   40.56    1.60
  -6   1   3   39.22    1.11
   6   1  -3   39.04    1.12
  -6   1   3   38.32    1.24
   5  -1  -3   48.73    1.59
   5  -1  -3   47.09    1.18
  -5  -1   3   48.31    1.19
  -5  -1   3   46.80    1.58
   5  -1  -3   47.48    1.10
  -5  -1   3   48.42    1.33
  -5  -1   3   48.09    1.16
   5  -1  -3   47.12    1.05
  -5  -1   3   47.71    1.56
   5  -1  -3   48.77    1.74
   5  -1  -3   46.80    1.14
   5   1  -3   47.19    1.64
  -5   1   3   48.41    1.18
   5   1  -3   47.26    1.15
  -5   1   3   47.83    1.32
  -5   1   3   48.58    1.17
  -5   1   3   47.36    1.58
   5   1  -3   44.99    1.15
   5   1  -3   47.94    0.99
  -4  -1   3   18.89    0.63
  -4  -1   3   19.00    0.75
   4  -1  -3   19.01    0.78
   4  -1  -3   18.66    0.59
  -4  -1   3   19.12    0.86
   4  -1  -3   17.88    0.63
   4  -1  -3   18.66    0.92
   4  -1  -3   18.47    0.70
  -4  -1   3   19.00    0.63
  -4  -1   3   19.39    0.58
   4  -1  -3   18.62    0.62
  -4  -1   3   19.12    0.71
   4  -1  -3   18.05    0.57
  -4   1   3   19.14    0.63
   4   1  -3   18.38    0.59
   4   1  -3   19.78    0.73
   4   1  -3   18.69    0.62
  -4   1   3   18.04    0.78
   4   1  -3   19.35    0.94
   4   1  -3   18.15    0.61
  -4   1   3   18.75    0.60
  -4   1   3   18.55    0.65
  -4   1   3   20.08    0.93
  -4   1   3   18.87    0.71
  -3  -1   3   55.18    1.24
  -3  -1   3   55.56    1.59
   3  -1  -3   56.08    1.66
   3  -1  -3   55.04    1.22
  -3  -1   3   55.56    1.11
  -3  -1   3   57.48    1.05
   3  -1  -3   55.91    1.40
   3  -1  -3   55.98    1.05
   3  -1  -3   55.99    1.14
  -3  -1   3   54.24    1.30
  -3  -1   3   54.62    1.10
   3  -1  -3   56.27    1.10
   3   1  -3   55.11    1.10
  -3   1   3   57.48    1.13
  -3   1   3   57.01    1.05
  -3   1   3   57.19    1.43
   3   1  -3   56.05    1.24
   3   1  -3   55.45    1.13
  -3   1   3   55.71    1.60
   3   1  -3   56.38    1.61
   3   1  -3   56.91    1.07
  -3   1   3   54.98    1.09
  -3   1   3   55.61    1.22
  -2  -1   3   -0.14    0.10
   2  -1  -3   -0.21    0.10
   2  -1  -3   -0.02    0.11
  -2  -1   3   -0.16    0.09
   2  -1  -3   -0.16    0.10
  -2  -1   3   -0.07    0.12
   2  -1  -3    0.14    0.10
  -2  -1   3   -0.18    0.08
   2  -1  -3   -0.10    0.12
  -2  -1   3   -0.08    0.11
  -2   1   3    0.00    0.11
  -2   1   3   -0.11    0.08
   2   1  -3    0.01    0.11
   2   1  -3    0.07    0.12
  -2   1   3   -0.08    0.10
  -2   1   3   -0.07    0.09
  -2   1   3   -0.02    0.09
   2   1  -3    0.09    0.11
   2   1  -3   -0.04    0.13
   2   1  -3   -0.01    0.11
  -1  -1   3  958.89   12.37
  -1  -1   3  914.66   12.22
   1  -1  -3  919.62   12.19
   1  -1  -3  890.78   13.47
   1  -1  -3  925.98   13.28
   1  -1  -3  945.54   19.51
  -1  -1   3  866.26   13.39
  -1  -1   3  970.78   13.25
   1  -1  -3  923.54   12.12
   1   1  -3  878.15   18.87
  -1   1   3  882.60   11.78
  -1   1   3  927.99   13.14
   1   1  -3  904.36   13.39
   1   1  -3  939.20   12.33
   1   1  -3  968.81   13.49
   1   1  -3  934.35   19.05
  -1   1   3  916.44   12.14
   1   1  -3  926.38   12.27
  -1   1   3  937.89   18.86
   0  -1  -3   80.60    1.05
   0  -1   3   79.99    1.16
   0  -1  -3   86.28    1.17
   0  -1   3   82.30    1.23
   0  -1  -3   81.86    1.04
   0  -1  -3   79.62    1.19
   0   1  -3   82.60    1.14
   0   1  -3   82.87    1.14
   0   1  -3   82.64    2.02
   0   1   3   82.50    1.06
   0   1  -3   80.94    1.26
   0   1   3   80.71    1.07
   1  -1   3   23.30    0.42
   1  -1   3   22.15    0.42
   1  -1   3   18.92    0.40
  -1  -1  -3   24.45    0.35
  -1   1  -3   22.89    0.47
  -1   1  -3   22.43    0.40
  -1   1  -3   22.07    0.40
  -1   1  -3   23.18    0.98
  -2  -1  -3   -0.06    0.05
   2  -1   3    0.08    0.06
   2  -1   3    0.06    0.09
   2  -1   3    0.13    0.05
  -2  -1  -3    0.07    0.07
  -2  -1  -3    0.01    0.04
  -2  -1  -3    0.05    0.04
   2   1   3    0.11    0.06
  -2   1  -3   -0.07    0.08
  -2   1  -3    0.06    0.07
  -2   1  -3   -0.05    0.11
   2   1   3    0.07    0.06
  -2   1  -3    0.01    0.07
  -3  -1  -3   69.78    2.40
  -3  -1  -3   70.14    1.04
  -3  -1  -3   70.65    1.03
   3  -1   3   73.48    1.22
  -3  -1  -3   68.80    1.17
  -3  -1  -3   71.00    1.26
   3  -1   3   71.51    1.14
   3   1   3   70.82    1.07
   3   1   3   71.33    1.11
  -3   1  -3   71.96    2.41
  -3   1  -3   71.43    1.12
  -3   1  -3   70.37    1.31
   4  -1   3    2.15    0.24
  -4  -1  -3    1.95    0.19
   4  -1   3    2.15    0.23
  -4  -1  -3    1.81    0.24
  -4  -1  -3    1.29    0.34
   4  -1   3    2.01    0.22
  -4  -1  -3    1.98    0.20
  -4  -1  -3    1.87    0.18
   4   1   3    1.89    0.20
  -4   1  -3    2.00    0.21
  -4   1  -3    2.13    0.27
  -4   1  -3    1.50    0.38
  -4   1  -3    1.80    0.20
   5  -1   3   10.06    0.47
   5  -1   3   11.34    0.47
  -5  -1  -3   10.39    1.05
  -5  -1  -3   10.29    0.41
  -5  -1  -3   10.63    0.44
  -5  -1  -3   10.58    0.52
  -5   1  -3   11.17    1.09
  -5   1  -3    9.87    0.45
   5   1   3   10.27    0.44
  -5   1  -3   10.70    0.45
  -5   1  -3   10.99    0.55
  -6  -1  -3    9.00    0.55
   6  -1   3    9.50    0.50
  -6  -1  -3    8.05    1.08
  -6   1  -3    9.91    0.59
   6   1   3    9.50    0.48
  -6   1  -3    9.95    1.09
  -7  -1  -3    0.41    0.26
  -7  -1  -3   -0.23    0.30
   7  -1   3    0.30    0.21
   7   1   3    0.14    0.21
  -7   1  -3    0.13    0.36
  -7   1  -3    0.26    0.26
  -8  -1  -3    0.80    0.48
   8  -1   3    1.16    0.31
  -8  -1  -3    1.18    0.36
   8   1   3    1.21    0.30
  -8   1  -3    2.07    0.43
  -8   1  -3    0.92    0.43
  -9  -1  -3    0.59    0.31
  -9  -1  -3    0.31    0.42
   9  -1   3   -0.22    0.26
  -9   1  -3    0.10    0.29
   9   1   3    0.26    0.27
  -9   1  -3    0.01    0.27
 -12  -2   3    0.66    0.49
 -12  -2   3    0.40    0.45
  12  -2  -3   -0.26    0.39
  12   2  -3    0.36    0.32
 -12   2   3    0.87    0.47
 -12   2   3   -0.21    0.42
 -11  -2   3    0.50    0.41
  11  -2  -3    0.08    0.29
 -11  -2   3    0.04    0.23
 -11  -2   3   -0.08    0.31
 -11   2   3    0.12    0.39
 -11   2   3   -0.26    0.28
 -11   2   3    0.31    0.28
  11   2  -3   -0.25    0.34
 -10  -2   3    3.74    0.67
  10  -2  -3    4.84    0.58
 -10  -2   3    5.60    0.78
 -10  -2   3    5.76    0.66
  10   2  -3    5.36    0.64
  10   2  -3    5.09    0.52
 -10   2   3    3.74    0.72
 -10   2   3    6.35    0.83
 -10   2   3    4.99    0.62
  -9  -2   3    2.72    0.56
   9  -2  -3    4.65    0.58
  -9  -2   3    4.48    0.59
  -9  -2   3    4.77    0.70
  -9   2   3    4.51    0.69
  -9   2   3    2.81    0.55
   9   2  -3    3.91    0.51
   9   2  -3    4.67    0.57
  -9   2   3    4.03    0.58
   8  -2  -3    0.07    0.39
  -8  -2   3   -0.29    0.18
   8  -2  -3   -0.36    0.27
   8  -2  -3    0.10    0.13
  -8  -2   3   -0.18    0.30
  -8  -2   3   -0.05    0.22
  -8   2   3   -0.26    0.20
   8   2  -3   -0.16    0.23
  -8   2   3   -0.26    0.31
   8   2  -3   -0.07    0.17
  -8   2   3   -0.28    0.30
   8   2  -3   -0.30    0.28
   7  -2  -3    1.22    0.38
   7  -2  -3    0.94    0.32
   7  -2  -3    1.32    0.18
  -7  -2   3    1.11    0.31
  -7  -2   3    1.46    0.36
  -7  -2   3    1.58    0.40
   7   2  -3    1.29    0.33
   7   2  -3    1.45    0.09
   7   2  -3    1.64    0.10
   7   2  -3    1.33    0.31
  -7   2   3    1.83    0.39
   7   2  -3    1.23    0.41
  -7   2   3    0.99    0.29
  -7   2   3    1.41    0.31
   6  -2  -3    5.75    0.42
   6  -2  -3    4.76    0.39
  -6  -2   3    4.96    0.55
   6  -2  -3    4.99    0.33
  -6  -2   3    5.03    0.47
  -6  -2   3    5.10    0.51
   6  -2  -3    5.67    0.69
   6   2  -3    5.14    0.70
  -6   2   3    5.35    0.51
  -6   2   3    5.93    0.49
   6   2  -3    5.08    0.40
  -6   2   3    5.53    0.57
   6   2  -3    4.72    0.24
  -5  -2   3    7.89    0.46
  -5  -2   3    7.55    0.59
   5  -2  -3    7.91    0.48
   5  -2  -3    8.15    0.71
   5  -2  -3    7.81    0.44
  -5  -2   3    7.93    0.58
  -5  -2   3    7.91    0.54
   5  -2  -3    8.50    0.61
  -5  -2   3    8.34    0.45
   5  -2  -3    8.23    0.40
   5  -2  -3    8.07    0.48
  -5   2   3    7.95    0.54
  -5   2   3    7.97    0.46
   5   2  -3    7.75    0.71
   5   2  -3    8.09    0.48
  -5   2   3    7.49    0.50
   5   2  -3    8.25    0.46
   5   2  -3    8.92    0.48
  -5   2   3    8.38    0.63
  -4  -2   3   32.88    1.07
   4  -2  -3   33.38    0.97
  -4  -2   3   33.58    0.90
  -4  -2   3   34.65    1.20
   4  -2  -3   33.24    0.86
   4  -2  -3   32.55    1.27
  -4  -2   3   32.00    0.98
   4  -2  -3   33.73    0.87
   4  -2  -3   33.88    0.84
  -4  -2   3   33.10    0.86
   4  -2  -3   34.15    1.14
  -4  -2   3   32.60    0.81
   4  -2  -3   32.81    0.89
  -4   2   3   32.02    0.96
  -4   2   3   32.50    1.25
  -4   2   3   33.82    1.17
   4   2  -3   32.29    0.85
   4   2  -3   31.60    0.87
   4   2  -3   33.11    0.82
  -4   2   3   31.73    0.87
   4   2  -3   33.51    0.98
  -4   2   3   32.12    0.85
   4   2  -3   32.77    1.23
  -3  -2   3   67.48    1.30
   3  -2  -3   67.52    1.40
  -3  -2   3   68.68    1.81
  -3  -2   3   66.65    1.42
   3  -2  -3   66.96    1.31
   3  -2  -3   67.44    1.70
   3  -2  -3   67.26    1.88
   3  -2  -3   67.60    1.40
  -3  -2   3   69.03    1.22
  -3  -2   3   68.04    1.29
   3  -2  -3   67.36    1.25
   3  -2  -3   69.38    1.22
   3   2  -3   67.97    1.22
  -3   2   3   67.72    1.20
  -3   2   3   67.22    1.29
   3   2  -3   67.41    1.42
   3   2  -3   67.06    1.82
  -3   2   3   68.38    1.86
  -3   2   3   67.39    1.39
   3   2  -3   67.69    1.26
  -3   2   3   65.99    1.25
  -3   2   3   68.86    1.76
   3   2  -3   65.69    1.30
  -2  -2   3   41.15    0.85
  -2  -2   3   40.33    0.94
   2  -2  -3   41.15    1.00
  -2  -2   3   39.83    1.23
   2  -2  -3   40.73    0.82
   2  -2  -3   42.07    0.79
   2  -2  -3   41.81    0.92
  -2  -2   3   40.76    0.80
  -2  -2   3   37.70    0.86
   2  -2  -3   41.58    1.27
   2  -2  -3   43.20    1.15
   2  -2  -3   41.86    0.85
  -2  -2   3   41.12    0.85
   2   2  -3   40.11    0.81
  -2   2   3   40.04    1.24
  -2   2   3   40.09    0.81
   2   2  -3   40.79    0.86
   2   2  -3   41.67    0.84
   2   2  -3   42.58    0.95
  -2   2   3   42.04    0.83
  -2   2   3   40.63    0.90
   2   2  -3   40.41    1.25
  -2   2   3   41.15    0.78
   1  -2  -3   40.57    0.71
   1  -2  -3   41.05    0.79
  -1  -2   3   40.80    0.80
  -1  -2   3   40.93    1.02
  -1  -2   3   40.39    0.86
  -1  -2   3   39.99    0.74
   1  -2  -3   40.43    0.68
  -1  -2   3   39.96    0.77
   1  -2  -3   39.85    0.75
   1  -2  -3   41.78    1.22
   1   2  -3   40.83    1.27
   1   2  -3   41.03    0.75
  -1   2   3   41.61    1.22
   1   2  -3   40.26    0.80
  -1   2   3   41.05    0.72
  -1   2   3   41.00    0.73
  -1   2   3   39.14    0.76
   1   2  -3   41.44    0.76
   1   2  -3   41.09    1.03
  -1   2   3   41.34    0.69
   0  -2   3   24.14    0.85
   0  -2  -3   22.97    0.86
   0  -2   3   23.66    0.49
   0  -2   3   23.95    0.52
   0  -2  -3   23.42    0.37
   0  -2   3   23.19    0.50
   0  -2  -3   23.68    0.36
   0  -2  -3   23.41    0.44
   0   2  -3   23.70    0.48
   0   2   3   23.20    0.38
   0   2  -3   23.24    0.48
   0   2  -3   23.13    0.53
   0   2  -3   23.44    0.85
   1  -2   3   23.86    0.49
  -1  -2  -3   22.03    0.35
   1  -2   3   24.26    0.52
  -1   2  -3   24.03    0.48
  -1   2  -3   24.19    0.55
  -1   2  -3   24.34    0.48
  -1   2  -3   24.68    1.02
   2  -2   3  126.48    1.82
  -2  -2  -3  127.29    1.82
  -2  -2  -3  133.78    1.89
   2  -2   3  130.95    1.99
   2   2   3  126.66    1.64
  -2   2  -3  132.19    3.44
  -2   2  -3  129.86    1.81
  -2   2  -3  133.22    1.81
  -2   2  -3  131.53    2.05
   2   2   3  128.09    1.65
   3  -2   3    4.97    0.28
  -3  -2  -3    4.45    0.18
   3  -2   3    4.49    0.27
  -3  -2  -3    4.26    0.25
  -3  -2  -3    4.51    0.19
  -3  -2  -3    4.16    0.21
   3  -2   3    5.33    0.29
   3   2   3    4.62    0.22
  -3   2  -3    4.80    0.25
   3   2   3    4.66    0.21
  -3   2  -3    4.53    0.25
  -3   2  -3    4.64    0.58
  -3   2  -3    4.16    0.29
  -4  -2  -3    0.25    0.11
  -4  -2  -3    0.09    0.10
   4  -2   3    0.29    0.16
   4  -2   3    0.15    0.14
  -4  -2  -3    0.23    0.14
  -4  -2  -3    0.26    0.23
  -4  -2  -3    0.17    0.11
  -4   2  -3    0.32    0.16
   4   2   3    0.29    0.11
  -4   2  -3    0.36    0.14
   4   2   3    0.28    0.13
  -4   2  -3    0.24    0.14
  -4   2  -3    0.01    0.21
  -5  -2  -3    8.58    0.37
   5  -2   3    9.10    0.46
   5  -2   3    9.24    0.46
  -5  -2  -3    8.86    0.40
  -5  -2  -3    8.02    0.90
  -5  -2  -3    8.33    0.47
  -5   2  -3    8.46    0.51
  -5   2  -3    7.96    0.41
  -5   2  -3    8.47    0.44
   5   2   3    8.31    0.38
  -5   2  -3    7.96    0.55
  -5   2  -3    9.77    1.02
  -6  -2  -3    0.09    0.36
   6  -2   3    0.55    0.24
  -6  -2  -3    0.59    0.24
  -6  -2  -3    0.36    0.15
  -6   2  -3    0.11    0.34
  -6   2  -3    0.21    0.23
   6   2   3    0.43    0.20
   7  -2   3   -0.34    0.22
  -7  -2  -3    0.14    0.21
  -7  -2  -3   -0.29    0.29
   7   2   3    0.12    0.20
  -7   2  -3   -0.05    0.35
  -7   2  -3    0.45    0.30
  -8  -2  -3    1.91    0.57
  -8  -2  -3    3.05    0.47
   8  -2   3    3.42    0.43
  -8   2  -3    2.37    0.62
   8   2   3    2.97    0.38
  -8   2  -3    3.30    0.50
   9  -2   3    0.06    0.30
  -9  -2  -3    0.14    0.26
  -9  -2  -3    0.21    0.33
   9   2   3    0.12    0.25
  -9   2  -3    0.41    0.31
  -9   2  -3    0.05    0.41
 -12  -3   3   -0.03    0.25
 -12  -3   3    0.18    0.33
  12  -3  -3   -0.50    0.38
  12   3  -3   -0.10    0.39
 -12   3   3   -0.26    0.36
 -12   3   3   -0.28    0.25
  11  -3  -3    0.05    0.37
 -11  -3   3    0.33    0.42
 -11  -3   3   -0.13    0.20
 -11  -3   3    0.03    0.24
 -11   3   3   -0.21    0.35
 -11   3   3   -0.10    0.36
  11   3  -3   -0.47    0.35
 -11   3   3    0.08    0.32
 -10  -3   3    2.98    0.60
 -10  -3   3    4.38    0.73
  10  -3  -3    3.41    0.52
 -10  -3   3    3.90    0.55
  10   3  -3    4.25    0.55
 -10   3   3    2.90    0.66
 -10   3   3    3.49    0.66
 -10   3   3    3.32    0.53
  10   3  -3    3.81    0.55
  -9  -3   3    2.10    0.45
  -9  -3   3    2.00    0.46
   9  -3  -3    2.17    0.46
  -9  -3   3    2.27    0.52
  -9   3   3    2.16    0.49
  -9   3   3    1.32    0.46
   9   3  -3    2.39    0.44
   9   3  -3    1.44    0.36
  -9   3   3    2.80    0.53
   8  -3  -3    0.92    0.20
  -8  -3   3    1.00    0.30
   8  -3  -3    1.16    0.38
  -8  -3   3    0.74    0.31
  -8  -3   3    1.10    0.41
   8  -3  -3    0.68    0.36
   8   3  -3    1.14    0.35
  -8   3   3    0.44    0.28
   8   3  -3    0.23    0.36
  -8   3   3    1.10    0.38
   8   3  -3    0.54    0.27
  -8   3   3    0.51    0.31
  -7  -3   3    0.41    0.23
  -7  -3   3    0.91    0.28
  -7  -3   3    0.62    0.31
   7  -3  -3    0.38    0.15
   7  -3  -3    0.34    0.30
   7  -3  -3    0.56    0.25
   7   3  -3    0.40    0.05
   7   3  -3    0.36    0.04
  -7   3   3    0.34    0.21
   7   3  -3    0.80    0.25
  -7   3   3    0.58    0.27
   7   3  -3    0.33    0.26
  -7   3   3    0.51    0.26
   6  -3  -3   28.63    0.82
  -6  -3   3   28.69    1.08
  -6  -3   3   27.79    1.28
   6  -3  -3   28.06    0.91
  -6  -3   3   28.68    0.95
   6  -3  -3   28.05    1.40
  -6   3   3   27.91    1.34
  -6   3   3   28.17    1.07
   6   3  -3   26.88    0.90
   6   3  -3   28.74    0.66
  -6   3   3   27.36    0.92
   6   3  -3   27.71    0.90
   6   3  -3   27.76    1.31
  -5  -3   3   31.46    0.93
   5  -3  -3   31.00    0.88
   5  -3  -3   32.49    1.29
   5  -3  -3   32.14    1.44
   5  -3  -3   31.95    0.88
  -5  -3   3   32.18    1.24
  -5  -3   3   33.75    1.08
  -5  -3   3   32.31    0.93
  -5   3   3   31.34    0.93
  -5   3   3   32.19    1.07
  -5   3   3   32.86    0.87
   5   3  -3   33.72    1.32
   5   3  -3   32.13    0.88
   5   3  -3   32.92    0.96
   5   3  -3   32.38    0.93
  -5   3   3   32.44    1.32
  -4  -3   3    0.45    0.21
   4  -3  -3    0.65    0.17
   4  -3  -3    0.36    0.20
   4  -3  -3    0.36    0.20
   4  -3  -3    0.32    0.11
  -4  -3   3    0.53    0.19
  -4  -3   3    0.63    0.23
   4  -3  -3    0.63    0.20
   4  -3  -3    0.39    0.15
  -4  -3   3    0.37    0.19
  -4  -3   3    0.34    0.17
  -4   3   3    0.19    0.16
  -4   3   3    0.38    0.21
  -4   3   3    0.33    0.15
  -4   3   3    0.29    0.18
   4   3  -3    0.55    0.20
   4   3  -3    0.38    0.18
   4   3  -3    0.36    0.20
   4   3  -3    0.55    0.19
  -4   3   3    0.43    0.12
  -4   3   3    0.37    0.14
   4   3  -3    0.33    0.19
  -4   3   3    0.25    0.17
  -3  -3   3    2.60    0.26
   3  -3  -3    1.58    0.27
   3  -3  -3    2.49    0.31
  -3  -3   3    2.18    0.31
   3  -3  -3    2.18    0.24
  -3  -3   3    2.52    0.23
  -3  -3   3    2.61    0.25
   3  -3  -3    2.99    0.27
   3  -3  -3    2.86    0.28
  -3  -3   3    2.42    0.25
   3  -3  -3    2.21    0.27
  -3   3   3    1.65    0.28
  -3   3   3    2.32    0.25
  -3   3   3    2.71    0.26
  -3   3   3    2.67    0.38
   3   3  -3    2.57    0.31
   3   3  -3    2.79    0.29
  -3   3   3    2.51    0.24
   3   3  -3    2.61    0.28
   3   3  -3    1.68    0.26
   3   3  -3    2.55    0.23
  -3   3   3    2.35    0.22
   2  -3  -3  439.33    5.51
   2  -3  -3  431.55    6.11
  -2  -3   3  426.98    5.61
   2  -3  -3  436.69    5.55
   2  -3  -3  432.43    8.48
  -2  -3   3  435.71    5.55
   2  -3  -3  441.61    9.17
  -2  -3   3  435.77    8.48
  -2  -3   3  430.74    9.41
  -2  -3   3  440.23    6.06
  -2  -3   3  421.49    6.18
   2  -3  -3  428.47    6.69
   2   3  -3  436.95    6.07
  -2   3   3  444.80    6.00
  -2   3   3  442.42    8.48
  -2   3   3  445.83    5.51
   2   3  -3  429.03    8.47
  -2   3   3  426.81    6.08
   2   3  -3  429.64    5.55
   2   3  -3  430.78    5.59
  -2   3   3  431.98    9.55
  -2   3   3  425.74    5.55
   1  -3  -3    2.52    0.19
  -1  -3   3    2.26    0.22
   1  -3  -3    1.77    0.23
  -1  -3   3    1.99    0.22
  -1  -3   3    1.98    0.19
  -1  -3   3    2.20    0.20
  -1  -3   3    2.28    0.22
   1  -3  -3    2.21    0.31
   1  -3  -3    2.15    0.16
   1  -3  -3    2.29    0.17
   1   3  -3    2.29    0.26
   1   3  -3    2.24    0.18
   1   3  -3    2.25    0.21
  -1   3   3    2.05    0.19
  -1   3   3    2.26    0.29
   1   3  -3    1.80    0.20
  -1   3   3    2.25    0.17
  -1   3   3    2.35    0.18
  -1   3   3    2.41    0.17
   0  -3  -3   35.45    0.65
   0  -3  -3   37.31    1.14
   0  -3  -3   36.76    0.57
   0  -3   3   35.59    1.14
   0  -3   3   36.35    0.70
   0  -3   3   37.70    0.76
   0  -3  -3   37.54    0.98
   0  -3   3   36.31    0.72
   0  -3  -3   36.26    0.58
   0   3   3   35.72    0.58
   0   3  -3   36.44    0.77
   0   3  -3   36.73    0.70
   0   3  -3   37.90    1.17
   0   3   3   36.66    0.57
   0   3   3   33.85    0.57
   0   3  -3   36.49    0.69
   1  -3   3   41.34    1.40
   1  -3   3   40.06    0.76
   1  -3   3   41.10    0.83
   1  -3   3   41.80    0.77
  -1  -3  -3   41.67    1.06
  -1  -3  -3   39.12    0.64
  -1  -3  -3   41.16    0.53
  -1   3  -3   39.38    0.84
  -1   3  -3   40.32    0.74
  -1   3  -3   41.68    0.75
  -1   3  -3   41.79    1.43
   1   3   3   41.14    0.57
   1   3   3   40.05    0.57
   2  -3   3    7.04    0.31
   2  -3   3    6.42    0.30
  -2  -3  -3    6.49    0.16
  -2  -3  -3    6.14    0.15
  -2  -3  -3    6.52    0.24
  -2  -3  -3    6.37    0.39
   2  -3   3    7.28    0.60
   2  -3   3    6.86    0.31
  -2  -3  -3    6.23    0.21
  -2   3  -3    6.97    0.29
  -2   3  -3    6.69    0.29
   2   3   3    6.45    0.19
  -2   3  -3    6.63    0.33
  -2   3  -3    6.65    0.63
  -3  -3  -3    3.26    0.23
  -3  -3  -3    3.40    0.20
  -3  -3  -3    3.41    0.17
  -3  -3  -3    3.28    0.16
   3  -3   3    3.25    0.26
   3  -3   3    3.51    0.26
  -3  -3  -3    3.40    0.32
   3  -3   3    3.31    0.27
  -3   3  -3    3.17    0.25
   3   3   3    3.23    0.19
   3   3   3    3.37    0.19
  -3   3  -3    2.66    0.45
  -3   3  -3    3.34    0.29
  -4  -3  -3    0.06    0.10
  -4  -3  -3    0.06    0.11
  -4  -3  -3   -0.07    0.10
   4  -3   3    0.19    0.14
  -4  -3  -3    0.12    0.10
  -4  -3  -3    0.04    0.12
   4  -3   3    0.26    0.17
  -4   3  -3    0.03    0.22
   4   3   3    0.15    0.12
  -4   3  -3   -0.25    0.19
  -4   3  -3    0.22    0.16
  -4   3  -3    0.02    0.15
   4   3   3    0.13    0.11
   5  -3   3    7.70    0.46
  -5  -3  -3    7.87    0.38
   5  -3   3    7.25    0.44
  -5  -3  -3    6.70    0.43
  -5  -3  -3    7.69    0.44
  -5  -3  -3    7.19    0.34
  -5  -3  -3    7.47    0.94
  -5   3  -3    6.95    0.49
   5   3   3    7.41    0.37
  -5   3  -3    7.22    0.41
  -5   3  -3    7.16    0.86
  -5   3  -3    6.81    0.42
   6  -3   3    3.71    0.40
  -6  -3  -3    4.41    0.41
  -6  -3  -3    2.95    0.60
  -6  -3  -3    4.21    0.37
  -6   3  -3    4.00    0.48
   6   3   3    4.50    0.35
  -6   3  -3    2.83    0.59
   7  -3   3    0.93    0.31
  -7  -3  -3    1.19    0.30
  -7  -3  -3    0.73    0.39
   7   3   3    0.81    0.24
  -7   3  -3    1.33    0.37
  -7   3  -3    1.03    0.42
  -8  -3  -3    1.59    0.52
  -8  -3  -3    3.02    0.46
   8  -3   3    2.34    0.40
  -8   3  -3    2.52    0.48
   8   3   3    2.23    0.33
  -8   3  -3    1.82    0.57
  -9  -3  -3    0.03    0.38
  -9  -3  -3    0.46    0.30
   9  -3   3   -0.06    0.28
   9   3   3    0.00    0.24
  -9   3  -3   -0.19    0.25
  -9   3  -3    0.36    0.33
 -12  -4   3    0.34    0.43
  12  -4  -3   -0.02    0.44
 -12  -4   3    0.08    0.37
 -12   4   3    0.36    0.44
  12   4  -3   -0.26    0.39
 -12   4   3   -0.23    0.29
  11  -4  -3    0.24    0.40
 -11  -4   3    0.15    0.41
 -11  -4   3    0.32    0.38
 -11   4   3    0.87    0.43
  11   4  -3    0.34    0.36
 -11   4   3    0.28    0.35
 -11   4   3    0.46    0.43
 -10  -4   3    0.72    0.36
 -10  -4   3    0.01    0.22
 -10  -4   3    0.50    0.38
  10  -4  -3    0.31    0.37
  10   4  -3    0.67    0.30
  10   4  -3    0.47    0.33
 -10   4   3    0.48    0.43
 -10   4   3    1.01    0.48
 -10   4   3    0.52    0.31
   9  -4  -3    0.86    0.33
   9  -4  -3    0.55    0.19
  -9  -4   3    0.79    0.36
  -9  -4   3    1.19    0.34
  -9  -4   3    0.84    0.33
   9   4  -3    0.87    0.33
  -9   4   3    1.03    0.41
  -9   4   3    0.54    0.38
  -9   4   3    1.04    0.46
   9   4  -3    0.96    0.30
   8  -4  -3   28.35    1.64
   8  -4  -3   27.08    0.88
  -8  -4   3   26.52    1.07
   8  -4  -3   23.90    0.97
  -8  -4   3   25.72    1.17
  -8  -4   3   25.74    1.49
  -8   4   3   25.38    1.20
   8   4  -3   26.96    1.49
  -8   4   3   25.44    1.53
   8   4  -3   24.39    1.00
  -8   4   3   26.69    1.10
   7  -4  -3    0.50    0.24
  -7  -4   3    0.81    0.31
  -7  -4   3    0.38    0.23
   7  -4  -3    0.27    0.39
   7  -4  -3    0.40    0.18
  -7  -4   3    0.75    0.28
   7   4  -3    0.30    0.06
   7   4  -3    0.52    0.33
  -7   4   3    0.49    0.27
  -7   4   3    0.16    0.30
   7   4  -3    0.32    0.05
  -7   4   3    0.45    0.13
   7   4  -3    0.38    0.29
  -7   4   3    0.20    0.21
   7   4  -3    0.49    0.27
  -6  -4   3   10.61    0.63
  -6  -4   3    9.42    0.65
   6  -4  -3   10.36    0.90
   6  -4  -3   10.28    0.51
   6  -4  -3   10.05    0.58
   6   4  -3   10.51    0.58
  -6   4   3   10.64    0.83
  -6   4   3    9.66    0.57
   6   4  -3    9.62    0.57
  -6   4   3   10.27    0.48
   6   4  -3   10.28    0.76
   6   4  -3   10.34    0.40
  -6   4   3   10.39    0.65
   5  -4  -3    3.96    0.34
   5  -4  -3    3.75    0.47
   5  -4  -3    3.88    0.34
  -5  -4   3    3.70    0.35
  -5  -4   3    3.98    0.46
  -5  -4   3    3.82    0.35
  -5  -4   3    4.00    0.43
   5   4  -3    3.89    0.35
  -5   4   3    4.17    0.44
   5   4  -3    3.83    0.38
  -5   4   3    3.98    0.54
   5   4  -3    3.99    0.38
   5   4  -3    3.93    0.30
   5   4  -3    4.13    0.55
  -5   4   3    3.67    0.36
  -5   4   3    4.23    0.32
  -4  -4   3    7.70    0.41
  -4  -4   3    7.55    0.43
  -4  -4   3    7.66    0.51
  -4  -4   3    7.65    0.42
   4  -4  -3    6.93    0.40
   4  -4  -3    7.91    0.44
   4  -4  -3    7.50    0.64
   4  -4  -3    7.63    0.46
   4  -4  -3    7.60    0.41
   4  -4  -3    7.67    0.57
  -4  -4   3    7.24    0.49
  -4   4   3    7.89    0.60
   4   4  -3    7.13    0.41
   4   4  -3    7.01    0.47
   4   4  -3    7.65    0.59
  -4   4   3    7.18    0.41
  -4   4   3    7.19    0.38
  -4   4   3    7.61    0.47
  -4   4   3    7.47    0.46
  -4   4   3    7.35    0.40
   4   4  -3    7.09    0.43
  -4   4   3    7.14    0.60
   4   4  -3    7.52    0.40
  -3  -4   3   35.62    1.00
  -3  -4   3   36.48    0.89
   3  -4  -3   35.41    0.86
   3  -4  -3   36.39    1.23
  -3  -4   3   37.03    1.18
   3  -4  -3   35.37    0.82
   3  -4  -3   36.76    1.32
   3  -4  -3   36.54    0.99
  -3  -4   3   37.09    0.85
  -3  -4   3   34.77    0.88
   3  -4  -3   36.35    0.97
   3   4  -3   35.50    0.86
   3   4  -3   35.33    0.89
   3   4  -3   35.54    0.84
  -3   4   3   35.77    1.24
  -3   4   3   36.85    0.88
   3   4  -3   36.18    1.20
  -3   4   3   36.66    0.83
  -3   4   3   35.90    0.86
  -3   4   3   36.61    0.96
  -3   4   3   36.72    0.97
  -3   4   3   35.60    1.27
   2  -4  -3   95.29    1.71
  -2  -4   3   91.36    1.77
  -2  -4   3   95.36    1.54
   2  -4  -3   94.20    1.50
   2  -4  -3   95.43    1.90
  -2  -4   3   94.92    1.67
  -2  -4   3   94.32    1.60
  -2  -4   3   95.33    2.17
   2  -4  -3   94.89    2.41
   2  -4  -3   94.13    1.52
   2  -4  -3   96.91    2.34
  -2   4   3   96.00    1.50
  -2   4   3   96.38    2.32
  -2   4   3   92.43    1.86
  -2   4   3   92.65    1.67
   2   4  -3   95.96    1.56
  -2   4   3   94.83    2.41
   2   4  -3   93.80    1.57
   2   4  -3   92.09    1.66
  -2   4   3   94.87    1.54
   2   4  -3   92.38    2.30
  -2   4   3   95.57    1.61
  -1  -4   3   39.71    0.84
   1  -4  -3   39.26    1.04
   1  -4  -3   39.41    1.19
  -1  -4   3   39.95    1.13
  -1  -4   3   39.92    0.86
   1  -4  -3   38.99    0.75
   1  -4  -3   38.45    0.72
   1  -4  -3   37.89    0.82
  -1  -4   3   38.24    0.80
  -1   4   3   38.47    0.76
  -1   4   3   40.05    0.73
   1   4  -3   40.09    0.81
  -1   4   3   39.08    1.17
  -1   4   3   38.42    0.80
   1   4  -3   37.31    0.79
   1   4  -3   41.12    1.18
   1   4  -3   40.18    0.88
  -1   4   3   39.91    0.75
   0  -4  -3   16.43    0.37
   0  -4   3   16.03    0.48
   0  -4   3   16.78    0.74
   0  -4   3   16.56    0.50
   0  -4  -3   16.56    0.62
   0  -4  -3   16.74    0.37
   0  -4  -3   16.89    0.69
   0  -4   3   16.35    0.46
   0  -4  -3   15.96    0.41
   0   4  -3   16.77    0.47
   0   4  -3   16.10    0.46
   0   4  -3   15.49    0.50
   0   4  -3   16.59    0.76
   0   4   3   16.59    0.38
  -1  -4  -3    0.44    0.14
  -1  -4  -3    0.51    0.08
   1  -4   3    0.63    0.14
   1  -4   3    0.44    0.13
   1  -4   3    0.44    0.13
   1  -4   3    0.31    0.16
  -1  -4  -3    0.62    0.08
  -1  -4  -3    0.52    0.09
  -1   4  -3    0.45    0.13
   1   4   3    0.49    0.04
  -1   4  -3    0.53    0.14
  -1   4  -3    0.40    0.14
  -1   4  -3    0.23    0.13
   1   4   3    0.46    0.08
   1   4   3    0.50    0.08
  -2  -4  -3    1.15    0.19
   2  -4   3    0.96    0.24
  -2  -4  -3    1.65    0.12
  -2  -4  -3    1.45    0.13
  -2  -4  -3    1.53    0.11
   2  -4   3    1.62    0.20
   2  -4   3    1.97    0.21
   2  -4   3    1.56    0.20
  -2   4  -3    1.79    0.20
  -2   4  -3    1.20    0.29
   2   4   3    1.53    0.13
   2   4   3    1.48    0.13
  -2   4  -3    1.78    0.20
  -2   4  -3    1.38    0.22
  -3  -4  -3    0.02    0.07
  -3  -4  -3    0.07    0.09
  -3  -4  -3    0.05    0.08
  -3  -4  -3   -0.03    0.09
   3  -4   3    0.21    0.15
  -3  -4  -3    0.03    0.10
   3  -4   3   -0.05    0.12
  -3   4  -3    0.23    0.16
  -3   4  -3    0.16    0.19
  -3   4  -3   -0.10    0.12
  -3   4  -3    0.04    0.13
   3   4   3    0.06    0.09
  -4  -4  -3   -0.02    0.10
   4  -4   3    0.05    0.19
  -4  -4  -3    0.04    0.10
  -4  -4  -3   -0.03    0.11
  -4  -4  -3   -0.07    0.12
   4  -4   3    0.07    0.14
   4   4   3   -0.08    0.11
  -4   4  -3    0.01    0.21
   4   4   3   -0.12    0.08
  -4   4  -3   -0.02    0.16
  -4   4  -3   -0.07    0.16
  -5  -4  -3   11.76    0.55
  -5  -4  -3   10.64    0.45
   5  -4   3   12.20    0.57
  -5  -4  -3   11.47    0.42
  -5  -4  -3   10.99    0.53
   5  -4   3   11.19    0.54
  -5   4  -3   12.54    1.17
   5   4   3   11.45    0.44
  -5   4  -3   11.51    0.63
  -5   4  -3   11.89    0.53
   6  -4   3   13.86    0.63
  -6  -4  -3   13.12    1.24
  -6  -4  -3   13.94    0.66
  -6  -4  -3   14.07    0.60
   6   4   3   13.78    0.53
  -6   4  -3   14.12    0.64
  -6   4  -3   14.79    1.32
  -6   4  -3   14.79    0.77
  -7  -4  -3    0.64    0.27
   7  -4   3   -0.26    0.26
  -7  -4  -3    0.28    0.29
  -7   4  -3    0.20    0.29
   7   4   3    0.38    0.21
  -7   4  -3    0.12    0.28
  -8  -4  -3    0.17    0.36
   8  -4   3   -0.11    0.24
  -8  -4  -3   -0.25    0.21
  -8   4  -3   -0.03    0.27
   8   4   3   -0.01    0.21
  -8   4  -3   -0.04    0.29
   9  -4   3    1.15    0.38
  -9  -4  -3    0.50    0.39
  -9  -4  -3    1.03    0.36
   9   4   3    1.00    0.30
  -9   4  -3    1.43    0.43
  -9   4  -3    0.92    0.49
 -12  -5   3    0.84    0.49
  12  -5  -3   -0.06    0.31
 -12  -5   3    0.32    0.30
  12   5  -3    0.00    0.43
 -12   5   3    0.39    0.36
 -12   5   3   -0.23    0.46
 -11  -5   3   -0.17    0.33
 -11  -5   3    0.04    0.34
  11  -5  -3   -0.39    0.37
 -11   5   3    0.02    0.34
 -11   5   3   -0.27    0.26
  11   5  -3    0.60    0.38
 -11   5   3    0.05    0.39
 -10  -5   3    0.38    0.32
 -10  -5   3    0.34    0.33
  10  -5  -3    1.10    0.45
 -10  -5   3    0.75    0.38
  10   5  -3    0.53    0.31
 -10   5   3    0.33    0.28
  10   5  -3    0.62    0.34
 -10   5   3    0.45    0.43
 -10   5   3    0.34    0.41
  -9  -5   3   14.91    0.83
  -9  -5   3   16.13    1.31
   9  -5  -3   14.38    0.68
   9  -5  -3   14.82    0.82
  -9  -5   3   15.13    0.97
  -9   5   3   15.43    1.04
   9   5  -3   14.57    0.79
  -9   5   3   14.36    1.28
   9   5  -3   15.45    0.84
  -9   5   3   16.27    0.88
  -8  -5   3   17.89    1.01
  -8  -5   3   16.25    0.88
   8  -5  -3   17.92    0.77
  -8  -5   3   16.44    1.23
   8  -5  -3   18.11    0.90
  -8   5   3   16.63    0.67
   8   5  -3   18.21    1.23
  -8   5   3   15.43    0.83
  -8   5   3   17.28    0.97
   8   5  -3   16.02    0.80
  -8   5   3   17.46    1.36
  -7  -5   3    3.69    0.54
   7  -5  -3    3.96    0.46
   7  -5  -3    4.42    0.45
   7  -5  -3    2.56    0.57
  -7  -5   3    4.99    0.55
  -7   5   3    4.21    0.54
  -7   5   3    3.08    0.54
   7   5  -3    4.00    0.21
   7   5  -3    3.94    0.40
  -7   5   3    4.31    0.55
  -7   5   3    4.22    0.36
   7   5  -3    3.21    0.50
   7   5  -3    3.58    0.43
   6  -5  -3    1.33    0.29
   6  -5  -3    0.96    0.40
  -6  -5   3    1.20    0.34
   6  -5  -3    0.89    0.20
  -6  -5   3    1.06    0.32
  -6   5   3    1.14    0.30
  -6   5   3    0.95    0.18
   6   5  -3    1.03    0.16
   6   5  -3    1.18    0.29
  -6   5   3    1.05    0.28
   6   5  -3    0.79    0.30
   6   5  -3    1.11    0.26
  -6   5   3    0.84    0.28
  -5  -5   3    4.24    0.45
  -5  -5   3    3.94    0.37
   5  -5  -3    3.04    0.49
   5  -5  -3    3.88    0.40
   5  -5  -3    4.58    0.39
  -5  -5   3    4.02    0.48
   5   5  -3    3.20    0.38
   5   5  -3    4.08    0.32
   5   5  -3    3.41    0.38
   5   5  -3    4.18    0.54
  -5   5   3    4.22    0.35
  -5   5   3    4.04    0.53
  -5   5   3    3.59    0.38
  -5   5   3    3.74    0.43
   4  -5  -3   17.59    0.70
  -4  -5   3   18.08    0.80
   4  -5  -3   18.28    0.72
  -4  -5   3   18.38    0.67
   4  -5  -3   17.76    0.62
   4  -5  -3   18.68    0.93
   4  -5  -3   16.70    0.72
   4  -5  -3   16.86    0.95
  -4  -5   3   17.51    0.66
  -4  -5   3   17.62    0.74
  -4  -5   3   16.81    0.61
   4   5  -3   17.63    0.63
  -4   5   3   17.70    0.68
  -4   5   3   17.23    0.65
   4   5  -3   18.32    0.85
  -4   5   3   17.37    0.62
  -4   5   3   18.80    1.02
   4   5  -3   17.24    0.64
  -4   5   3   17.11    0.71
  -4   5   3   17.77    0.72
   4   5  -3   17.26    0.65
   4   5  -3   16.79    0.66
  -3  -5   3   36.31    0.92
   3  -5  -3   37.01    1.33
  -3  -5   3   35.70    0.85
   3  -5  -3   36.39    0.86
   3  -5  -3   36.62    1.34
  -3  -5   3   37.23    1.19
   3  -5  -3   35.68    0.88
  -3  -5   3   38.03    1.05
  -3  -5   3   37.70    0.95
   3  -5  -3   37.44    1.01
   3  -5  -3   36.00    1.02
   3   5  -3   36.12    1.20
  -3   5   3   37.22    1.40
  -3   5   3   34.90    0.97
  -3   5   3   37.49    1.01
  -3   5   3   36.33    0.84
   3   5  -3   36.83    0.90
  -3   5   3   36.18    0.90
  -3   5   3   35.74    0.90
   3   5  -3   35.19    0.92
   3   5  -3   35.28    0.86
  -3   5   3   35.10    1.27
  -2  -5   3   61.47    1.36
  -2  -5   3   61.85    1.26
  -2  -5   3   62.34    1.64
  -2  -5   3   60.61    1.22
   2  -5  -3   60.28    1.12
   2  -5  -3   61.71    1.28
  -2  -5   3   61.13    1.15
   2  -5  -3   61.29    1.44
   2  -5  -3   62.09    1.15
   2  -5  -3   63.25    1.87
   2  -5  -3   62.91    1.74
   2   5  -3   58.86    1.67
  -2   5   3   60.43    1.26
  -2   5   3   60.97    1.41
   2   5  -3   61.96    1.17
  -2   5   3   61.50    1.69
  -2   5   3   62.36    1.12
   2   5  -3   60.00    1.26
  -2   5   3   61.17    1.16
  -2   5   3   61.70    1.86
   2   5  -3   62.05    1.19
  -1  -5   3    2.55    0.23
   1  -5  -3    2.47    0.32
   1  -5  -3    2.28    0.22
  -1  -5   3    2.36    0.24
   1  -5  -3    2.78    0.32
  -1  -5   3    2.65    0.24
   1  -5  -3    2.39    0.21
  -1  -5   3    2.57    0.32
   1  -5  -3    2.54    0.21
   1  -5  -3    1.87    0.34
  -1   5   3    2.42    0.28
   1   5  -3    2.56    0.22
  -1   5   3    2.31    0.21
  -1   5   3    2.66    0.22
  -1   5   3    2.40    0.20
   1   5  -3    3.17    0.43
   1   5  -3    2.54    0.25
  -1   5   3    2.65    0.26
   1   5  -3    2.46    0.27
   0  -5  -3   16.86    0.47
   0  -5  -3   17.58    0.42
   0  -5   3   17.88    0.81
   0  -5  -3   17.94    0.69
   0  -5  -3   17.80    0.71
   0  -5   3   17.12    0.51
   0  -5   3   16.65    0.55
   0  -5  -3   17.79    0.43
   0  -5   3   17.55    0.54
   0   5  -3   18.36    0.85
   0   5   3   17.03    0.43
   0   5  -3   17.46    0.52
   0   5   3   17.49    0.42
   0   5  -3   16.54    0.50
   0   5  -3   16.75    0.56
   1  -5   3   15.93    0.85
  -1  -5  -3   15.05    0.63
  -1  -5  -3   15.31    0.68
  -1  -5  -3   15.06    0.37
   1  -5   3   15.84    0.54
   1  -5   3   16.17    0.51
  -1  -5  -3   14.79    0.41
  -1  -5  -3   15.56    0.37
   1  -5   3   15.20    0.50
  -1   5  -3   16.44    0.70
  -1   5  -3   16.89    0.50
  -1   5  -3   15.61    0.49
   1   5   3   14.82    0.34
  -1   5  -3   15.28    0.85
   1   5   3   15.32    0.37
  -1   5  -3   14.94    0.53
  -2  -5  -3    6.95    0.25
   2  -5   3    7.35    0.37
  -2  -5  -3    7.30    0.45
  -2  -5  -3    7.41    0.28
  -2  -5  -3    6.93    0.23
   2  -5   3    6.94    0.36
  -2   5  -3    7.95    0.68
   2   5   3    7.25    0.26
   2   5   3    7.08    0.19
  -2   5  -3    7.18    0.35
  -2   5  -3    6.75    0.48
   2   5   3    6.15    0.24
  -2   5  -3    7.18    0.41
  -3  -5  -3    7.98    0.36
  -3  -5  -3    7.40    0.28
  -3  -5  -3    7.98    0.27
   3  -5   3    7.62    0.40
  -3  -5  -3    7.09    0.30
  -3  -5  -3    7.88    0.46
   3  -5   3    7.81    0.41
  -3   5  -3    7.55    0.79
  -3   5  -3    7.08    0.38
   3   5   3    6.43    0.27
  -3   5  -3    7.91    0.44
   3   5   3    7.41    0.29
  -4  -5  -3    0.47    0.14
  -4  -5  -3    0.34    0.14
  -4  -5  -3    0.30    0.12
  -4  -5  -3    0.44    0.16
   4  -5   3    0.47    0.19
   4  -5   3    0.52    0.23
  -4   5  -3    0.67    0.24
  -4   5  -3    0.61    0.31
  -4   5  -3    0.33    0.18
  -5  -5  -3   12.03    0.58
   5  -5   3   12.18    0.58
  -5  -5  -3   11.16    0.43
  -5  -5  -3   12.09    0.58
   5  -5   3   11.59    0.58
  -5  -5  -3   11.07    0.48
  -5   5  -3   11.79    0.64
  -5   5  -3   11.44    1.16
   5   5   3   11.73    0.45
  -5   5  -3   11.61    0.54
   6  -5   3   51.98    1.26
  -6  -5  -3   47.05    1.29
  -6  -5  -3   50.12    1.23
   6   5   3   48.71    1.05
  -6   5  -3   45.48    1.38
  -6   5  -3   50.29    2.52
  -7  -5  -3    6.30    0.52
   7  -5   3    5.82    0.56
  -7  -5  -3    6.26    0.96
  -7   5  -3    5.98    0.66
   7   5   3    6.47    0.44
  -7   5  -3    6.38    1.00
  -8  -5  -3   -0.15    0.20
   8  -5   3    0.11    0.29
  -8  -5  -3    0.15    0.26
  -8   5  -3   -0.07    0.38
   8   5   3    0.09    0.22
  -8   5  -3    0.25    0.33
   9  -5   3   -0.24    0.31
  -9  -5  -3    0.42    0.31
  -9  -5  -3    0.36    0.42
   9   5   3   -0.07    0.22
  -9   5  -3   -0.08    0.45
  -9   5  -3    0.29    0.32
 -12  -6   3    0.37    0.42
 -12  -6   3    0.45    0.44
  12  -6  -3   -0.20    0.43
  12   6  -3    0.20    0.44
 -12   6   3   -0.32    0.49
 -12   6   3    0.24    0.46
 -11  -6   3    0.19    0.39
  11  -6  -3   -0.34    0.36
 -11  -6   3    0.04    0.25
 -11   6   3    0.19    0.38
  11   6  -3    0.08    0.37
 -11   6   3   -0.06    0.38
 -11   6   3   -0.13    0.31
 -10  -6   3   13.22    1.01
 -10  -6   3   13.19    1.31
 -10  -6   3   11.44    0.84
  10  -6  -3   13.27    0.92
 -10   6   3   11.81    0.82
 -10   6   3   13.75    1.48
  10   6  -3   13.00    0.86
  10   6  -3   12.68    0.82
 -10   6   3   13.78    1.06
  -9  -6   3    0.33    0.32
  -9  -6   3    0.11    0.27
   9  -6  -3    0.10    0.37
  -9  -6   3    0.15    0.28
   9  -6  -3   -0.25    0.21
  -9   6   3    0.12    0.30
  -9   6   3   -0.20    0.22
   9   6  -3    0.08    0.18
  -9   6   3    0.01    0.26
   8  -6  -3    2.08    0.34
   8  -6  -3    2.30    0.41
  -8  -6   3    2.14    0.49
  -8  -6   3    1.83    0.45
  -8  -6   3    2.48    0.46
   8   6  -3    2.02    0.44
   8   6  -3    1.92    0.44
  -8   6   3    1.91    0.27
  -8   6   3    2.67    0.57
  -8   6   3    1.70    0.46
  -8   6   3    2.73    0.50
   8   6  -3    2.68    0.42
  -7  -6   3    0.17    0.30
   7  -6  -3    0.16    0.19
   7  -6  -3    0.02    0.39
  -7  -6   3    0.39    0.25
   7  -6  -3    0.38    0.33
   7   6  -3    0.20    0.28
   7   6  -3    0.39    0.26
   7   6  -3    0.02    0.28
  -7   6   3    0.01    0.30
  -7   6   3    0.23    0.14
   7   6  -3    0.13    0.10
  -7   6   3   -0.02    0.29
  -7   6   3    0.02    0.24
  -6  -6   3    0.04    0.18
   6  -6  -3    0.04    0.17
   6  -6  -3    0.23    0.21
  -6  -6   3    0.29    0.21
   6  -6  -3    0.18    0.36
  -6  -6   3    0.03    0.24
  -6   6   3    0.27    0.23
   6   6  -3   -0.10    0.23
   6   6  -3    0.22    0.24
   6   6  -3    0.05    0.12
  -6   6   3    0.27    0.23
  -6   6   3    0.12    0.21
   6   6  -3    0.04    0.16
  -6   6   3    0.23    0.14
  -5  -6   3    0.31    0.16
   5  -6  -3    0.13    0.15
  -5  -6   3    0.13    0.24
   5  -6  -3    0.26    0.24
  -5  -6   3    0.61    0.23
   5  -6  -3    0.61    0.26
  -5   6   3    0.43    0.15
  -5   6   3    0.40    0.25
   5   6  -3    0.31    0.15
   5   6  -3    0.59    0.20
   5   6  -3    0.44    0.19
  -5   6   3    0.34    0.23
   5   6  -3    0.16    0.24
  -5   6   3    0.27    0.26
  -4  -6   3   15.24    0.62
  -4  -6   3   15.60    0.74
  -4  -6   3   15.34    0.64
   4  -6  -3   16.24    0.73
  -4  -6   3   15.41    0.74
   4  -6  -3   15.31    0.92
   4  -6  -3   16.52    0.91
   4  -6  -3   14.99    0.66
   4  -6  -3   15.71    0.63
   4   6  -3   14.98    0.59
  -4   6   3   15.58    0.96
  -4   6   3   15.00    0.58
   4   6  -3   15.03    0.77
   4   6  -3   16.25    0.63
  -4   6   3   15.90    0.67
   4   6  -3   15.97    0.64
   4   6  -3   16.04    0.63
  -4   6   3   14.68    0.67
  -4   6   3   15.08    0.62
   3  -6  -3   63.95    1.53
   3  -6  -3   64.59    1.99
   3  -6  -3   64.41    1.46
   3  -6  -3   62.60    1.29
  -3  -6   3   63.46    1.27
   3  -6  -3   63.70    1.27
  -3  -6   3   61.61    1.33
   3  -6  -3   63.92    1.90
  -3  -6   3   64.34    1.51
  -3  -6   3   65.97    1.84
  -3  -6   3   62.96    1.37
  -3  -6   3   64.37    1.75
  -3   6   3   62.51    1.87
   3   6  -3   63.91    1.29
   3   6  -3   66.31    1.47
   3   6  -3   63.39    1.39
   3   6  -3   65.21    1.76
  -3   6   3   65.05    1.26
  -3   6   3   64.23    1.51
  -3   6   3   62.66    1.42
   3   6  -3   62.63    1.31
  -3   6   3   64.95    2.09
  -3   6   3   62.82    1.29
   2  -6  -3   78.29    2.07
   2  -6  -3   76.60    1.36
   2  -6  -3   78.63    1.40
   2  -6  -3   77.64    1.56
  -2  -6   3   78.72    1.54
  -2  -6   3   78.73    1.42
  -2  -6   3   78.43    1.48
  -2  -6   3   79.92    2.09
   2  -6  -3   80.74    2.32
   2  -6  -3   77.55    1.74
   2   6  -3   79.10    1.56
  -2   6   3   78.89    2.31
   2   6  -3   75.80    1.43
  -2   6   3   76.70    1.53
  -2   6   3   78.32    1.41
  -2   6   3   76.45    2.01
  -2   6   3   78.33    1.37
   2   6  -3   77.32    2.03
   2   6  -3   80.12    1.44
  -2   6   3   76.66    1.70
   2   6  -3   78.28    1.72
   1  -6  -3    0.52    0.17
  -1  -6   3    0.80    0.19
   1  -6  -3    0.71    0.15
   1  -6  -3    0.68    0.16
  -1  -6   3    0.97    0.20
   1  -6  -3    0.44    0.27
  -1  -6   3    0.61    0.20
   1  -6  -3    0.66    0.17
   1  -6  -3    0.79    0.16
  -1  -6   3    0.56    0.17
  -1   6   3    0.66    0.15
   1   6  -3    0.80    0.19
  -1   6   3    0.71    0.16
  -1   6   3    0.80    0.16
  -1   6   3    0.52    0.14
  -1   6   3    0.83    0.16
   1   6  -3    0.92    0.21
   1   6  -3    0.74    0.23
   1   6  -3    0.99    0.20
   1   6  -3    0.64    0.18
   0  -6  -3    6.75    0.44
   0  -6  -3    6.50    0.31
   0  -6   3    6.84    0.37
   0  -6  -3    6.98    0.30
   0  -6  -3    6.85    0.29
   0  -6  -3    7.31    0.44
   0  -6   3    6.08    0.37
   0  -6   3    7.10    0.54
   0  -6   3    7.22    0.36
   0   6   3    6.79    0.29
   0   6  -3    6.74    0.34
   0   6  -3    6.28    0.50
   0   6  -3    6.70    0.36
   0   6   3    6.71    0.29
   0   6   3    7.00    0.44
   0   6  -3    6.26    0.38
   0   6   3    6.64    0.29
   0   6  -3    6.77    0.55
  -1  -6  -3   17.11    0.44
   1  -6   3   17.16    0.56
  -1  -6  -3   17.21    0.69
   1  -6   3   17.02    0.90
  -1  -6  -3   17.11    0.49
   1  -6   3   16.94    0.57
  -1  -6  -3   17.68    0.70
  -1  -6  -3   17.12    0.43
   1  -6   3   17.15    0.61
  -1   6  -3   17.56    0.98
  -1   6  -3   17.16    0.55
   1   6   3   16.97    0.44
  -1   6  -3   18.24    0.89
   1   6   3   15.52    0.43
  -1   6  -3   16.83    0.61
   2  -6   3    0.56    0.18
  -2  -6  -3    0.66    0.13
  -2  -6  -3    0.50    0.17
  -2  -6  -3    0.63    0.13
  -2  -6  -3    0.39    0.12
   2  -6   3    0.59    0.18
   2   6   3    0.78    0.11
  -2   6  -3    0.45    0.20
  -2   6  -3    0.61    0.18
  -2   6  -3    0.67    0.28
   2   6   3    0.73    0.14
   3  -6   3    2.63    0.31
   3  -6   3    2.64    0.31
  -3  -6  -3    2.79    0.32
  -3  -6  -3    2.69    0.20
  -3  -6  -3    2.86    0.22
  -3  -6  -3    2.44    0.24
  -3  -6  -3    2.74    0.22
   3   6   3    2.43    0.21
   3   6   3    2.64    0.16
  -3   6  -3    2.91    0.31
  -3   6  -3    2.13    0.32
[truncated: 672,986 more chars]
