# Supplementary material for: Crystal structure of 1,10-phenanthrolinium 3-hy­droxy-2,4,6-tri­nitro­phenolate
Source: Acta Crystallogr E Crystallogr Commun. 2015 Jun 13;71(Pt 7):783–5. doi: 10.1107/S2056989015010737 (PMC4518991; doi:10.1107/S2056989015010737)
Supplement: Supplementary file 2 [file e-71-00783-Isup2.hkl]

data_I                                                                          
_shelx_title ' SAPHEN in P2(1)/n'                                               
_shelx_refln_list_code          4                                               
_shelx_F_calc_maximum      206.87                                               
_exptl_crystal_F_000       872.00                                               
_reflns_d_resolution_high  0.7713                                               
                                                                                
loop_                                                                           
 _space_group_symop_operation_xyz                                               
 'x, y, z'                                                                      
 '-x+1/2, y+1/2, -z+1/2'                                                        
 '-x, -y, -z'                                                                   
 'x-1/2, -y-1/2, z-1/2'                                                         
                                                                                
_cell_length_a    10.0984                                                       
_cell_length_b    19.0072                                                       
_cell_length_c    10.5124                                                       
_cell_angle_alpha  90.000                                                       
_cell_angle_beta  118.419                                                       
_cell_angle_gamma  90.000                                                       
                                                                                
_shelx_F_squared_multiplier     1.000                                           
                                                                                
loop_                                                                           
 _refln_index_h                                                                 
 _refln_index_k                                                                 
 _refln_index_l                                                                 
 _refln_F_squared_calc                                                          
 _refln_F_squared_meas                                                          
 _refln_F_squared_sigma                                                         
 _refln_observed_status                                                         
   2   0   0      12195.22      10764.08        81.30 o                         
   4   0   0        132.16        152.52         3.33 o                         
   6   0   0        424.39        377.40         8.79 o                         
   8   0   0       1080.69       1033.92        21.43 o                         
  10   0   0        115.25        135.18        12.97 o                         
   1   1   0       3802.88       3236.11        45.98 o                         
   2   1   0       4521.62       4329.88        14.42 o                         
   3   1   0       1756.32       1781.39         7.86 o                         
   4   1   0         80.23         66.14         2.33 o                         
   5   1   0          2.54         -0.19         1.29 o                         
   6   1   0         10.24          9.24         1.81 o                         
   7   1   0        395.12        388.47         5.71 o                         
   8   1   0        266.16        278.28         8.74 o                         
   9   1   0         69.60         62.87         6.97 o                         
  10   1   0          0.01          4.76         4.75 o                         
  11   1   0         22.48         14.08         6.20 o                         
   0   2   0       2308.25       1343.84        53.37 o                         
   1   2   0        246.72        209.82         1.70 o                         
   2   2   0        471.22        422.55         2.88 o                         
   3   2   0       5914.20       5537.20        22.63 o                         
   4   2   0       1340.36       1383.71         8.09 o                         
   5   2   0        136.66        161.59         3.52 o                         
   6   2   0        367.86        372.74         5.41 o                         
   7   2   0        178.00        177.98         4.74 o                         
   8   2   0          0.04         -3.46         3.46 o                         
   9   2   0         90.91        100.90         8.10 o                         
  10   2   0         18.01         17.75         5.52 o                         
  11   2   0          3.39          1.16         5.20 o                         
   1   3   0        598.20        606.74         3.54 o                         
   2   3   0       2135.56       2072.26         8.63 o                         
   3   3   0       1210.23       1172.72         6.24 o                         
   4   3   0        800.21        888.33         5.69 o                         
   5   3   0          1.05         -0.27         1.45 o                         
   6   3   0        122.91        120.19         3.72 o                         
   7   3   0        338.12        345.79         6.49 o                         
   8   3   0        534.13        518.38        11.22 o                         
   9   3   0        162.70        160.52        13.38 o                         
  10   3   0         11.21         14.15         5.51 o                         
  11   3   0         34.42         31.95         6.86 o                         
   0   4   0      17547.28      15322.71       136.48 o                         
   1   4   0       1899.98       1890.30         8.53 o                         
   2   4   0        839.09        858.20         5.13 o                         
   3   4   0        157.21        168.09         2.45 o                         
   4   4   0       1233.45       1274.12         8.24 o                         
   5   4   0         12.11         10.48         1.26 o                         
   6   4   0         39.03         45.92         3.36 o                         
   7   4   0        512.20        510.77         7.50 o                         
   8   4   0        943.44        881.44        17.36 o                         
   9   4   0          0.08         -4.13         4.13 o                         
  10   4   0          7.25         12.99         5.38 o                         
  11   4   0          8.75          8.57         6.17 o                         
   1   5   0         64.48         42.84         1.55 o                         
   2   5   0        105.40        109.90         2.09 o                         
   3   5   0       3589.69       3529.71        14.37 o                         
   4   5   0        347.53        383.09         4.45 o                         
   5   5   0         81.31         80.82         3.00 o                         
   6   5   0         11.12          8.00         2.12 o                         
   7   5   0        440.37        443.08         7.71 o                         
   8   5   0          8.35         10.51         3.57 o                         
   9   5   0         30.18         25.44         5.52 o                         
  10   5   0         14.79         22.72         5.76 o                         
  11   5   0          5.20          7.33         5.95 o                         
   0   6   0       3483.60       3402.33        19.85 o                         
   1   6   0       5211.17       5037.24        19.63 o                         
   2   6   0        170.20        162.17         2.43 o                         
   3   6   0          1.41          4.41         1.09 o                         
   4   6   0       2051.83       2216.18        12.97 o                         
   5   6   0          9.22          8.23         1.66 o                         
   6   6   0         24.66         17.58         2.65 o                         
   7   6   0          7.03         10.04         3.04 o                         
   8   6   0        508.01        519.95        10.48 o                         
   9   6   0         67.43         66.43         7.35 o                         
  10   6   0         11.19         11.81         5.46 o                         
  11   6   0          0.05          2.34         5.75 o                         
   1   7   0       4513.44       4499.49        17.65 o                         
   2   7   0        301.77        324.45         3.85 o                         
   3   7   0       7291.63       7413.07        32.30 o                         
   4   7   0          0.41          1.93         1.34 o                         
   5   7   0         81.85         75.80         3.55 o                         
   6   7   0         88.40         84.75         3.87 o                         
   7   7   0        117.61        120.29         5.97 o                         
   8   7   0         34.62         46.65         6.83 o                         
   9   7   0         14.30         10.22         5.19 o                         
  10   7   0          1.10          4.99         5.32 o                         
   0   8   0         29.85         34.99         3.17 o                         
   1   8   0        136.33        100.06         2.91 o                         
   2   8   0        890.46        924.07         7.22 o                         
   3   8   0        506.31        529.48         5.78 o                         
   4   8   0         45.34         68.64         2.77 o                         
   5   8   0         39.03         43.73         2.59 o                         
   6   8   0        483.77        479.10         7.14 o                         
   7   8   0          1.27         -3.28         3.28 o                         
   8   8   0         19.27         15.23         6.14 o                         
   9   8   0          2.19         -4.59         4.59 o                         
  10   8   0          0.00          3.19         5.80 o                         
   1   9   0       1800.48       1839.65        10.86 o                         
   2   9   0         81.79        100.87         3.58 o                         
   3   9   0         10.44         17.51         2.16 o                         
   4   9   0        240.98        239.86         4.60 o                         
   5   9   0         29.17         22.53         2.30 o                         
   6   9   0        170.87        173.26         5.91 o                         
   7   9   0         20.82         10.08         3.78 o                         
   8   9   0         57.68         61.62         6.85 o                         
   9   9   0        142.43        143.56        10.47 o                         
  10   9   0         98.65        131.28        13.13 o                         
   0  10   0       1213.01       1301.27        14.76 o                         
   1  10   0       1477.09       1483.33        11.46 o                         
   2  10   0         56.39         60.54         3.43 o                         
   3  10   0         24.82         23.48         2.38 o                         
   4  10   0         32.80         39.77         3.10 o                         
   5  10   0          1.05         -1.73         1.73 o                         
   6  10   0        959.41        917.14        10.13 o                         
   7  10   0         52.39         51.72         5.11 o                         
   8  10   0         47.28         52.37         6.55 o                         
   9  10   0         90.71         97.34        10.71 o                         
  10  10   0         20.38         29.92         6.87 o                         
   1  11   0         45.83         54.83         3.16 o                         
   2  11   0        167.48        144.63         4.79 o                         
   3  11   0        336.21        336.67         6.55 o                         
   4  11   0        110.49        109.30         4.73 o                         
   5  11   0        381.51        372.90         6.42 o                         
   6  11   0        843.39        796.28        11.53 o                         
   7  11   0         45.65         51.76         5.10 o                         
   8  11   0         25.18         23.43         5.64 o                         
   9  11   0        107.76        116.06        12.53 o                         
  10  11   0         21.76         31.97         7.27 o                         
   0  12   0       1062.97       1137.08        17.20 o                         
   1  12   0        130.81        150.48         5.30 o                         
   2  12   0         88.57         94.93         4.85 o                         
   3  12   0        527.00        557.25         9.95 o                         
   4  12   0          0.60         -2.88         2.88 o                         
   5  12   0          3.28          0.53         3.09 o                         
   6  12   0          0.72          1.26         3.17 o                         
   7  12   0        410.88        435.34        11.99 o                         
   8  12   0         10.28         -0.40         5.35 o                         
   9  12   0         54.25         49.72         8.49 o                         
   1  13   0        479.25        509.32         8.28 o                         
   2  13   0        223.10        210.56         6.94 o                         
   3  13   0          6.03          5.34         3.05 o                         
   4  13   0         42.26         39.04         4.29 o                         
   5  13   0        147.04        113.35         5.80 o                         
   6  13   0         11.88          5.73         3.56 o                         
   7  13   0         11.45         11.21         4.92 o                         
   8  13   0          0.64          3.70         5.12 o                         
   9  13   0         21.39          9.68         6.72 o                         
   0  14   0        152.65        146.67         7.93 o                         
   1  14   0          5.22         18.65         3.51 o                         
   2  14   0         11.50         10.71         3.41 o                         
   3  14   0         14.46         14.90         3.96 o                         
   4  14   0         17.80         16.69         3.93 o                         
   5  14   0         34.50         30.89         4.27 o                         
   6  14   0        245.02        227.54         8.07 o                         
   7  14   0         14.16         11.89         7.93 o                         
   8  14   0         15.46         10.74         5.99 o                         
   9  14   0          2.53          2.60         6.87 o                         
   1  15   0        702.54        741.82        11.22 o                         
   2  15   0        204.27        221.68         7.47 o                         
   3  15   0          7.20          5.98         3.74 o                         
   4  15   0        118.27        107.73         6.63 o                         
   5  15   0         13.49          3.41         3.58 o                         
   6  15   0         78.13         72.40         5.97 o                         
   7  15   0         20.42          4.26         4.80 o                         
   8  15   0        117.76        108.51        10.08 o                         
   9  15   0          0.47         -4.39         6.27 o                         
   0  16   0         70.84         62.12         6.73 o                         
   1  16   0         74.98         81.30         5.80 o                         
   2  16   0        197.09        180.90         7.53 o                         
   3  16   0         75.05         70.01         5.56 o                         
   4  16   0          3.94         -2.78         3.35 o                         
   5  16   0         18.50         11.80         4.22 o                         
   6  16   0          1.15         -4.12         4.12 o                         
   7  16   0         27.84         26.87         6.31 o                         
   8  16   0         54.13         52.95        11.31 o                         
   1  17   0         49.02         53.00         5.62 o                         
   2  17   0         26.91         27.63         5.16 o                         
   3  17   0         65.88         93.31         6.24 o                         
   4  17   0         31.63         17.43         5.55 o                         
   5  17   0        181.37        162.75         9.24 o                         
   6  17   0         40.19         33.58         6.50 o                         
   7  17   0         22.42         28.57         6.64 o                         
   8  17   0          1.51         10.32         6.72 o                         
   0  18   0         18.98         12.28         7.24 o                         
   1  18   0         38.60         32.91         5.19 o                         
   2  18   0          0.02         -0.38         4.28 o                         
   3  18   0        824.67        838.26        14.67 o                         
   4  18   0        155.54        174.44         8.97 o                         
   5  18   0        141.85        118.57        11.21 o                         
   6  18   0          4.85          1.58         5.68 o                         
   7  18   0          4.73         11.46         6.06 o                         
   1  19   0         51.62         54.35         5.65 o                         
   2  19   0         47.45         43.92         6.28 o                         
   3  19   0        502.34        600.48        17.78 o                         
   4  19   0         20.88         22.66         4.99 o                         
   5  19   0          2.73         -4.87         5.43 o                         
   6  19   0         19.25         15.51         9.35 o                         
   7  19   0         25.90         29.86         7.81 o                         
   0  20   0         22.02         21.14         7.16 o                         
   1  20   0          1.89         -1.43         4.56 o                         
   2  20   0         26.86         40.81         6.12 o                         
   3  20   0         97.09        117.26         7.61 o                         
   4  20   0        189.10        190.52        12.83 o                         
   5  20   0          3.12         -7.01         7.01 o                         
   6  20   0          1.58         -5.78         5.78 o                         
   1  21   0         15.11         11.73         4.94 o                         
   2  21   0          1.80         -2.18         4.72 o                         
   3  21   0          2.00          0.65         6.12 o                         
   4  21   0         36.45         16.83        10.63 o                         
   5  21   0         60.80         54.91        10.63 o                         
   6  21   0          7.37          7.92        15.47 o                         
   0  22   0         19.10         20.55         8.29 o                         
   1  22   0         17.90         16.78         5.35 o                         
   2  22   0          3.28         -1.02         5.06 o                         
   3  22   0         84.81         90.75         8.61 o                         
   4  22   0        104.21        106.93        10.53 o                         
   5  22   0         35.57         39.23         8.83 o                         
   1  23   0         10.52         11.46         7.77 o                         
   2  23   0          1.23          5.07         5.50 o                         
   3  23   0         38.84         26.95         8.37 o                         
   4  23   0          4.15          2.26        15.09 o                         
   0  24   0        128.82        153.12        14.04 o                         
   1  24   0         62.35         73.58         7.90 o                         
   2  24   0          1.18         -6.18         6.18 o                         
 -11   0   1         45.96         54.39        12.02 o                         
  -9   0   1         30.71         23.61         6.39 o                         
  -7   0   1         36.27         50.33         4.87 o                         
  -5   0   1       2229.04       2413.57        19.64 o                         
  -3   0   1       2539.79       2526.40        13.97 o                         
  -1   0   1        746.68        678.11        16.28 o                         
   1   0   1        335.94        409.27         4.00 o                         
   3   0   1        118.91        134.58         3.23 o                         
   5   0   1        551.18        536.55         8.08 o                         
   7   0   1       4116.81       4134.39        28.14 o                         
   9   0   1        105.66        115.54        15.94 o                         
 -11   1   1         20.65         16.19         6.31 o                         
 -10   1   1          6.10          3.85         4.90 o                         
  -9   1   1        370.65        362.06        10.30 o                         
  -8   1   1        719.71        706.69        12.85 o                         
  -7   1   1         63.29         51.96         3.62 o                         
  -6   1   1         35.19         30.24         2.06 o                         
  -5   1   1         23.67         16.91         1.56 o                         
  -4   1   1        232.81        256.06         3.01 o                         
  -3   1   1        700.60        781.42         4.33 o                         
  -2   1   1        324.66        347.86         2.54 o                         
  -1   1   1        811.17        818.17         4.52 o                         
   0   1   1        192.50        154.09         3.86 o                         
   1   1   1        308.11        270.27         2.17 o                         
   2   1   1       1214.95       1161.03         7.26 o                         
   3   1   1       3613.47       3681.65        15.06 o                         
   4   1   1          1.75          3.57         1.24 o                         
   5   1   1        218.48        266.10         4.14 o                         
   6   1   1        389.90        353.93         4.62 o                         
   7   1   1         18.04         21.19         3.22 o                         
   8   1   1          3.60         -0.26         4.36 o                         
   9   1   1         19.36         24.58         5.37 o                         
  10   1   1         15.11         18.23         5.74 o                         
 -11   2   1         23.35         21.48         6.69 o                         
 -10   2   1         55.57         60.43         7.20 o                         
  -9   2   1        100.14         89.65         6.25 o                         
  -8   2   1        100.38         91.82         5.98 o                         
  -7   2   1        254.31        236.67         4.99 o                         
  -6   2   1          2.99          2.32         1.44 o                         
  -5   2   1       2742.21       3096.24        16.60 o                         
  -4   2   1        363.74        305.81         3.32 o                         
  -3   2   1        997.07        953.24         5.19 o                         
  -2   2   1       6700.24       6212.32        19.70 o                         
  -1   2   1       2736.90       2598.91         9.81 o                         
   0   2   1         96.34         89.60         1.14 o                         
   1   2   1         23.24         27.04         1.22 o                         
   2   2   1        875.55        818.72         4.89 o                         
   3   2   1         90.86         99.15         2.00 o                         
   4   2   1       5093.30       5270.92        20.54 o                         
   5   2   1         12.82          7.66         1.36 o                         
   6   2   1         46.31         38.39         2.04 o                         
   7   2   1         74.31         69.65         4.32 o                         
   8   2   1        488.13        486.84        13.11 o                         
   9   2   1         13.77         10.40         4.85 o                         
  10   2   1          5.79          5.96         5.08 o                         
 -11   3   1         81.27         97.52         9.02 o                         
 -10   3   1         62.29         56.53         6.90 o                         
  -9   3   1        147.72        135.24         7.48 o                         
  -8   3   1        974.15        915.97        13.52 o                         
  -7   3   1         27.07         22.12         2.49 o                         
  -6   3   1        294.56        307.92         5.05 o                         
  -5   3   1        826.93        930.69         7.61 o                         
  -4   3   1       3064.95       3337.09        13.29 o                         
  -3   3   1          2.22          1.26         0.83 o                         
  -2   3   1         53.93         45.08         1.44 o                         
  -1   3   1        464.35        466.25         3.11 o                         
   0   3   1       1531.20       1459.32         6.20 o                         
   1   3   1       1656.25       1621.61         7.27 o                         
   2   3   1        734.15        749.78         4.68 o                         
   3   3   1       1046.75       1101.93         6.56 o                         
   4   3   1         67.15         96.58         2.64 o                         
   5   3   1        103.82         98.79         2.82 o                         
   6   3   1         29.87         26.01         1.61 o                         
   7   3   1        135.66        122.24         5.89 o                         
   8   3   1        172.57        157.51        11.86 o                         
   9   3   1        146.24        154.57         9.17 o                         
  10   3   1         12.60         12.68         5.23 o                         
 -11   4   1          0.00          1.76         5.37 o                         
 -10   4   1         63.58         65.05         7.38 o                         
  -9   4   1         18.32         12.10         3.72 o                         
  -8   4   1        577.37        612.98        11.32 o                         
  -7   4   1        869.95        846.18         9.96 o                         
  -6   4   1       1408.23       1403.01        11.31 o                         
  -5   4   1         19.19         17.03         1.84 o                         
  -4   4   1        699.36        768.93         5.50 o                         
  -3   4   1        748.75        752.85         4.96 o                         
  -2   4   1       1390.29       1335.31         6.70 o                         
  -1   4   1        692.50        700.68         4.29 o                         
   0   4   1      18742.11      16571.81        66.01 o                         
   1   4   1         99.43         81.58         1.69 o                         
   2   4   1          0.19          0.12         0.75 o                         
   3   4   1         78.29         84.31         2.13 o                         
   4   4   1         31.81         39.44         1.97 o                         
   5   4   1        338.46        299.05         4.54 o                         
   6   4   1         82.67         86.54         3.05 o                         
   7   4   1         81.99         91.02         5.31 o                         
   8   4   1        205.09        179.42        10.46 o                         
   9   4   1         47.47         56.80         6.58 o                         
  10   4   1          2.76          4.65         4.87 o                         
 -11   5   1         38.26         40.00         7.28 o                         
 -10   5   1         10.32         15.47         5.59 o                         
  -9   5   1         55.05         51.23         4.88 o                         
  -8   5   1        505.10        523.24        10.67 o                         
  -7   5   1        361.17        334.46         7.27 o                         
  -6   5   1         47.41         47.47         2.86 o                         
  -5   5   1        632.17        635.61         6.15 o                         
  -4   5   1          0.19          8.24         1.33 o                         
  -3   5   1       1468.60       1414.91         7.51 o                         
  -2   5   1        121.72        118.37         2.12 o                         
  -1   5   1        592.96        562.03         4.20 o                         
   0   5   1       1914.14       1993.02         8.80 o                         
   1   5   1        603.65        619.53         4.31 o                         
   2   5   1        204.23        240.44         2.91 o                         
   3   5   1        356.93        374.70         3.81 o                         
   4   5   1        518.65        577.22         5.91 o                         
   5   5   1          8.17          7.61         1.66 o                         
   6   5   1        444.78        443.53         6.36 o                         
   7   5   1       1728.61       1799.18        17.82 o                         
   8   5   1         13.61         13.51         4.78 o                         
   9   5   1          3.08          2.12         4.62 o                         
  10   5   1         20.98         22.57         5.79 o                         
 -11   6   1         50.59         60.62         7.95 o                         
 -10   6   1          1.32          1.36         4.99 o                         
  -9   6   1          0.00          1.49         3.67 o                         
  -8   6   1         10.91         14.10         3.92 o                         
  -7   6   1         45.76         42.57         3.42 o                         
  -6   6   1          3.77          8.00         2.17 o                         
  -5   6   1        818.02        895.07         7.96 o                         
  -4   6   1        705.77        750.59         6.46 o                         
  -3   6   1       3684.34       3504.73        14.52 o                         
  -2   6   1       3763.32       3697.07        15.08 o                         
  -1   6   1       1412.05       1412.68         7.57 o                         
   0   6   1       6124.81       6213.90        22.16 o                         
   1   6   1         25.93         26.85         1.27 o                         
   2   6   1         26.97         20.54         1.29 o                         
   3   6   1       3849.42       4266.93        18.38 o                         
   4   6   1        816.92        796.53         7.24 o                         
   5   6   1         39.76         38.94         2.45 o                         
   6   6   1         10.60         15.93         2.31 o                         
   7   6   1        504.71        542.37        10.09 o                         
   8   6   1         18.75         19.64         5.15 o                         
   9   6   1         13.34         20.05         5.36 o                         
  10   6   1         37.41         47.28         7.11 o                         
 -11   7   1          6.08          3.02         5.71 o                         
 -10   7   1         21.53         13.19         6.00 o                         
  -9   7   1          0.11         -1.27         4.19 o                         
  -8   7   1        304.49        300.81         9.24 o                         
  -7   7   1        362.42        330.19         7.94 o                         
  -6   7   1        117.39        119.15         3.91 o                         
  -5   7   1        746.79        726.76         7.30 o                         
  -4   7   1        729.72        710.78         6.43 o                         
  -3   7   1       1650.39       1644.42         9.47 o                         
  -2   7   1       4145.19       3984.48        16.67 o                         
  -1   7   1        481.15        436.58         4.27 o                         
   0   7   1       4133.72       4041.12        16.47 o                         
   1   7   1        106.27         95.13         2.31 o                         
   2   7   1       3445.14       3573.44        15.03 o                         
   3   7   1        462.13        445.85         5.14 o                         
   4   7   1         53.03         74.54         2.78 o                         
   5   7   1        526.55        476.07         6.40 o                         
   6   7   1        322.73        323.90         5.93 o                         
   7   7   1        262.85        283.26         8.88 o                         
   8   7   1          0.19         -3.71         4.35 o                         
   9   7   1          3.40         -4.55         4.55 o                         
  10   7   1        166.39        217.34        16.31 o                         
 -11   8   1          6.31         -5.68         5.68 o                         
 -10   8   1          7.06         -0.31         4.77 o                         
  -9   8   1         89.47         89.62         8.11 o                         
  -8   8   1         36.88         34.15         4.74 o                         
  -7   8   1        467.83        430.25         9.57 o                         
  -6   8   1         13.72          8.84         2.13 o                         
  -5   8   1          8.00          5.37         1.82 o                         
  -4   8   1        141.90        144.78         3.63 o                         
  -3   8   1       1469.37       1537.40        10.40 o                         
  -2   8   1       2512.87       2692.29        13.00 o                         
  -1   8   1        284.44        292.49         3.81 o                         
   0   8   1        276.09        230.09         3.34 o                         
   1   8   1       1130.43       1199.20         7.94 o                         
   2   8   1        162.37        146.78         3.60 o                         
   3   8   1         60.38         78.35         2.80 o                         
   4   8   1          2.99          1.74         1.52 o                         
   5   8   1         12.05         11.00         2.37 o                         
   6   8   1        119.54        133.78         4.99 o                         
   7   8   1         59.11         48.47         5.74 o                         
   8   8   1          1.11          3.67         5.34 o                         
   9   8   1         10.41         10.60         5.31 o                         
  10   8   1          2.02          8.84         5.85 o                         
 -11   9   1          0.21         -4.56         6.06 o                         
 -10   9   1         44.41         38.79         7.18 o                         
  -9   9   1          1.65         -5.58         5.58 o                         
  -8   9   1         62.22         46.94         4.87 o                         
  -7   9   1         13.10          6.19         3.55 o                         
  -6   9   1       1125.43       1181.73        12.62 o                         
  -5   9   1        166.53        193.60         4.66 o                         
  -4   9   1        198.27        206.22         4.45 o                         
  -3   9   1       1088.94       1170.30         9.97 o                         
  -2   9   1       1038.58       1044.46         8.19 o                         
  -1   9   1        548.57        485.75         5.45 o                         
   0   9   1        668.39        705.33         6.35 o                         
   1   9   1        157.22        200.35         4.08 o                         
   2   9   1         25.70         15.69         2.06 o                         
   3   9   1          1.60          5.00         1.80 o                         
   4   9   1        160.44        163.30         4.15 o                         
   5   9   1          2.62          3.78         2.28 o                         
   6   9   1         13.19          9.72         3.24 o                         
   7   9   1         50.05         55.99         6.20 o                         
   8   9   1         19.66          9.83         6.65 o                         
   9   9   1         38.59         42.73         6.68 o                         
  10   9   1          0.01          6.75         6.00 o                         
 -10  10   1          0.18         -5.64         6.37 o                         
  -9  10   1         17.68         20.97         6.32 o                         
  -8  10   1          9.51          3.31         3.94 o                         
  -7  10   1       1066.93       1071.16        14.76 o                         
  -6  10   1        577.73        627.70         8.94 o                         
  -5  10   1        804.49        883.16        10.01 o                         
  -4  10   1         14.56         21.04         2.56 o                         
  -3  10   1         56.97         44.44         2.64 o                         
  -2  10   1         16.15         16.82         1.90 o                         
  -1  10   1        208.45        245.21         4.72 o                         
   0  10   1          3.86          3.50         1.87 o                         
   1  10   1        725.49        785.91         8.79 o                         
   2  10   1          3.47          7.41         2.11 o                         
   3  10   1        598.76        627.18         8.14 o                         
   4  10   1          1.23          0.57         1.35 o                         
   5  10   1        542.59        538.58         7.43 o                         
   6  10   1        608.57        608.99        10.18 o                         
   7  10   1          0.03          1.30         4.23 o                         
   8  10   1          0.12          3.75         4.93 o                         
   9  10   1         43.88         41.02         8.70 o                         
 -10  11   1          5.21          3.91         7.67 o                         
  -9  11   1         62.98         62.86         7.64 o                         
  -8  11   1          2.99         -1.70         3.73 o                         
  -7  11   1         95.96         96.14         5.99 o                         
  -6  11   1       1273.71       1276.88        13.81 o                         
  -5  11   1         15.50         13.51         3.17 o                         
  -4  11   1        146.95        168.11         6.60 o                         
  -3  11   1         52.90         47.20         2.96 o                         
  -2  11   1         25.76         28.58         2.57 o                         
  -1  11   1       1261.67       1316.52        13.10 o                         
   0  11   1        160.02        183.63         4.65 o                         
   1  11   1         47.97         54.91         3.23 o                         
   2  11   1        177.07        181.22         5.32 o                         
   3  11   1        498.72        512.71         7.87 o                         
   4  11   1        141.88        139.34         4.94 o                         
   5  11   1        290.70        284.33         6.46 o                         
   6  11   1         43.68         34.86         4.00 o                         
   7  11   1          1.62          2.16         4.44 o                         
   8  11   1         36.80         23.82         6.40 o                         
   9  11   1          0.05          1.96         6.61 o                         
 -10  12   1         13.68         -0.45         8.52 o                         
  -9  12   1          0.52          0.80         4.90 o                         
  -8  12   1         54.17         61.86         6.47 o                         
  -7  12   1          1.19         -1.22         3.71 o                         
  -6  12   1         23.11         21.80         3.92 o                         
  -5  12   1        154.85        161.38         7.11 o                         
  -4  12   1          6.94          5.93         3.05 o                         
  -3  12   1         27.10         29.48         3.85 o                         
  -2  12   1        307.35        318.69         6.52 o                         
  -1  12   1        365.56        406.25         7.77 o                         
   0  12   1        893.82        911.49        10.84 o                         
   1  12   1         14.70         10.51         2.57 o                         
   2  12   1        498.42        524.95         8.13 o                         
   3  12   1        219.53        211.79         6.41 o                         
   4  12   1          2.84          3.12         2.82 o                         
   5  12   1         36.99         36.94         4.08 o                         
   6  12   1        225.87        223.78         9.17 o                         
   7  12   1        125.88        121.90         8.56 o                         
   8  12   1         20.92         13.07         5.76 o                         
   9  12   1         78.68        110.05        12.47 o                         
 -10  13   1          1.44         -6.16         6.16 o                         
  -9  13   1          0.11         -0.29         6.21 o                         
  -8  13   1         58.48         39.58         6.40 o                         
  -7  13   1         31.96         29.50         4.65 o                         
  -6  13   1        182.76        158.28         6.73 o                         
  -5  13   1         10.59          8.91         3.76 o                         
  -4  13   1          0.37          0.19         3.21 o                         
  -3  13   1         18.33         13.93         3.78 o                         
  -2  13   1         34.68         28.82         2.83 o                         
  -1  13   1        548.74        526.12         9.29 o                         
   0  13   1        474.96        554.88         9.09 o                         
   1  13   1         27.42         26.02         3.75 o                         
   2  13   1         20.88         22.44         3.37 o                         
   3  13   1        178.02        162.27         5.76 o                         
   4  13   1         25.29         39.24         3.92 o                         
   5  13   1          5.45         -2.96         2.96 o                         
   6  13   1        126.51        130.10         7.55 o                         
   7  13   1          0.52         -1.71         4.41 o                         
   8  13   1          1.39          1.13         5.81 o                         
   9  13   1          8.92          7.25         9.91 o                         
  -9  14   1          0.06          2.85         9.41 o                         
  -8  14   1         55.55         61.12         7.23 o                         
  -7  14   1        111.59        112.62         7.20 o                         
  -6  14   1         18.29          9.58         3.70 o                         
  -5  14   1         27.81         30.22         4.46 o                         
  -4  14   1         63.11         68.96         5.37 o                         
  -3  14   1       1257.58       1303.23        15.94 o                         
  -2  14   1         67.41         62.51         3.85 o                         
  -1  14   1        490.35        552.27         9.35 o                         
   0  14   1          2.06         11.77         2.71 o                         
   1  14   1        517.37        514.32         9.84 o                         
   2  14   1          9.42          7.76         3.54 o                         
   3  14   1         47.89         32.70         4.26 o                         
   4  14   1        266.26        276.83         8.33 o                         
   5  14   1         31.48         27.15         4.09 o                         
   6  14   1          1.36         -4.35         4.35 o                         
   7  14   1         21.03          8.63         5.55 o                         
   8  14   1          2.43         -0.64         7.02 o                         
  -9  15   1          0.04         -5.65         5.65 o                         
  -8  15   1          3.01         -0.88         4.84 o                         
  -7  15   1          0.76         -4.18         4.18 o                         
  -6  15   1         10.79          4.34         3.90 o                         
  -5  15   1         11.52          2.80         3.34 o                         
  -4  15   1        259.83        234.66        11.35 o                         
  -3  15   1          7.64          6.75         3.73 o                         
  -2  15   1        147.58        140.37         5.19 o                         
  -1  15   1       1541.39       1618.24        16.61 o                         
   0  15   1        617.24        607.10        10.16 o                         
   1  15   1         40.52         43.32         4.51 o                         
   2  15   1        109.03        115.12         6.27 o                         
   3  15   1         76.83         60.85         5.21 o                         
   4  15   1         67.95         74.95         5.46 o                         
   5  15   1          3.22          0.30         3.71 o                         
   6  15   1          5.89         -4.24         4.24 o                         
   7  15   1         24.90         21.86         5.88 o                         
   8  15   1         16.45         16.29         9.10 o                         
  -9  16   1         52.87         55.42         8.88 o                         
  -8  16   1         24.83         18.55         6.58 o                         
  -7  16   1          8.53         -0.06         5.43 o                         
  -6  16   1          6.94          4.87         4.16 o                         
  -5  16   1          2.03         -4.10         4.10 o                         
  -4  16   1        259.44        287.86        11.03 o                         
  -3  16   1        130.70        112.05         6.31 o                         
  -2  16   1        328.26        313.53         7.09 o                         
  -1  16   1        163.51        203.43        13.08 o                         
   0  16   1         79.92         86.41         5.51 o                         
   1  16   1        855.28        906.48        13.93 o                         
   2  16   1        123.83        128.66         6.75 o                         
   3  16   1         44.58         37.21         4.52 o                         
   4  16   1          0.00         -2.23         3.84 o                         
   5  16   1         19.24         16.28         4.94 o                         
   6  16   1          2.72         -5.28         5.28 o                         
   7  16   1         13.95          6.48         5.90 o                         
   8  16   1          1.10         -5.81         5.81 o                         
  -8  17   1          0.00         -5.14         7.51 o                         
  -7  17   1          6.90         -4.48         5.96 o                         
  -6  17   1         24.04         18.70         4.84 o                         
  -5  17   1         65.01         48.25         5.41 o                         
  -4  17   1         14.05          9.63         4.23 o                         
  -3  17   1         33.03         32.49         5.39 o                         
  -2  17   1         99.02         98.23         6.84 o                         
  -1  17   1         18.34         12.38         4.28 o                         
   0  17   1          7.18          5.31         4.02 o                         
   1  17   1         67.48         83.54         6.15 o                         
   2  17   1         11.46         10.96         4.29 o                         
   3  17   1        195.94        164.74         7.64 o                         
   4  17   1         66.75         68.58         5.89 o                         
   5  17   1         42.15         36.88         7.76 o                         
   6  17   1         20.64         17.51         8.60 o                         
   7  17   1         32.67         41.41        10.01 o                         
  -8  18   1          7.55          1.23         6.32 o                         
  -7  18   1         42.21         49.63         8.77 o                         
  -6  18   1         63.00         58.86         6.72 o                         
  -5  18   1          1.68         -2.58         4.50 o                         
  -4  18   1         28.75         38.22         5.34 o                         
  -3  18   1        413.36        418.40        12.81 o                         
  -2  18   1         28.81         25.87         5.01 o                         
  -1  18   1         20.61         18.49         4.61 o                         
   0  18   1          3.18         -3.50         3.50 o                         
   1  18   1         51.62         38.14         5.48 o                         
   2  18   1        113.26        127.03         7.49 o                         
   3  18   1        364.85        397.23        11.36 o                         
   4  18   1        302.86        347.84        12.43 o                         
   5  18   1         28.82         19.01         5.69 o                         
   6  18   1         50.72         57.83         7.84 o                         
   7  18   1         29.75         14.01        12.33 o                         
  -7  19   1          4.55          3.19         5.94 o                         
  -6  19   1          0.02         -4.94         4.94 o                         
  -5  19   1         21.90         19.62         5.42 o                         
  -4  19   1         87.12         85.05         7.88 o                         
  -3  19   1          0.13          5.79         4.32 o                         
  -2  19   1          0.20         -3.84         3.84 o                         
  -1  19   1          1.94          2.99         3.98 o                         
   0  19   1         65.93         63.75         6.10 o                         
   1  19   1          0.28         -4.06         4.06 o                         
   2  19   1         16.08         22.93         5.13 o                         
   3  19   1          1.17          3.57         4.57 o                         
   4  19   1        152.78        160.13        12.26 o                         
   5  19   1          4.65         -1.21         8.84 o                         
   6  19   1          0.56         -5.89         5.89 o                         
  -7  20   1         48.85         74.35        20.93 o                         
  -6  20   1          9.91          6.46         6.44 o                         
  -5  20   1         18.70         12.19         5.61 o                         
  -4  20   1         42.80         32.67         5.59 o                         
  -3  20   1         19.26         24.09         5.46 o                         
  -2  20   1          2.73         -3.55         4.79 o                         
  -1  20   1         15.75         13.16         4.91 o                         
   0  20   1         14.45         10.19         5.10 o                         
   1  20   1          0.65         -4.47         4.62 o                         
   2  20   1          2.63         -0.61         4.62 o                         
   3  20   1         87.01         99.74         9.50 o                         
   4  20   1         24.36         18.15         6.65 o                         
   5  20   1          8.25         -5.73         5.77 o                         
   6  20   1          2.67         -0.65         7.26 o                         
  -6  21   1         10.89         11.25         6.97 o                         
  -5  21   1         45.42         31.38         7.69 o                         
  -4  21   1          0.84         -4.34         5.65 o                         
  -3  21   1          4.96         -0.87         4.99 o                         
  -2  21   1          0.85         -4.32         4.32 o                         
  -1  21   1          1.70          3.71         4.53 o                         
   0  21   1         14.14          6.11         5.07 o                         
   1  21   1        139.00        154.62         8.66 o                         
   2  21   1          0.40         -3.69         5.46 o                         
   3  21   1         14.59          8.63         7.88 o                         
   4  21   1          0.01         -3.29         9.22 o                         
   5  21   1          1.46         -4.70         7.76 o                         
  -5  22   1         73.08         71.35        13.40 o                         
  -4  22   1         19.12         17.64         6.75 o                         
  -3  22   1          0.18         -4.55         4.55 o                         
  -2  22   1          0.25         -4.75         4.75 o                         
  -1  22   1          0.01         -4.65         4.65 o                         
   0  22   1         17.73         17.38         5.76 o                         
   1  22   1         12.82         16.68         5.52 o                         
   2  22   1         85.82         74.34         9.28 o                         
   3  22   1          9.19         -6.16         7.75 o                         
   4  22   1         24.97         11.18         9.45 o                         
  -4  23   1          8.97          2.48         6.54 o                         
  -3  23   1          0.06         -5.10         5.10 o                         
  -2  23   1          2.83          0.57         5.09 o                         
  -1  23   1         22.92         11.65         5.72 o                         
   0  23   1          9.79          4.65         5.26 o                         
   1  23   1          2.52         -2.79         4.84 o                         
   2  23   1         44.47         39.78         8.06 o                         
   3  23   1         22.33         10.79         9.29 o                         
  -2  24   1          0.16         -5.33         5.33 o                         
  -1  24   1         18.75          8.53         5.89 o                         
   0  24   1          0.00         -5.38         5.38 o                         
   1  24   1         18.90         13.84         8.87 o                         
   2  24   1          1.27          3.09        11.97 o                         
 -12   0   2         33.14         40.44        16.16 o                         
 -10   0   2         72.92         76.79         8.88 o                         
  -8   0   2        226.54        233.34        12.02 o                         
  -6   0   2        893.12        882.52         9.80 o                         
  -4   0   2       5460.09       5402.93        27.19 o                         
  -2   0   2       2612.09       2423.81        13.03 o                         
   0   0   2       1052.02       1032.20        10.83 o                         
   2   0   2       1397.47       1381.98        11.85 o                         
   4   0   2        567.84        580.93         7.01 o                         
   6   0   2       2363.86       2340.19        21.14 o                         
   8   0   2          2.57         -2.88         5.26 o                         
  10   0   2         36.20         42.83        16.05 o                         
 -12   1   2         42.97         58.57         8.58 o                         
 -11   1   2         16.41         10.02         5.73 o                         
 -10   1   2          4.29          3.01         3.99 o                         
  -9   1   2          2.53         -3.27         3.27 o                         
  -8   1   2         82.62         82.25         5.40 o                         
  -7   1   2        159.27        147.84         5.89 o                         
  -6   1   2        140.76        131.43         3.40 o                         
  -5   1   2         90.85         98.57         2.47 o                         
  -4   1   2       5736.91       5538.79        19.95 o                         
  -3   1   2        845.31        757.28         4.91 o                         
  -2   1   2       3453.78       3377.21        12.31 o                         
  -1   1   2      11435.08      10697.99        35.54 o                         
   0   1   2      15947.69      14462.38        86.13 o                         
   1   1   2        198.36        162.57         2.29 o                         
   2   1   2        178.53        178.38         2.22 o                         
   3   1   2        980.27       1022.94         6.51 o                         
   4   1   2       1643.45       1741.00         9.84 o                         
   5   1   2          0.76         -1.52         1.52 o                         
   6   1   2         56.74         57.25         3.55 o                         
   7   1   2          1.70         -3.40         3.40 o                         
   8   1   2        209.36        190.36        11.84 o                         
   9   1   2          1.38         -2.36         4.20 o                         
  10   1   2         48.74         69.53         9.86 o                         
 -12   2   2         27.11         20.43         6.61 o                         
 -11   2   2          0.21          6.45         5.01 o                         
 -10   2   2         46.02         41.60         5.37 o                         
  -9   2   2         20.24         22.61         4.28 o                         
  -8   2   2        166.14        161.23         6.83 o                         
  -7   2   2          0.02          0.04         2.08 o                         
  -6   2   2        188.43        170.04         4.02 o                         
  -5   2   2       3031.60       3310.08        14.76 o                         
  -4   2   2        466.16        474.37         4.23 o                         
  -3   2   2       3551.15       3297.32        12.59 o                         
  -2   2   2       2639.33       2511.07         9.61 o                         
  -1   2   2         97.40        107.72         1.59 o                         
   0   2   2         53.48         61.27         1.15 o                         
   1   2   2        268.61        304.67         2.27 o                         
   2   2   2       1486.04       1495.68         9.36 o                         
   3   2   2        363.76        317.15         3.67 o                         
   4   2   2        479.49        484.57         5.03 o                         
   5   2   2        506.37        512.68         5.74 o                         
   6   2   2          1.07         -0.66         1.72 o                         
   7   2   2          2.11         -3.50         3.50 o                         
   8   2   2         51.90         48.26         5.84 o                         
   9   2   2         58.70         55.49         6.37 o                         
  10   2   2         22.39         16.94         5.76 o                         
 -12   3   2          0.14          1.91         6.31 o                         
 -11   3   2          5.23          1.52         4.74 o                         
 -10   3   2        106.74        109.01         7.63 o                         
  -9   3   2        194.03        196.45         9.20 o                         
  -8   3   2         69.31         61.71         5.10 o                         
  -7   3   2         15.42         12.27         2.17 o                         
  -6   3   2        446.05        439.24         6.00 o                         
  -5   3   2         35.42         27.80         1.62 o                         
  -4   3   2       4203.20       4204.63        16.09 o                         
  -3   3   2        140.70        146.72         2.39 o                         
  -2   3   2      10561.09      10053.09        32.39 o                         
  -1   3   2      10835.96      10358.32        34.40 o                         
   0   3   2         49.00         41.86         1.44 o                         
   1   3   2         61.86         54.73         1.28 o                         
   2   3   2        338.60        334.29         3.04 o                         
   3   3   2        537.12        549.55         5.04 o                         
   4   3   2          2.22         -1.16         1.16 o                         
   5   3   2        385.62        383.10         5.18 o                         
   6   3   2        265.98        246.40         4.75 o                         
   7   3   2         13.03          8.61         3.66 o                         
   8   3   2         90.30         74.19         6.95 o                         
   9   3   2          2.34         -3.96         3.96 o                         
  10   3   2         35.13         50.17         6.74 o                         
 -12   4   2         66.90         71.18         8.75 o                         
 -11   4   2          9.39          2.02         5.23 o                         
 -10   4   2         39.87         30.40         4.62 o                         
  -9   4   2        713.93        673.67        12.49 o                         
  -8   4   2          6.68         10.36         3.00 o                         
  -7   4   2       1061.85       1053.33        11.90 o                         
  -6   4   2         38.63         31.03         2.40 o                         
  -5   4   2        308.86        350.00         4.48 o                         
  -4   4   2         80.03         79.62         2.15 o                         
  -3   4   2       3137.96       3060.16        12.59 o                         
  -2   4   2       7907.19       7905.89        26.62 o                         
  -1   4   2      21499.54      19870.79        89.71 o                         
   0   4   2          7.59          0.99         0.74 o                         
   1   4   2       2012.90       1942.88         9.89 o                         
   2   4   2       1033.09       1081.76         6.94 o                         
   3   4   2        147.62        137.97         2.69 o                         
   4   4   2          2.80          1.12         1.10 o                         
   5   4   2          9.88          7.32         1.77 o                         
   6   4   2        551.40        542.45         6.70 o                         
   7   4   2        117.14        129.48         6.76 o                         
   8   4   2         10.53          5.86         4.38 o                         
   9   4   2          5.08          6.58         4.65 o                         
  10   4   2          0.01         -2.97         4.81 o                         
 -12   5   2         17.00         38.03        13.15 o                         
 -11   5   2          0.02         -2.57         5.10 o                         
 -10   5   2         28.87         22.21         5.52 o                         
  -9   5   2        120.16        118.11         6.57 o                         
  -8   5   2       1231.11       1270.22        16.10 o                         
  -7   5   2        246.64        249.95         6.36 o                         
  -6   5   2        103.73        101.79         3.56 o                         
  -5   5   2          0.01         -1.33         1.37 o                         
  -4   5   2        727.16        772.24         5.96 o                         
  -3   5   2        239.85        253.99         3.27 o                         
  -2   5   2          1.85          0.32         0.98 o                         
  -1   5   2       6403.64       6040.91        21.98 o                         
   0   5   2         77.69         94.10         1.91 o                         
   1   5   2        208.05        207.78         2.61 o                         
   2   5   2        354.41        357.09         3.84 o                         
   3   5   2        922.30        945.63         7.20 o                         
   4   5   2         56.63         50.86         2.48 o                         
   5   5   2        235.54        260.50         6.23 o                         
   6   5   2        101.39        115.44         4.41 o                         
   7   5   2         15.41         12.14         3.86 o                         
   8   5   2         22.40         16.41         4.77 o                         
   9   5   2         10.42         11.38         5.10 o                         
  10   5   2         12.94         13.92         5.64 o                         
 -11   6   2         79.98         81.08         8.95 o                         
 -10   6   2         48.50         49.48         6.70 o                         
  -9   6   2        330.47        345.51         9.95 o                         
  -8   6   2        230.08        240.88         7.59 o                         
  -7   6   2         49.76         48.34         3.74 o                         
  -6   6   2         27.47         25.06         2.25 o                         
  -5   6   2         55.42         51.34         2.47 o                         
  -4   6   2        268.23        263.62         4.14 o                         
  -3   6   2        350.95        381.13         4.08 o                         
  -2   6   2       1233.76       1257.56         7.50 o                         
  -1   6   2        400.03        437.50         4.06 o                         
   0   6   2        750.89        738.89         5.19 o                         
   1   6   2        400.83        430.98         3.95 o                         
   2   6   2        441.43        460.63         4.51 o                         
   3   6   2          1.85          0.45         1.19 o                         
   4   6   2          4.21          6.10         1.64 o                         
   5   6   2         89.61        102.48         4.32 o                         
   6   6   2         77.92         70.38         3.48 o                         
   7   6   2         59.13         66.31         6.51 o                         
   8   6   2          0.43          1.89         4.21 o                         
   9   6   2          0.16          1.30         4.33 o                         
  10   6   2         16.12         19.67         6.01 o                         
 -11   7   2          8.99          5.97         5.29 o                         
 -10   7   2          7.79         10.35         5.34 o                         
  -9   7   2        118.44        119.47         7.45 o                         
  -8   7   2        747.76        757.26        12.38 o                         
  -7   7   2        183.06        177.11         6.51 o                         
  -6   7   2        155.56        152.76         4.74 o                         
  -5   7   2         97.35         86.32         3.41 o                         
  -4   7   2       1029.18       1102.29         8.95 o                         
  -3   7   2       1341.48       1419.51         8.67 o                         
  -2   7   2        515.66        532.83         4.80 o                         
  -1   7   2        487.24        422.89         4.27 o                         
   0   7   2       1199.75       1258.19         7.35 o                         
   1   7   2        640.70        704.40         5.47 o                         
   2   7   2        760.00        771.58         6.45 o                         
   3   7   2        173.54        199.98         4.05 o                         
   4   7   2        383.39        365.95         5.27 o                         
   5   7   2         15.02         12.98         2.14 o                         
   6   7   2         73.30         72.24         4.42 o                         
   7   7   2        131.31        141.51         8.61 o                         
   8   7   2          0.08         -4.16         4.16 o                         
   9   7   2          1.12          1.73         4.78 o                         
 -11   8   2          2.61         -3.14         5.37 o                         
 -10   8   2          3.22          4.18         4.72 o                         
  -9   8   2          1.24          0.07         3.56 o                         
  -8   8   2        297.04        277.09         8.44 o                         
  -7   8   2         77.45         66.07         4.01 o                         
  -6   8   2        257.27        249.64         5.79 o                         
  -5   8   2          1.82          1.24         1.84 o                         
  -4   8   2         36.96         37.92         2.34 o                         
  -3   8   2       1461.50       1546.83        10.45 o                         
  -2   8   2         48.89         40.58         1.85 o                         
  -1   8   2        169.30        175.13         3.09 o                         
   0   8   2        104.25        113.31         2.61 o                         
   1   8   2       5583.07       5687.98        24.43 o                         
   2   8   2       1255.58       1257.20         9.37 o                         
   3   8   2        435.81        440.22         5.76 o                         
   4   8   2        253.28        249.16         4.70 o                         
   5   8   2        417.93        406.19         6.16 o                         
   6   8   2        276.64        293.55         8.44 o                         
   7   8   2        133.86        111.64         9.85 o                         
   8   8   2         53.14         58.49         6.99 o                         
   9   8   2          3.07          1.80         4.85 o                         
 -11   9   2          0.48         -1.35         5.68 o                         
 -10   9   2         11.18          8.25         5.37 o                         
  -9   9   2         46.08         25.69         4.63 o                         
  -8   9   2         35.45         26.24         4.47 o                         
  -7   9   2        129.92        127.57         5.12 o                         
  -6   9   2         21.99         21.34         2.69 o                         
  -5   9   2       1520.01       1537.53        13.63 o                         
  -4   9   2         51.06         45.85         3.07 o                         
  -3   9   2        559.50        559.19         7.27 o                         
  -2   9   2        684.50        781.82         7.34 o                         
  -1   9   2        655.92        665.57         6.82 o                         
   0   9   2        188.99        144.72         3.37 o                         
   1   9   2         31.68         33.98         2.13 o                         
   2   9   2       1012.89       1024.07         8.87 o                         
   3   9   2          1.40          3.20         1.37 o                         
   4   9   2         58.70         58.97         2.96 o                         
   5   9   2         33.31         36.14         3.01 o                         
   6   9   2        751.03        797.52        13.25 o                         
   7   9   2          9.38          5.03         6.81 o                         
   8   9   2          3.01          3.55         5.29 o                         
   9   9   2         61.33         69.17         7.63 o                         
 -11  10   2          6.40         -0.02         6.65 o                         
 -10  10   2         33.67         28.04         6.61 o                         
  -9  10   2          7.38          1.56         3.90 o                         
  -8  10   2        208.37        191.41         7.78 o                         
  -7  10   2        309.88        328.22         9.14 o                         
  -6  10   2         31.72         36.39         3.13 o                         
  -5  10   2        526.92        532.82         8.21 o                         
  -4  10   2         84.83         71.65         4.01 o                         
  -3  10   2         94.73         88.80         4.08 o                         
  -2  10   2         76.34         66.78         3.15 o                         
  -1  10   2        900.22        940.29         9.18 o                         
   0  10   2         33.73         28.26         2.10 o                         
   1  10   2       1108.95       1130.35        10.19 o                         
   2  10   2        669.29        712.66         8.38 o                         
   3  10   2        491.75        550.28         6.35 o                         
   4  10   2          6.29          2.89         2.03 o                         
   5  10   2        932.90        955.75        11.96 o                         
   6  10   2        218.92        221.36         9.94 o                         
   7  10   2          3.45         -0.99         4.65 o                         
   8  10   2          0.03          0.89         5.36 o                         
   9  10   2          0.00          0.81         5.29 o                         
 -11  11   2         39.05         55.21        10.67 o                         
 -10  11   2         91.96        118.93        10.88 o                         
  -9  11   2         11.19         -0.67         4.63 o                         
  -8  11   2         32.64         33.03         4.76 o                         
  -7  11   2        304.11        290.60         8.62 o                         
  -6  11   2        763.14        783.55        10.89 o                         
  -5  11   2         29.98         29.18         3.49 o                         
  -4  11   2         41.83         34.56         3.27 o                         
  -3  11   2        137.16        124.54         4.86 o                         
  -2  11   2        135.33        117.15         5.99 o                         
  -1  11   2         21.94         22.92         2.57 o                         
   0  11   2        129.89        125.61         4.33 o                         
   1  11   2        107.72        112.81         4.13 o                         
   2  11   2        382.31        404.23         6.77 o                         
   3  11   2         82.17         84.05         4.21 o                         
   4  11   2        775.90        822.37         8.44 o                         
   5  11   2        199.44        179.45         6.45 o                         
   6  11   2          0.04         -1.51         3.79 o                         
   7  11   2          5.48         -0.97         4.47 o                         
   8  11   2         12.05         11.30         7.38 o                         
   9  11   2          1.00          0.44         6.15 o                         
 -10  12   2         17.75         24.57         6.79 o                         
  -9  12   2          9.04         -0.60         5.13 o                         
  -8  12   2          0.39          0.79         3.72 o                         
  -7  12   2          0.11         -1.12         3.56 o                         
  -6  12   2         10.42          8.94         4.00 o                         
  -5  12   2         93.42        122.10         5.75 o                         
  -4  12   2        138.95        135.68         5.45 o                         
  -3  12   2        101.84        102.95         4.86 o                         
  -2  12   2         26.64         24.45         2.88 o                         
  -1  12   2        680.97        729.57        10.45 o                         
   0  12   2         12.67         17.23         2.32 o                         
   1  12   2        103.44        114.90         4.48 o                         
   2  12   2         20.16         17.12         2.77 o                         
   3  12   2        100.99         99.02         4.64 o                         
   4  12   2         65.70         62.92         4.55 o                         
   5  12   2         83.50         81.33         6.00 o                         
   6  12   2        126.74        100.62         6.70 o                         
   7  12   2          0.74          3.98         5.08 o                         
   8  12   2          0.35         -5.61         7.24 o                         
 -10  13   2         30.44         40.37         9.25 o                         
  -9  13   2          0.20         -3.89         7.34 o                         
  -8  13   2         42.21         49.04         6.30 o                         
  -7  13   2          0.12         -3.70         3.70 o                         
  -6  13   2          0.66         -3.71         3.71 o                         
  -5  13   2        195.80        189.64         6.26 o                         
  -4  13   2        297.29        308.81         7.52 o                         
  -3  13   2        149.69        148.25         5.60 o                         
  -2  13   2         45.88         44.18         3.48 o                         
  -1  13   2          0.04          9.32         2.82 o                         
   0  13   2         19.04         11.83         2.41 o                         
   1  13   2          2.48          4.17         2.52 o                         
   2  13   2        151.76        146.66         5.49 o                         
   3  13   2         79.79         79.70         4.46 o                         
   4  13   2          9.12          1.21         3.37 o                         
   5  13   2          3.62         -1.52         4.01 o                         
   6  13   2         53.23         48.67         6.07 o                         
   7  13   2         92.19        103.54         9.15 o                         
   8  13   2         24.14         15.76         7.23 o                         
 -10  14   2          1.74          2.26         6.96 o                         
  -9  14   2         53.14         52.74         7.15 o                         
  -8  14   2         21.64         15.61         4.85 o                         
  -7  14   2         27.88         19.12         4.87 o                         
  -6  14   2         10.85         14.88         4.37 o                         
  -5  14   2         11.03          5.92         3.65 o                         
  -4  14   2        186.65        197.70         6.69 o                         
  -3  14   2        235.65        235.14         6.90 o                         
  -2  14   2          1.92          6.45         2.87 o                         
  -1  14   2         29.56         25.42         3.68 o                         
   0  14   2         65.56         54.35         3.73 o                         
   1  14   2        239.60        254.96         7.55 o                         
   2  14   2        101.99         90.89         5.06 o                         
   3  14   2         50.83         45.34         4.52 o                         
   4  14   2        122.58        118.28         7.13 o                         
   5  14   2         13.86          5.83         5.64 o                         
   6  14   2         22.38         21.14         5.90 o                         
   7  14   2          1.18         -5.51         5.51 o                         
   8  14   2         33.25         37.53         7.50 o                         
  -9  15   2          7.61         -1.14         5.52 o                         
  -8  15   2          7.55         -0.32         6.34 o                         
  -7  15   2          6.39         -1.60         4.69 o                         
  -6  15   2        202.02        193.32         8.58 o                         
  -5  15   2        173.28        166.96         7.73 o                         
  -4  15   2       1058.85       1018.34        13.01 o                         
  -3  15   2        112.47        107.65         5.62 o                         
  -2  15   2        392.79        396.57         9.24 o                         
  -1  15   2        506.80        500.30        10.10 o                         
   0  15   2        319.98        320.11         7.77 o                         
   1  15   2          0.12         -2.51         3.30 o                         
   2  15   2          1.94         -1.83         3.10 o                         
   3  15   2         60.79         47.12         4.94 o                         
   4  15   2        203.09        197.20        15.41 o                         
   5  15   2          6.64         -1.90         4.67 o                         
   6  15   2          0.29         -5.09         5.09 o                         
   7  15   2         12.07          9.37         8.27 o                         
   8  15   2          0.15          7.17        10.56 o                         
  -9  16   2          0.10          0.03         6.40 o                         
  -8  16   2          6.50         -0.02         5.14 o                         
  -7  16   2         35.41         24.18         5.64 o                         
  -6  16   2         59.81         60.48         6.05 o                         
  -5  16   2        237.12        249.97         8.67 o                         
  -4  16   2         17.93         27.66         4.73 o                         
  -3  16   2         90.37         78.47         5.22 o                         
  -2  16   2        516.94        581.53        12.01 o                         
  -1  16   2         60.45         65.46         4.98 o                         
   0  16   2        242.89        266.30         9.08 o                         
   1  16   2        303.77        320.08         9.10 o                         
   2  16   2         76.12         81.00         5.85 o                         
   3  16   2        258.32        247.29         9.40 o                         
   4  16   2          3.79         -3.43         4.98 o                         
   5  16   2         40.46         35.96         6.46 o                         
   6  16   2         27.51         19.68         6.89 o                         
   7  16   2         27.12         23.77         7.00 o                         
  -9  17   2         29.08         26.03        16.97 o                         
  -8  17   2         66.92         72.24        10.79 o                         
  -7  17   2         38.45         37.36         6.27 o                         
  -6  17   2          9.98          2.78         4.20 o                         
  -5  17   2         37.95         30.58         5.53 o                         
  -4  17   2        122.38        122.01         7.10 o                         
  -3  17   2          0.34         -2.42         3.73 o                         
  -2  17   2        412.89        422.30         9.91 o                         
  -1  17   2         13.97          8.86         3.90 o                         
   0  17   2        125.05        127.99         7.07 o                         
   1  17   2         58.31         68.00         5.57 o                         
   2  17   2        363.68        367.94        10.29 o                         
   3  17   2         20.11         24.65         4.84 o                         
   4  17   2          3.18         -3.32         5.40 o                         
   5  17   2         19.98         15.68         5.57 o                         
   6  17   2         11.56         -1.89         5.64 o                         
   7  17   2          0.48         -0.73         7.28 o                         
  -8  18   2          4.06         -5.45         6.54 o                         
  -7  18   2          3.16         -3.05         5.67 o                         
  -6  18   2          9.72          3.10         5.04 o                         
  -5  18   2          0.03          2.95         4.34 o                         
  -4  18   2         71.52         71.70         6.35 o                         
  -3  18   2         47.79         35.47         5.12 o                         
  -2  18   2          6.73          3.18         3.89 o                         
  -1  18   2        177.59        178.32         8.34 o                         
   0  18   2          8.53          4.00         3.86 o                         
   1  18   2          1.49         -3.81         3.81 o                         
   2  18   2          3.00          1.36         4.09 o                         
   3  18   2        111.37        120.90        11.27 o                         
   4  18   2         44.91         41.69         6.98 o                         
   5  18   2          0.51         -2.28         5.08 o                         
   6  18   2         43.50         54.30         9.15 o                         
  -8  19   2         33.43         58.09        20.37 o                         
  -7  19   2         50.13         44.15        11.06 o                         
  -6  19   2          4.86          4.93         5.33 o                         
  -5  19   2          2.99         -4.34         4.76 o                         
  -4  19   2        203.79        209.49        11.67 o                         
  -3  19   2          0.65         -4.05         4.05 o                         
  -2  19   2          0.22         -1.90         4.28 o                         
  -1  19   2         24.48         27.17         5.08 o                         
   0  19   2          0.00         -4.11         4.38 o                         
   1  19   2          1.79         -3.17         3.88 o                         
   2  19   2          3.31          1.71         4.10 o                         
   3  19   2        100.77         93.45         7.94 o                         
   4  19   2          0.42         -4.04         6.35 o                         
   5  19   2         28.87         23.70         8.87 o                         
   6  19   2         36.75         47.13         9.53 o                         
  -7  20   2         61.03         67.35        12.70 o                         
  -6  20   2          2.71         -2.10         7.84 o                         
  -5  20   2         59.02         49.17         6.05 o                         
  -4  20   2          1.79         -4.43         4.43 o                         
  -3  20   2         26.53         23.62         5.07 o                         
  -2  20   2          0.64         -4.02         4.76 o                         
  -1  20   2         48.92         48.52         5.92 o                         
   0  20   2         10.94          9.47         4.92 o                         
   1  20   2         14.37          6.47         4.60 o                         
   2  20   2         53.10         52.89         9.10 o                         
   3  20   2         22.52         14.07        11.36 o                         
   4  20   2          6.99         -6.97         6.97 o                         
   5  20   2          3.96         -7.02         7.02 o                         
  -6  21   2         31.06         21.07         8.93 o                         
  -5  21   2         28.52         35.36         7.73 o                         
  -4  21   2         21.56         15.28         5.67 o                         
  -3  21   2          0.93         -4.35         4.35 o                         
  -2  21   2          8.96          4.99         4.96 o                         
  -1  21   2          1.08         -3.79         4.24 o                         
   0  21   2         30.39         26.08         5.46 o                         
   1  21   2         78.33         84.15         7.98 o                         
   2  21   2         97.31         85.78         8.51 o                         
   3  21   2          0.07         -5.72         5.72 o                         
   4  21   2          1.57         -0.26         6.26 o                         
  -5  22   2          0.00         -5.16         5.76 o                         
  -4  22   2          1.39         -6.40         6.40 o                         
  -3  22   2          0.12          2.95         5.22 o                         
  -2  22   2         34.48         33.54         5.94 o                         
  -1  22   2         31.18         27.68         5.87 o                         
   0  22   2          0.24         -0.82         5.17 o                         
   1  22   2         31.27         23.67         6.41 o                         
   2  22   2        107.08         98.73        12.01 o                         
   3  22   2          0.06         -0.27         9.04 o                         
  -4  23   2          2.34         -5.41         6.11 o                         
  -3  23   2          0.87         -4.74         4.74 o                         
  -2  23   2         17.60         18.99         5.78 o                         
  -1  23   2         56.48         60.49         7.20 o                         
   0  23   2         69.47         71.66         8.81 o                         
   1  23   2         91.35        107.93        13.39 o                         
   2  23   2         90.27         90.13        11.46 o                         
  -2  24   2         10.61          8.93         5.66 o                         
  -1  24   2          1.39         -6.04         6.04 o                         
   0  24   2          4.92          6.41         6.78 o                         
   1  24   2          0.00         -0.85        11.97 o                         
 -11   0   3        267.05        287.78        14.88 o                         
  -9   0   3          0.12         -4.35         4.35 o                         
  -7   0   3         34.33         34.19         3.28 o                         
  -5   0   3       1995.21       2014.07        15.94 o                         
  -3   0   3       3914.91       3776.46        21.33 o                         
  -1   0   3      42795.77      35968.42       407.49 o                         
   1   0   3          8.56          8.58         0.87 o                         
   3   0   3        156.68        153.26         3.34 o                         
   5   0   3        238.35        226.17         5.96 o                         
   7   0   3          9.47          3.83         5.55 o                         
   9   0   3         10.73         20.22         9.57 o                         
 -12   1   3          1.29         -0.20         5.63 o                         
 -11   1   3        131.97        132.84         8.18 o                         
 -10   1   3          5.96          1.29         3.69 o                         
  -9   1   3         69.86         58.33         5.33 o                         
  -8   1   3         63.91         56.07         3.69 o                         
  -7   1   3         39.63         35.71         2.39 o                         
  -6   1   3       1451.85       1490.53        11.67 o                         
  -5   1   3       1647.81       1795.05        10.84 o                         
  -4   1   3        759.29        707.93         5.20 o                         
  -3   1   3       2191.78       2110.12         9.48 o                         
  -2   1   3          0.46         -0.86         0.86 o                         
  -1   1   3      40415.72      34821.98       195.09 o                         
   0   1   3       3268.56       3088.74        14.66 o                         
   1   1   3        918.29        849.28        14.70 o                         
   2   1   3          0.50          1.50         0.61 o                         
   3   1   3       2469.88       2675.75        13.27 o                         
   4   1   3         62.00         73.29         2.34 o                         
   5   1   3        398.23        396.97         5.69 o                         
   6   1   3        357.48        356.00         9.37 o                         
   7   1   3         13.72          6.90         3.90 o                         
   8   1   3         52.47         48.30         5.66 o                         
   9   1   3          5.32          5.83         4.50 o                         
 -12   2   3          7.69         10.55         6.32 o                         
 -11   2   3          2.91          1.68         4.02 o                         
 -10   2   3        186.66        192.99         8.57 o                         
  -9   2   3        168.05        155.88         8.12 o                         
  -8   2   3          0.01         -2.36         2.36 o                         
  -7   2   3         52.37         55.44         2.29 o                         
  -6   2   3        185.10        193.40         4.45 o                         
  -5   2   3        302.34        304.82         4.39 o                         
  -4   2   3       1310.21       1241.85         7.46 o                         
  -3   2   3       2652.14       2549.52        10.90 o                         
  -2   2   3       1531.96       1547.04         7.12 o                         
  -1   2   3       1595.92       1533.66         6.83 o                         
   0   2   3        879.30        885.07         5.07 o                         
   1   2   3        956.27        890.10        11.75 o                         
   2   2   3       4547.72       4891.62        29.73 o                         
   3   2   3        143.62        172.18         2.53 o                         
   4   2   3          8.36          8.52         1.40 o                         
   5   2   3        304.67        323.07         5.09 o                         
   6   2   3         19.82         13.53         3.19 o                         
   7   2   3          9.15          0.12         3.91 o                         
   8   2   3        115.57        113.89         7.32 o                         
   9   2   3         11.07          6.26         4.59 o                         
 -12   3   3          0.88         -4.78         4.78 o                         
 -11   3   3          0.36         -2.30         4.00 o                         
 -10   3   3        139.03        138.04         7.34 o                         
  -9   3   3         84.09         79.16         5.72 o                         
  -8   3   3         29.52         30.09         3.35 o                         
  -7   3   3         18.34         15.58         1.54 o                         
  -6   3   3       1004.46       1060.50        10.18 o                         
  -5   3   3       1217.09       1216.73         9.58 o                         
  -4   3   3         16.71         15.33         1.34 o                         
  -3   3   3         87.16         92.73         2.27 o                         
  -2   3   3      16962.90      16366.57        51.63 o                         
  -1   3   3         69.56         83.44         1.72 o                         
   0   3   3       1474.45       1367.73         7.16 o                         
   1   3   3       1536.69       1534.87         8.94 o                         
   2   3   3        218.23        244.89         2.66 o                         
   3   3   3        135.72        125.16         2.34 o                         
   4   3   3          7.16          2.86         1.32 o                         
   5   3   3        276.02        275.71         4.81 o                         
   6   3   3        159.59        153.57         8.14 o                         
   7   3   3         51.15         38.03         4.93 o                         
   8   3   3         90.46         89.37         6.74 o                         
   9   3   3          3.32          3.15         4.40 o                         
 -12   4   3          1.13          0.77         5.85 o                         
 -11   4   3         10.35         14.04         5.57 o                         
 -10   4   3         19.45         18.05         4.14 o                         
  -9   4   3         29.17         31.95         3.77 o                         
  -8   4   3       1000.61        977.78        13.19 o                         
  -7   4   3         12.41         13.89         1.40 o                         
  -6   4   3        364.22        384.33         6.10 o                         
  -5   4   3        150.07        148.21         3.58 o                         
  -4   4   3        316.20        280.40         3.57 o                         
  -3   4   3       1391.83       1360.98         7.69 o                         
  -2   4   3       3544.61       3564.11        14.08 o                         
  -1   4   3       1429.64       1477.13         7.58 o                         
   0   4   3        600.10        618.47         4.79 o                         
   1   4   3         22.78         18.66         0.88 o                         
   2   4   3         65.08         58.60         2.09 o                         
   3   4   3          1.94          1.69         1.12 o                         
   4   4   3          1.41         -1.12         1.36 o                         
   5   4   3        439.62        432.01         6.29 o                         
   6   4   3        496.83        529.41         9.28 o                         
   7   4   3         14.27          8.72         4.03 o                         
   8   4   3          2.90         -2.35         3.85 o                         
   9   4   3         30.59         38.05         5.83 o                         
 -12   5   3          7.59          7.53         5.72 o                         
 -11   5   3          0.08         -1.32         4.79 o                         
 -10   5   3         13.17         19.55         4.39 o                         
  -9   5   3        610.92        568.69        10.63 o                         
  -8   5   3        582.17        640.74        10.32 o                         
  -7   5   3        155.92        150.19         5.12 o                         
  -6   5   3         44.68         39.11         2.63 o                         
  -5   5   3        151.53        147.76         4.10 o                         
  -4   5   3        715.10        662.26         5.66 o                         
  -3   5   3       1395.53       1370.21         7.95 o                         
  -2   5   3       2264.29       2315.51        10.90 o                         
  -1   5   3        111.14         94.26         2.14 o                         
   0   5   3        615.42        653.26         5.08 o                         
   1   5   3        626.43        581.63         4.57 o                         
   2   5   3        306.12        265.11         3.26 o                         
   3   5   3        272.46        281.35         4.17 o                         
   4   5   3         12.31         16.42         2.12 o                         
   5   5   3        468.28        438.88         6.55 o                         
   6   5   3       1795.40       1846.68        31.35 o                         
   7   5   3        226.53        234.91         9.30 o                         
   8   5   3          3.50          1.99         4.01 o                         
   9   5   3          0.68          3.72         4.80 o                         
 -12   6   3          8.67          4.93         6.85 o                         
 -11   6   3          0.35         -0.29         4.80 o                         
 -10   6   3        472.93        481.48        12.03 o                         
  -9   6   3          0.12          1.10         3.15 o                         
  -8   6   3         85.57         82.80         4.51 o                         
  -7   6   3          7.72          6.22         2.17 o                         
  -6   6   3          7.62          4.88         1.90 o                         
  -5   6   3         17.25         13.27         1.99 o                         
  -4   6   3        519.85        584.70         5.90 o                         
  -3   6   3       2338.68       2405.38        11.59 o                         
  -2   6   3       2858.44       2945.52        13.32 o                         
  -1   6   3         25.61         27.62         1.47 o                         
   0   6   3        257.85        254.78         3.18 o                         
   1   6   3        662.47        640.63         5.45 o                         
   2   6   3         27.97         23.91         1.71 o                         
   3   6   3         95.48         99.37         2.65 o                         
   4   6   3        266.70        265.74         4.51 o                         
   5   6   3        145.59        145.52         4.54 o                         
   6   6   3       1113.09       1174.26        16.03 o                         
   7   6   3        171.16        175.62        10.85 o                         
   8   6   3         58.38         52.87         6.24 o                         
   9   6   3        101.68        136.03        12.57 o                         
 -12   7   3          0.48         -3.11         5.27 o                         
 -11   7   3         43.25         48.88         6.80 o                         
 -10   7   3        155.48        163.40        11.13 o                         
  -9   7   3         17.31         16.05         3.87 o                         
  -8   7   3         70.24         51.37         4.68 o                         
  -7   7   3         28.27         25.40         2.90 o                         
  -6   7   3         14.86         15.43         2.43 o                         
  -5   7   3         44.55         40.41         2.89 o                         
  -4   7   3        688.13        744.86         8.48 o                         
  -3   7   3         12.35          7.00         1.48 o                         
  -2   7   3       4132.94       3953.81        16.94 o                         
  -1   7   3        530.00        482.59         4.64 o                         
   0   7   3        159.89        146.70         2.97 o                         
   1   7   3         93.53        100.65         2.96 o                         
   2   7   3         15.47         16.98         1.67 o                         
   3   7   3          0.09          0.48         1.40 o                         
   4   7   3        379.83        386.52         5.29 o                         
   5   7   3          6.18          5.64         2.53 o                         
   6   7   3        399.82        392.95         9.92 o                         
   7   7   3         28.26         18.07         5.02 o                         
   8   7   3          0.32          0.01         5.06 o                         
   9   7   3         31.97         40.14         6.47 o                         
 -11   8   3          1.88          2.94         4.95 o                         
 -10   8   3        157.28        167.81        11.88 o                         
  -9   8   3        324.93        326.82         9.90 o                         
  -8   8   3         24.38          8.96         3.80 o                         
  -7   8   3        396.50        395.13         8.00 o                         
  -6   8   3         14.71          9.47         2.39 o                         
  -5   8   3         27.40         24.82         2.60 o                         
  -4   8   3        403.47        419.82         6.68 o                         
  -3   8   3          0.71         -1.32         1.49 o                         
  -2   8   3          9.21         15.73         1.88 o                         
  -1   8   3       1275.08       1380.67        10.02 o                         
   0   8   3       1451.55       1494.32        10.64 o                         
   1   8   3        935.28        974.89         8.29 o                         
   2   8   3        264.90        276.67         4.77 o                         
   3   8   3          0.55          0.36         1.34 o                         
   4   8   3          0.16         -1.48         1.70 o                         
   5   8   3        429.27        445.81         9.35 o                         
   6   8   3        158.51        187.23        11.49 o                         
   7   8   3         75.66         72.05         7.58 o                         
   8   8   3         58.80         72.82         7.03 o                         
   9   8   3         47.72         53.23         6.83 o                         
 -11   9   3          0.00          3.49         5.79 o                         
 -10   9   3         57.50         93.25         8.29 o                         
  -9   9   3         17.30         13.50         4.18 o                         
  -8   9   3          0.59         -3.14         3.14 o                         
  -7   9   3        291.48        277.74         7.10 o                         
  -6   9   3        401.29        445.43         7.80 o                         
  -5   9   3        228.53        218.98         5.60 o                         
  -4   9   3          6.84          9.61         2.38 o                         
  -3   9   3       1471.35       1575.78        12.65 o                         
  -2   9   3       5144.97       5575.81        28.94 o                         
  -1   9   3        618.38        710.93         7.37 o                         
   0   9   3        310.45        312.77         4.82 o                         
   1   9   3        233.09        259.00         4.68 o                         
   2   9   3        143.16        143.70         3.77 o                         
   3   9   3         20.03         16.57         2.04 o                         
   4   9   3         38.20         33.45         2.87 o                         
   5   9   3        539.33        579.20        11.03 o                         
   6   9   3        147.98        155.80        13.66 o                         
   7   9   3         78.65         91.84         7.51 o                         
   8   9   3         34.60         39.40         6.44 o                         
 -11  10   3         25.50         28.29         7.30 o                         
 -10  10   3        379.50        407.35        13.88 o                         
  -9  10   3         47.65         57.22         5.86 o                         
  -8  10   3          1.77         -1.65         3.60 o                         
  -7  10   3          2.17          5.76         3.04 o                         
  -6  10   3        436.11        461.14         8.30 o                         
  -5  10   3        838.60        870.62        11.54 o                         
  -4  10   3         35.18         29.85         3.08 o                         
  -3  10   3          0.17         -0.21         2.01 o                         
  -2  10   3          0.31          2.30         1.88 o                         
  -1  10   3         15.59         21.33         2.30 o                         
   0  10   3        199.66        202.63         4.36 o                         
   1  10   3         58.89         52.49         2.78 o                         
   2  10   3          9.74          5.11         1.85 o                         
   3  10   3        476.72        473.39         6.57 o                         
   4  10   3        124.79        125.57         5.14 o                         
   5  10   3        580.20        594.62        11.46 o                         
   6  10   3          2.74          4.51         4.67 o                         
   7  10   3         35.04         28.81         7.05 o                         
   8  10   3          2.90         -4.17         4.74 o                         
 -11  11   3         21.67         25.63         7.18 o                         
 -10  11   3          3.68          8.06         6.14 o                         
  -9  11   3          0.25         -3.45         3.45 o                         
  -8  11   3         27.93         30.81         4.67 o                         
  -7  11   3        947.36       1022.52        14.50 o                         
  -6  11   3          1.59          6.14         2.96 o                         
  -5  11   3        279.32        278.10         7.30 o                         
  -4  11   3        126.05        138.24         5.90 o                         
  -3  11   3          3.89          7.03         2.58 o                         
  -2  11   3        498.02        489.75         7.34 o                         
  -1  11   3          6.05          4.60         1.92 o                         
   0  11   3         61.37         59.55         3.16 o                         
   1  11   3        681.48        692.61         8.37 o                         
   2  11   3         19.68         22.27         2.34 o                         
   3  11   3         51.23         53.42         2.92 o                         
   4  11   3          0.53          1.61         2.25 o                         
   5  11   3         39.11         38.54         4.75 o                         
   6  11   3         87.81         90.32         8.20 o                         
   7  11   3          2.64          9.17         6.28 o                         
   8  11   3         32.93         33.28         6.64 o                         
 -11  12   3          0.82         -5.63         9.35 o                         
 -10  12   3          7.66          3.25         8.01 o                         
  -9  12   3         48.77         62.01         6.55 o                         
  -8  12   3         10.83          0.39         3.65 o                         
  -7  12   3        399.97        423.98        10.26 o                         
  -6  12   3        641.75        628.89        11.37 o                         
  -5  12   3        200.18        200.64         7.09 o                         
  -4  12   3        710.41        735.37        11.62 o                         
  -3  12   3          0.50         -2.66         2.66 o                         
  -2  12   3          8.71          7.49         2.43 o                         
  -1  12   3         46.73         43.82         2.97 o                         
   0  12   3         64.72         53.94         3.09 o                         
   1  12   3         50.23         50.69         3.31 o                         
   2  12   3          6.36          5.91         2.66 o                         
   3  12   3         10.17          4.93         2.89 o                         
   4  12   3         98.06         86.38         6.34 o                         
   5  12   3         11.77          3.11         4.28 o                         
   6  12   3        154.02        159.89        10.72 o                         
   7  12   3         14.80          8.53         5.42 o                         
   8  12   3          0.49         -0.85         5.52 o                         
 -10  13   3          1.20          2.01         6.17 o                         
  -9  13   3          6.97         -2.71         4.30 o                         
  -8  13   3         81.07         80.62         6.48 o                         
  -7  13   3         27.81         21.49         4.64 o                         
  -6  13   3         41.65         36.92         4.31 o                         
  -5  13   3         24.15         21.80         3.89 o                         
  -4  13   3        639.69        691.07        11.78 o                         
  -3  13   3          5.92          6.11         2.98 o                         
  -2  13   3         80.51         68.69         4.36 o                         
  -1  13   3        172.86        181.94         7.10 o                         
   0  13   3         48.72         41.96         3.17 o                         
   1  13   3          2.30          1.82         2.64 o                         
   2  13   3         35.35         28.91         3.51 o                         
   3  13   3        225.81        245.86         9.64 o                         
   4  13   3          1.48         -3.96         3.96 o                         
   5  13   3        192.54        184.34        12.52 o                         
   6  13   3         15.84         30.23         6.10 o                         
   7  13   3          0.03         -3.39         4.80 o                         
 -10  14   3          0.07         -2.72         6.39 o                         
  -9  14   3         55.08         40.67         6.67 o                         
  -8  14   3          0.62         -2.66         4.06 o                         
  -7  14   3          9.29          6.28         4.10 o                         
  -6  14   3         54.71         63.39         6.04 o                         
  -5  14   3        866.39        846.42        13.03 o                         
  -4  14   3          5.55          1.29         3.25 o                         
  -3  14   3         59.80         62.67         4.81 o                         
  -2  14   3        660.05        710.72        11.53 o                         
  -1  14   3          7.19          9.13         3.28 o                         
   0  14   3        127.91        128.83         5.11 o                         
   1  14   3        128.31        134.72         5.70 o                         
   2  14   3         10.42         13.62         3.83 o                         
   3  14   3        976.39       1017.99        17.59 o                         
   4  14   3        105.50        100.77         9.55 o                         
   5  14   3         76.95         83.26         6.68 o                         
   6  14   3         14.18         11.61         5.45 o                         
   7  14   3         21.65         15.03         7.47 o                         
 -10  15   3         15.53         20.86         8.26 o                         
  -9  15   3         21.25         17.96         7.43 o                         
  -8  15   3         23.73         15.54         4.96 o                         
  -7  15   3         20.37         13.97         4.69 o                         
  -6  15   3        332.93        338.78        10.66 o                         
  -5  15   3         62.82         64.61         5.00 o                         
  -4  15   3         34.16         32.02         5.16 o                         
  -3  15   3         75.38         59.71         4.86 o                         
  -2  15   3        189.79        194.56         7.49 o                         
  -1  15   3        113.56        116.01         6.39 o                         
   0  15   3         89.86        115.28         7.83 o                         
   1  15   3         19.01         23.51         4.02 o                         
   2  15   3        663.83        671.31        12.08 o                         
   3  15   3        104.31        105.77         8.29 o                         
   4  15   3         69.13         69.44         6.69 o                         
   5  15   3         40.23         34.73         5.58 o                         
   6  15   3         33.26         21.90         6.72 o                         
   7  15   3         37.91         36.50        12.34 o                         
  -9  16   3         36.21         32.05         7.79 o                         
  -8  16   3          4.05         -2.69         4.65 o                         
  -7  16   3          4.80         -4.27         4.27 o                         
  -6  16   3         64.80         41.52         5.65 o                         
  -5  16   3        470.92        466.44        11.63 o                         
  -4  16   3         23.25         33.59         5.16 o                         
  -3  16   3          8.53          6.55         3.67 o                         
  -2  16   3          0.52          8.14         3.60 o                         
  -1  16   3          9.93          9.63         4.40 o                         
   0  16   3        625.95        655.19        13.12 o                         
   1  16   3         16.86         11.73         4.34 o                         
   2  16   3        167.00        200.44         9.87 o                         
   3  16   3          0.00         -2.24         6.35 o                         
   4  16   3         21.73         26.26         6.39 o                         
   5  16   3         60.58         69.92         9.27 o                         
   6  16   3          3.99         -6.48         7.30 o                         
  -9  17   3          0.13          6.16         6.64 o                         
  -8  17   3          9.39          4.84         5.87 o                         
  -7  17   3          5.59          4.04         6.03 o                         
  -6  17   3         16.86         10.81         4.94 o                         
  -5  17   3        173.81        170.00        10.10 o                         
  -4  17   3          5.43          0.82         4.40 o                         
  -3  17   3          4.49         -0.92         3.28 o                         
  -2  17   3        197.34        206.52         9.30 o                         
  -1  17   3         55.77         55.13         5.81 o                         
   0  17   3        176.39        186.29         8.89 o                         
   1  17   3        181.42        173.11         7.99 o                         
   2  17   3         72.65         63.34         8.27 o                         
   3  17   3         77.72         78.94         7.37 o                         
   4  17   3          1.50         -4.31         4.31 o                         
   5  17   3         12.31          5.37         5.87 o                         
   6  17   3          8.89          6.66         9.07 o                         
  -8  18   3          0.12         -0.40         7.06 o                         
  -7  18   3         38.15         30.04         7.95 o                         
  -6  18   3         10.44          7.09         5.18 o                         
  -5  18   3        108.39        101.68         7.64 o                         
  -4  18   3        125.97        132.91         8.10 o                         
  -3  18   3         38.60         52.97         6.51 o                         
  -2  18   3         36.87         36.24         4.70 o                         
  -1  18   3         16.49         10.84         4.79 o                         
   0  18   3         33.50         26.30         5.17 o                         
   1  18   3         13.56          2.67         4.76 o                         
   2  18   3         22.04         13.00         5.86 o                         
   3  18   3          0.08         -3.23         8.74 o                         
   4  18   3          3.44         -5.51         5.51 o                         
   5  18   3          2.02         -3.95         6.38 o                         
   6  18   3          0.36         15.09        12.07 o                         
  -8  19   3          3.44         -1.12         7.75 o                         
  -7  19   3         13.10          3.21         6.59 o                         
  -6  19   3          0.10         -4.18         4.18 o                         
  -5  19   3         20.79         14.84         5.95 o                         
  -4  19   3          2.46          3.86         4.76 o                         
  -3  19   3         29.60         34.81         7.40 o                         
  -2  19   3          0.26         -3.90         3.90 o                         
  -1  19   3          4.44          5.42         4.45 o                         
   0  19   3         62.74         54.46         6.16 o                         
   1  19   3          0.80         -3.36         5.48 o                         
   2  19   3          0.73         -1.27         6.43 o                         
   3  19   3          2.63         -2.91         6.34 o                         
   4  19   3          1.83         -5.67         5.67 o                         
   5  19   3          1.99         -1.26         7.77 o                         
  -7  20   3          1.07         -6.15         6.15 o                         
  -6  20   3          2.08         -5.23         5.23 o                         
  -5  20   3         16.43         10.29         5.62 o                         
  -4  20   3          5.03          9.65         5.37 o                         
  -3  20   3          2.19         -1.47         4.85 o                         
  -2  20   3         35.67         29.07         6.99 o                         
  -1  20   3         85.70         83.76         7.17 o                         
   0  20   3          0.07         -1.64         4.50 o                         
   1  20   3          1.37         -2.45         5.31 o                         
   2  20   3         17.56         11.54         6.52 o                         
   3  20   3         21.61          9.54         8.05 o                         
   4  20   3         41.46         40.79        13.44 o                         
  -6  21   3         16.78         14.23         7.47 o                         
  -5  21   3          0.46         -6.27         6.60 o                         
  -4  21   3          5.77          3.61         4.88 o                         
  -3  21   3          6.71          0.25         5.05 o                         
  -2  21   3          1.87         -2.45         4.76 o                         
  -1  21   3         32.30         23.78         5.55 o                         
   0  21   3          0.00         -4.83         4.83 o                         
   1  21   3         37.43         37.13         7.79 o                         
   2  21   3         45.20         68.08         9.17 o                         
   3  21   3          4.69          1.37        10.31 o                         
   4  21   3          3.35          4.53        13.58 o                         
  -5  22   3          0.00         -0.75         6.40 o                         
  -4  22   3          1.90         -3.96         5.00 o                         
  -3  22   3         18.45         22.45         6.16 o                         
  -2  22   3         42.30         48.43         6.62 o                         
  -1  22   3          1.94         -2.30         5.54 o                         
   0  22   3         17.62         15.04         7.92 o                         
   1  22   3        148.72        186.08        13.11 o                         
   2  22   3          0.00         -6.50         6.50 o                         
   3  22   3          6.87         17.50         9.46 o                         
  -4  23   3          6.52          4.05         6.11 o                         
  -3  23   3          2.26         -5.02         5.02 o                         
  -2  23   3          0.00         -6.25         6.25 o                         
  -1  23   3         37.65         42.36         8.16 o                         
   0  23   3         25.34         34.91         8.72 o                         
   1  23   3         47.36         50.63        11.53 o                         
  -2  24   3         15.05          4.90        13.96 o                         
  -1  24   3          5.72         10.60        10.59 o                         
 -12   0   4          3.62         10.12         7.89 o                         
 -10   0   4         26.32         18.78         6.49 o                         
  -8   0   4        199.36        204.33         7.43 o                         
  -6   0   4        114.09         94.29         6.23 o                         
  -4   0   4        391.72        414.21         6.01 o                         
  -2   0   4       6727.04       6683.21        32.91 o                         
   0   0   4        115.95         99.00         2.23 o                         
   2   0   4         48.75         39.67         2.24 o                         
   4   0   4        213.99        224.92         4.81 o                         
   6   0   4        366.51        406.27        13.24 o                         
   8   0   4          9.86          1.32         5.08 o                         
 -12   1   4          3.76         -0.15         5.26 o                         
 -11   1   4          4.21          0.62         4.55 o                         
 -10   1   4         56.37         50.83         5.12 o                         
  -9   1   4          2.05         -2.49         2.49 o                         
  -8   1   4         15.49         11.90         2.17 o                         
  -7   1   4         82.28        101.47         3.86 o                         
  -6   1   4         61.88         59.16         3.11 o                         
  -5   1   4        699.35        681.71         7.31 o                         
  -4   1   4         12.92         14.81         1.20 o                         
  -3   1   4         82.56         78.39         2.46 o                         
  -2   1   4       6757.94       6578.42        22.37 o                         
  -1   1   4       2768.77       2720.06        11.33 o                         
   0   1   4         55.88         48.32         1.07 o                         
   1   1   4       1007.50       1012.32        11.44 o                         
   2   1   4        369.39        403.60         4.10 o                         
   3   1   4        308.32        343.84         3.66 o                         
   4   1   4        113.25        115.25         2.42 o                         
   5   1   4          3.99          2.24         1.66 o                         
   6   1   4          4.04          5.32         3.08 o                         
   7   1   4         80.71         80.78         7.98 o                         
   8   1   4          1.67         -3.58         3.58 o                         
   9   1   4          0.02          4.16         5.39 o                         
 -12   2   4         33.12         35.37         6.35 o                         
 -11   2   4         48.40         43.24         5.85 o                         
 -10   2   4        261.09        239.45         8.92 o                         
  -9   2   4         65.61         48.35         4.07 o                         
  -8   2   4         89.42         77.69         4.12 o                         
  -7   2   4        176.40        190.59         4.90 o                         
  -6   2   4       1494.89       1574.77        13.69 o                         
  -5   2   4         97.32         75.72         2.88 o                         
  -4   2   4         22.35         27.16         1.47 o                         
  -3   2   4        925.97        892.55         5.77 o                         
  -2   2   4       1251.52       1318.29         6.85 o                         
  -1   2   4        295.46        309.26         3.34 o                         
   0   2   4        629.51        591.21         3.53 o                         
   1   2   4       2139.34       2239.99        15.99 o                         
   2   2   4        147.82        132.29         3.29 o                         
   3   2   4       1159.46       1214.00        11.83 o                         
   4   2   4          2.56          0.29         0.92 o                         
   5   2   4         55.22         69.22         4.62 o                         
   6   2   4          0.15         -2.38         2.38 o                         
   7   2   4          6.57          7.68         3.62 o                         
   8   2   4         15.40         10.28         4.24 o                         
   9   2   4        124.85        180.50        13.83 o                         
 -12   3   4          2.35          4.37         5.67 o                         
 -11   3   4         24.21         23.28         4.68 o                         
 -10   3   4         83.90         93.09         6.27 o                         
  -9   3   4          1.01         -2.76         2.76 o                         
  -8   3   4        312.49        310.65         6.13 o                         
  -7   3   4        634.98        644.21         8.97 o                         
  -6   3   4        992.07       1104.55        11.21 o                         
  -5   3   4        780.43        758.75         8.13 o                         
  -4   3   4         57.94         58.77         2.07 o                         
  -3   3   4       1128.25       1065.79         6.36 o                         
  -2   3   4       1982.61       1946.23         8.91 o                         
  -1   3   4       2994.33       2973.52        12.49 o                         
   0   3   4        667.15        660.14         4.61 o                         
   1   3   4          5.01          3.06         1.04 o                         
   2   3   4        531.71        555.42         9.46 o                         
   3   3   4        168.71        161.48         2.66 o                         
   4   3   4        154.48        154.57         3.05 o                         
   5   3   4        245.09        251.10         5.40 o                         
   6   3   4         10.03          3.07         4.45 o                         
   7   3   4        207.76        202.68        10.07 o                         
   8   3   4          5.87          6.32         4.04 o                         
   9   3   4          0.72          8.04         8.21 o                         
 -12   4   4         24.35         25.73         6.32 o                         
 -11   4   4         70.45         62.91         6.59 o                         
 -10   4   4        681.73        689.05        13.39 o                         
  -9   4   4         33.36         26.80         3.66 o                         
  -8   4   4        450.88        454.27         7.04 o                         
  -7   4   4          3.56          7.67         2.32 o                         
  -6   4   4        243.10        259.84         6.11 o                         
  -5   4   4        148.36        168.53         4.57 o                         
  -4   4   4       1976.93       1978.40        12.22 o                         
  -3   4   4       1356.09       1411.84         8.11 o                         
  -2   4   4       5884.69       5915.28        21.71 o                         
  -1   4   4        327.77        332.98         3.36 o                         
   0   4   4         49.57         47.13         1.70 o                         
   1   4   4        191.68        175.69         2.42 o                         
   2   4   4         12.44         13.52         1.69 o                         
   3   4   4        134.75        127.95         3.17 o                         
   4   4   4         66.06         65.97         1.92 o                         
   5   4   4        331.22        349.64         6.57 o                         
   6   4   4        334.26        310.17         7.94 o                         
   7   4   4         25.87         23.00         5.29 o                         
   8   4   4         29.85         33.48         5.17 o                         
 -12   5   4         38.96         41.86         7.11 o                         
 -11   5   4         15.19         13.13         5.13 o                         
 -10   5   4          1.34          6.71         3.71 o                         
  -9   5   4          5.07         11.67         3.54 o                         
  -8   5   4         10.01         12.82         1.93 o                         
  -7   5   4        512.85        527.67         8.32 o                         
  -6   5   4        263.95        270.01         6.26 o                         
  -5   5   4        193.54        167.89         4.61 o                         
  -4   5   4          0.94          1.82         1.50 o                         
  -3   5   4       1124.82       1166.20         7.71 o                         
  -2   5   4         33.14         41.33         1.80 o                         
  -1   5   4         34.93         36.62         1.54 o                         
   0   5   4        549.63        525.20         4.25 o                         
   1   5   4        388.04        391.74         3.70 o                         
   2   5   4         20.16         22.02         1.18 o                         
   3   5   4        520.51        548.85         4.45 o                         
   4   5   4          8.74          5.06         1.30 o                         
   5   5   4         35.33         32.27         3.38 o                         
   6   5   4          0.16          5.01         2.86 o                         
   7   5   4         18.06         12.13         4.07 o                         
   8   5   4          7.12          1.85         4.44 o                         
 -12   6   4          0.05          8.77         5.20 o                         
 -11   6   4         18.46         30.34         5.40 o                         
 -10   6   4         29.35         38.78         4.88 o                         
  -9   6   4        121.66        116.25         6.79 o                         
  -8   6   4        557.77        564.58         9.04 o                         
  -7   6   4         16.88         15.91         2.88 o                         
  -6   6   4        316.68        333.87         6.90 o                         
  -5   6   4         27.46         26.65         2.52 o                         
  -4   6   4       1196.75       1190.99        10.21 o                         
  -3   6   4       1919.64       2012.60        12.37 o                         
  -2   6   4        200.44        200.17         3.35 o                         
  -1   6   4        281.46        274.08         3.61 o                         
   0   6   4         41.64         31.11         1.76 o                         
   1   6   4        242.52        259.75         3.02 o                         
   2   6   4        147.87        158.91         2.87 o                         
   3   6   4         51.21         43.90         1.88 o                         
   4   6   4         15.67         17.82         1.87 o                         
   5   6   4        135.82        142.16         5.97 o                         
   6   6   4        371.29        421.29        10.49 o                         
   7   6   4          4.33         -0.09         3.44 o                         
   8   6   4          4.87         -0.82         5.00 o                         
 -12   7   4          1.87          9.84         6.37 o                         
 -11   7   4         14.47         22.64         5.17 o                         
 -10   7   4        352.10        366.69        11.44 o                         
  -9   7   4         29.23         32.71         4.03 o                         
  -8   7   4         28.21         21.87         3.95 o                         
  -7   7   4          0.01         -2.50         2.50 o                         
  -6   7   4         14.95         20.87         2.99 o                         
  -5   7   4        642.30        644.28         8.65 o                         
  -4   7   4         78.51         96.58         3.47 o                         
  -3   7   4       2000.55       2020.28        12.76 o                         
  -2   7   4        498.81        524.53         5.95 o                         
  -1   7   4        227.51        249.30         3.91 o                         
   0   7   4         33.33         28.11         1.76 o                         
   1   7   4        211.10        234.20         3.73 o                         
   2   7   4          9.04          8.27         1.24 o                         
   3   7   4         55.31         60.08         2.62 o                         
   4   7   4        465.42        496.42         7.35 o                         
   5   7   4         33.02         28.77         3.87 o                         
   6   7   4          2.32          1.67         3.76 o                         
   7   7   4         19.92         10.86         4.11 o                         
   8   7   4          7.11         10.88         5.80 o                         
 -12   8   4         20.39         17.98         6.45 o                         
 -11   8   4         36.85         31.32         7.33 o                         
 -10   8   4        344.73        399.00        12.45 o                         
  -9   8   4         27.59         21.24         4.01 o                         
  -8   8   4          0.02         -3.24         3.24 o                         
  -7   8   4         26.77         22.37         3.28 o                         
  -6   8   4        368.88        352.28         7.47 o                         
  -5   8   4        162.17        166.84         5.12 o                         
  -4   8   4         40.45         35.38         2.98 o                         
  -3   8   4       3158.81       3130.62        18.54 o                         
  -2   8   4       6434.79       6665.22        30.73 o                         
  -1   8   4        138.55        141.57         3.65 o                         
   0   8   4        553.86        597.47         6.41 o                         
   1   8   4        304.17        315.62         5.12 o                         
   2   8   4        556.57        584.09         6.56 o                         
   3   8   4         66.97         66.69         3.12 o                         
   4   8   4          2.43         -0.77         2.23 o                         
   5   8   4         85.28        105.46         7.86 o                         
   6   8   4         36.72         21.23         4.67 o                         
   7   8   4          3.51          3.43         4.10 o                         
   8   8   4         27.90         37.31         6.99 o                         
 -11   9   4          2.51          1.36         6.32 o                         
 -10   9   4         48.34         60.41         6.32 o                         
  -9   9   4         29.95         21.30         4.29 o                         
  -8   9   4        481.13        492.01        10.34 o                         
  -7   9   4        255.80        267.80         7.52 o                         
  -6   9   4         38.21         31.00         3.94 o                         
  -5   9   4        223.88        234.10         6.18 o                         
  -4   9   4        502.07        539.38         8.42 o                         
  -3   9   4        865.73        827.73         9.33 o                         
  -2   9   4        936.43        929.12         9.31 o                         
  -1   9   4        102.11         95.28         3.37 o                         
   0   9   4        345.81        341.93         5.32 o                         
   1   9   4       1131.47       1179.01        10.40 o                         
   2   9   4        281.31        275.69         4.73 o                         
   3   9   4          8.59          5.51         1.52 o                         
   4   9   4         23.11         22.44         3.52 o                         
   5   9   4       1094.83       1136.39        19.76 o                         
   6   9   4          1.92          0.42         3.95 o                         
   7   9   4          2.31         -3.28         3.99 o                         
   8   9   4          1.57          4.15         5.58 o                         
 -11  10   4          2.60         16.77         6.60 o                         
 -10  10   4         69.89         82.55         7.01 o                         
  -9  10   4          0.03         -3.74         3.74 o                         
  -8  10   4         62.90         66.83         5.53 o                         
  -7  10   4         56.18         46.04         4.48 o                         
  -6  10   4          4.77          2.90         3.07 o                         
  -5  10   4        312.76        288.67         7.53 o                         
  -4  10   4          4.93          5.56         2.57 o                         
  -3  10   4        104.46        138.47         5.32 o                         
  -2  10   4         42.99         42.14         2.77 o                         
  -1  10   4         87.67         92.53         4.26 o                         
   0  10   4        105.32        102.35         3.74 o                         
   1  10   4          2.01          0.36         1.92 o                         
   2  10   4        323.09        330.82         5.98 o                         
   3  10   4        119.54        120.01         4.05 o                         
   4  10   4        712.28        725.03        11.35 o                         
   5  10   4        185.98        189.83         8.02 o                         
   6  10   4          0.08          0.02         5.40 o                         
   7  10   4          2.05          4.46         4.72 o                         
   8  10   4         12.90         16.32         6.18 o                         
 -11  11   4          0.23          0.78         6.05 o                         
 -10  11   4         77.81         84.47         7.87 o                         
  -9  11   4        137.42        150.78         8.79 o                         
  -8  11   4        680.55        708.13        12.92 o                         
  -7  11   4        476.05        514.75        10.45 o                         
  -6  11   4        597.42        624.24        11.15 o                         
  -5  11   4        947.20        957.16        12.78 o                         
  -4  11   4         44.25         40.63         3.65 o                         
  -3  11   4          9.27         16.59         3.29 o                         
  -2  11   4        292.28        317.49         6.30 o                         
  -1  11   4        118.05        112.70         4.26 o                         
   0  11   4         33.21         37.29         3.05 o                         
   1  11   4        586.73        621.83         8.00 o                         
   2  11   4        585.93        587.60         7.78 o                         
   3  11   4          1.05          1.14         2.87 o                         
   4  11   4         15.67         18.15         3.94 o                         
   5  11   4         62.74         78.57         6.10 o                         
   6  11   4          1.48          3.23         5.60 o                         
   7  11   4          6.44          0.72         4.62 o                         
 -11  12   4         19.96         14.66         6.45 o                         
 -10  12   4         25.21         13.62         5.70 o                         
  -9  12   4          8.36          7.51         4.56 o                         
  -8  12   4          0.01         -3.40         3.40 o                         
  -7  12   4        232.22        239.40         8.69 o                         
  -6  12   4        603.05        628.84        11.47 o                         
  -5  12   4        119.80        106.14         5.52 o                         
  -4  12   4          2.28         -0.73         2.79 o                         
  -3  12   4          0.28          3.37         2.79 o                         
  -2  12   4         98.16        100.55         5.05 o                         
  -1  12   4         44.65         35.56         2.93 o                         
   0  12   4        156.15        143.92         4.95 o                         
   1  12   4        201.02        202.64         5.42 o                         
   2  12   4        455.76        470.26         7.81 o                         
   3  12   4         21.66         22.95         4.49 o                         
   4  12   4          1.21         -3.10         3.89 o                         
   5  12   4         10.64          7.07         4.10 o                         
   6  12   4          0.98         -3.18         4.52 o                         
   7  12   4         15.17         21.07         5.94 o                         
 -10  13   4         12.88         14.75         6.13 o                         
  -9  13   4         83.89         88.01         6.98 o                         
  -8  13   4         29.84         21.56         4.85 o                         
  -7  13   4        268.34        236.13        10.23 o                         
  -6  13   4        137.95        135.67         7.78 o                         
  -5  13   4         10.33         14.26         3.79 o                         
  -4  13   4          8.70          3.27         3.30 o                         
  -3  13   4          0.30         -2.40         2.88 o                         
  -2  13   4         29.92         35.18         3.49 o                         
  -1  13   4         63.96         63.80         3.69 o                         
   0  13   4         81.89         76.90         4.15 o                         
   1  13   4         60.68         67.35         3.85 o                         
   2  13   4         82.35         87.89         6.24 o                         
   3  13   4          9.80          8.70         4.39 o                         
   4  13   4          2.62         -0.81         3.68 o                         
   5  13   4          0.82         -3.86         3.86 o                         
   6  13   4          5.69          1.23         9.04 o                         
   7  13   4          2.49          4.11         6.93 o                         
 -10  14   4          5.25          3.99         7.03 o                         
  -9  14   4         14.95          4.97         6.69 o                         
  -8  14   4          0.15         -0.23         4.06 o                         
  -7  14   4        147.01        139.21         7.62 o                         
  -6  14   4         31.42         31.61         4.59 o                         
  -5  14   4         60.05         58.42         4.87 o                         
  -4  14   4         24.08         13.19         3.93 o                         
  -3  14   4         46.36         41.97         4.30 o                         
  -2  14   4        622.12        676.42        10.97 o                         
  -1  14   4          5.71          8.09         2.63 o                         
   0  14   4          0.01          2.30         2.61 o                         
   1  14   4        119.24        120.36         7.42 o                         
   2  14   4        177.28        182.07         9.56 o                         
   3  14   4         35.90         28.05         5.29 o                         
   4  14   4         61.59         64.45         6.51 o                         
   5  14   4         25.39         21.71         6.89 o                         
   6  14   4          0.08         -0.96         4.86 o                         
 -10  15   4         23.69         19.31         9.25 o                         
  -9  15   4          6.30         -1.23         4.94 o                         
  -8  15   4         16.37          9.28         4.44 o                         
  -7  15   4         12.06          3.61         4.24 o                         
  -6  15   4          0.29         -3.87         3.87 o                         
  -5  15   4         10.71          0.89         3.61 o                         
  -4  15   4         73.48         64.63         5.41 o                         
  -3  15   4        673.95        701.37        12.97 o                         
  -2  15   4         31.78         40.62         4.76 o                         
  -1  15   4        116.86        131.66         7.00 o                         
   0  15   4        172.14        178.78         7.36 o                         
   1  15   4        877.08        942.56        14.32 o                         
   2  15   4        175.91        190.11        12.48 o                         
   3  15   4          6.52         -0.83         4.56 o                         
   4  15   4         18.39         11.19         5.78 o                         
   5  15   4          1.09          2.14         5.28 o                         
   6  15   4          8.76          6.74         5.96 o                         
  -9  16   4          0.43         -2.59         5.89 o                         
  -8  16   4         53.18         65.15         7.09 o                         
  -7  16   4         11.19          9.80         4.61 o                         
  -6  16   4          5.19         -0.72         4.63 o                         
  -5  16   4          2.49         -3.51         3.51 o                         
  -4  16   4         97.97         95.61         6.18 o                         
  -3  16   4          8.53         14.25         3.85 o                         
  -2  16   4        356.70        381.79        10.09 o                         
  -1  16   4        268.20        267.21         9.30 o                         
   0  16   4        513.92        577.09        11.95 o                         
   1  16   4          5.02          4.82         4.98 o                         
   2  16   4        286.41        255.18        13.27 o                         
   3  16   4          3.81         -4.46         4.46 o                         
   4  16   4         16.34         18.29         7.04 o                         
   5  16   4         56.32         74.41        12.42 o                         
   6  16   4          1.31          0.46         5.99 o                         
  -9  17   4         68.60         90.83        10.95 o                         
  -8  17   4         11.67          4.08         4.94 o                         
  -7  17   4         23.67         15.91         5.30 o                         
  -6  17   4          2.35          5.48         4.37 o                         
  -5  17   4          1.90         -0.51         4.22 o                         
  -4  17   4         53.93         51.14         6.07 o                         
  -3  17   4          9.14          6.00         3.44 o                         
  -2  17   4        266.67        308.64         9.76 o                         
  -1  17   4        105.13        116.41         7.40 o                         
   0  17   4        162.03        171.57         8.45 o                         
   1  17   4          3.22         -5.96         5.96 o                         
   2  17   4         24.84         26.34         6.75 o                         
   3  17   4          5.32         -0.18         5.31 o                         
   4  17   4         17.18         -0.03         6.30 o                         
   5  17   4         64.14         63.88        11.53 o                         
  -8  18   4          1.08         -0.02         5.30 o                         
  -7  18   4         11.89         11.79         5.11 o                         
  -6  18   4         51.81         52.79         6.62 o                         
  -5  18   4          3.15         -1.38         4.31 o                         
  -4  18   4          0.07         -3.18         5.17 o                         
  -3  18   4          0.57         -0.25         3.98 o                         
  -2  18   4         34.56         35.68         4.71 o                         
  -1  18   4          1.98         -3.99         3.99 o                         
   0  18   4         46.66         53.40         7.11 o                         
   1  18   4          5.41         -3.69         5.23 o                         
   2  18   4          9.62          2.88         5.93 o                         
   3  18   4         53.88         48.70         9.98 o                         
   4  18   4          0.19         -5.47         8.33 o                         
   5  18   4          3.07          5.13         6.59 o                         
  -8  19   4          9.60         -2.73         6.53 o                         
  -7  19   4          7.31          0.36         5.07 o                         
  -6  19   4          2.52          2.18         4.84 o                         
  -5  19   4          0.01         -3.11         4.35 o                         
  -4  19   4        174.38        172.37         9.74 o                         
  -3  19   4         82.88         71.55         7.07 o                         
  -2  19   4          0.85         -3.09         4.41 o                         
  -1  19   4          0.04          6.14         4.49 o                         
   0  19   4          2.10         -6.34         6.64 o                         
   1  19   4          0.60         -5.96         5.96 o                         
   2  19   4          8.41         -1.91         5.40 o                         
   3  19   4          0.43         -5.34         5.34 o                         
   4  19   4         17.03         -0.30        11.70 o                         
  -7  20   4          3.26         -5.69         5.69 o                         
  -6  20   4         13.94         10.26         6.21 o                         
  -5  20   4         26.49         19.41         5.48 o                         
  -4  20   4         47.75         65.54         7.46 o                         
  -3  20   4         41.42         39.21         6.47 o                         
  -2  20   4          1.14         -2.27         4.88 o                         
  -1  20   4         58.88         53.37         8.59 o                         
   0  20   4         11.13          7.89         5.80 o                         
   1  20   4         30.35         32.60        10.04 o                         
   2  20   4          0.74         -5.70         5.70 o                         
   3  20   4          6.69          6.55         7.10 o                         
  -6  21   4          5.49         -4.28         7.05 o                         
  -5  21   4         21.44         23.00         6.63 o                         
  -4  21   4          0.48          5.64         5.39 o                         
  -3  21   4         44.67         47.45         6.98 o                         
  -2  21   4         20.67          3.64         6.17 o                         
  -1  21   4         45.59         40.26         7.88 o                         
   0  21   4          9.75          7.03         6.94 o                         
   1  21   4         17.96          4.10         9.17 o                         
   2  21   4          0.19         -6.97         6.97 o                         
   3  21   4          0.67          3.48        10.11 o                         
  -5  22   4         35.42         37.36         7.17 o                         
  -4  22   4          0.32         -4.69         4.69 o                         
  -3  22   4          0.57         -3.81         5.56 o                         
  -2  22   4         15.00          4.54         6.98 o                         
  -1  22   4         28.36         21.34         7.85 o                         
   0  22   4         21.36         20.96         6.91 o                         
   1  22   4          3.69         -2.48         6.61 o                         
   2  22   4         26.84          8.95        10.39 o                         
  -4  23   4          3.94          8.61        11.24 o                         
  -3  23   4          1.91          3.97         7.59 o                         
  -2  23   4          0.49         -6.53         6.53 o                         
  -1  23   4          5.10         11.39         9.31 o                         
   0  23   4         16.01          1.26         7.57 o                         
 -11   0   5         37.93         33.55         7.55 o                         
  -9   0   5         20.02         15.00         3.77 o                         
  -7   0   5        178.11        187.41         7.38 o                         
  -5   0   5        522.82        476.55         8.32 o                         
  -3   0   5        821.41        833.23         8.44 o                         
  -1   0   5        198.25        196.13         4.92 o                         
   1   0   5          9.24          8.75         1.06 o                         
   3   0   5        357.92        368.95         5.06 o                         
   5   0   5          0.00         -2.02         2.90 o                         
   7   0   5        102.13         96.75         7.78 o                         
 -12   1   5          0.96          5.16         5.11 o                         
 -11   1   5         22.75         16.07         4.17 o                         
 -10   1   5        137.57        123.66         7.29 o                         
  -9   1   5         89.19         82.29         4.45 o                         
  -8   1   5          3.59          0.26         2.11 o                         
  -7   1   5        258.84        255.60         5.68 o                         
  -6   1   5       1825.85       1956.70        15.39 o                         
  -5   1   5        156.86        152.90         3.78 o                         
  -4   1   5         62.23         67.06         2.49 o                         
  -3   1   5        492.46        517.32         4.68 o                         
  -2   1   5          5.78          5.26         1.01 o                         
  -1   1   5       3318.33       3218.70        13.56 o                         
   0   1   5        588.63        590.36         4.52 o                         
   1   1   5        157.70        200.69         2.68 o                         
   2   1   5         67.60         59.93         3.01 o                         
   3   1   5        292.08        284.52         3.32 o                         
   4   1   5          0.46         -0.52         1.09 o                         
   5   1   5         47.46         51.80         3.91 o                         
   6   1   5          0.44         -2.58         2.58 o                         
   7   1   5          0.46         -1.05         3.48 o                         
   8   1   5          0.07          4.48         6.86 o                         
 -12   2   5          2.03         -2.16         4.74 o                         
 -11   2   5         11.34          5.13         4.18 o                         
 -10   2   5         19.37         12.64         3.96 o                         
  -9   2   5        150.19        140.93         6.07 o                         
  -8   2   5          3.23          1.51         2.12 o                         
  -7   2   5         21.89         17.50         2.43 o                         
  -6   2   5         47.97         48.07         2.97 o                         
  -5   2   5         19.26         22.09         1.83 o                         
  -4   2   5         16.89         19.13         1.72 o                         
  -3   2   5          7.41          8.47         1.40 o                         
  -2   2   5        659.82        651.52         4.92 o                         
  -1   2   5        961.53        958.98         5.65 o                         
   0   2   5        434.56        427.21         3.52 o                         
   1   2   5        585.88        598.15         5.64 o                         
   2   2   5        345.07        360.63         6.44 o                         
   3   2   5         25.25         24.95         1.70 o                         
   4   2   5          1.65         -1.18         1.64 o                         
   5   2   5          7.83          5.45         2.95 o                         
   6   2   5          6.21          7.31         2.80 o                         
   7   2   5        119.03        148.11         8.38 o                         
   8   2   5         89.98        105.58        12.55 o                         
 -12   3   5          0.01         -3.81         3.81 o                         
 -11   3   5          8.56          3.46         4.15 o                         
 -10   3   5         27.43         16.64         3.98 o                         
  -9   3   5         27.96         29.19         3.15 o                         
  -8   3   5        165.21        170.38         5.64 o                         
  -7   3   5          5.65          3.06         2.52 o                         
  -6   3   5         17.96         19.62         2.29 o                         
  -5   3   5          8.04          8.09         1.66 o                         
  -4   3   5         35.21         27.26         1.95 o                         
  -3   3   5        284.56        298.71         4.12 o                         
  -2   3   5        593.78        558.39         4.59 o                         
  -1   3   5        109.53        123.42         2.26 o                         
   0   3   5         89.94         85.57         2.88 o                         
   1   3   5          9.90         15.04         1.82 o                         
   2   3   5        612.74        645.37         9.05 o                         
   3   3   5         22.87         23.69         1.48 o                         
   4   3   5          0.07          1.16         1.58 o                         
   5   3   5         60.85         56.98         3.37 o                         
   6   3   5          5.83          5.66         2.70 o                         
   7   3   5         41.65         54.16         5.78 o                         
   8   3   5          0.19          3.75         6.54 o                         
 -12   4   5          3.06          5.86         4.63 o                         
 -11   4   5        122.66        121.39         7.22 o                         
 -10   4   5         80.73         69.66         5.50 o                         
  -9   4   5        568.89        579.56         9.36 o                         
  -8   4   5        502.30        471.17         9.71 o                         
  -7   4   5          7.97          6.31         2.55 o                         
  -6   4   5         99.65         96.71         4.47 o                         
  -5   4   5          0.76         -0.64         1.42 o                         
  -4   4   5          8.21          6.50         1.57 o                         
  -3   4   5        325.71        293.22         4.30 o                         
  -2   4   5       1547.78       1648.80         9.19 o                         
  -1   4   5        151.46        157.12         2.57 o                         
   0   4   5        186.25        178.95         3.00 o                         
   1   4   5         36.72         31.58         1.92 o                         
   2   4   5        532.57        582.73        10.24 o                         
   3   4   5         30.67         20.45         1.79 o                         
   4   4   5          3.91          6.04         1.98 o                         
   5   4   5         20.04          8.85         1.61 o                         
   6   4   5         44.21         32.45         4.83 o                         
   7   4   5          4.44          2.59         4.21 o                         
   8   4   5          4.55         -0.52         5.20 o                         
 -12   5   5          9.77         15.30         5.27 o                         
 -11   5   5         68.71         63.19         6.07 o                         
 -10   5   5         12.91         12.72         4.28 o                         
  -9   5   5         36.48         31.90         4.07 o                         
  -8   5   5         26.19         24.98         3.20 o                         
  -7   5   5        744.25        784.12        11.04 o                         
  -6   5   5        173.45        181.76         6.22 o                         
  -5   5   5        304.77        326.46         6.74 o                         
  -4   5   5          0.73         -1.10         1.46 o                         
  -3   5   5        711.37        817.68         7.49 o                         
  -2   5   5          7.96          3.40         1.20 o                         
  -1   5   5         89.49         82.41         2.29 o                         
   0   5   5        345.94        336.29         3.79 o                         
   1   5   5          4.28          4.25         1.12 o                         
   2   5   5         16.16         11.87         1.65 o                         
   3   5   5         12.90         12.67         2.01 o                         
   4   5   5        199.32        181.56         7.14 o                         
   5   5   5          0.00          2.86         1.62 o                         
   6   5   5         35.40         40.42         5.71 o                         
   7   5   5          3.18         -4.96         4.96 o                         
   8   5   5          3.65          2.23         6.28 o                         
 -12   6   5         25.74         26.24         6.12 o                         
 -11   6   5          1.62          0.67         4.09 o                         
 -10   6   5         16.89         12.08         4.23 o                         
  -9   6   5        531.40        539.24        10.59 o                         
  -8   6   5        514.85        530.80         9.15 o                         
  -7   6   5         43.61         42.67         3.82 o                         
  -6   6   5        660.43        675.37        10.23 o                         
  -5   6   5        297.68        296.70         6.52 o                         
  -4   6   5        179.15        193.58         4.63 o                         
  -3   6   5          1.53         -0.11         1.50 o                         
  -2   6   5          0.26          1.52         1.33 o                         
  -1   6   5          0.04         -0.12         0.94 o                         
   0   6   5        392.43        389.12         4.29 o                         
   1   6   5         17.84         17.53         1.38 o                         
   2   6   5        180.64        181.60         3.47 o                         
   3   6   5        114.01        115.49         4.28 o                         
   4   6   5         91.59         85.27         5.66 o                         
   5   6   5        388.83        410.13        11.25 o                         
   6   6   5          7.24          6.06         4.01 o                         
   7   6   5          0.01         -5.24         5.24 o                         
 -12   7   5          8.89         14.97         6.23 o                         
 -11   7   5        128.41        122.85         8.18 o                         
 -10   7   5         45.62         41.06         4.84 o                         
  -9   7   5        106.90        107.49         6.18 o                         
  -8   7   5        148.73        141.31         7.24 o                         
  -7   7   5         42.80         33.66         3.66 o                         
  -6   7   5         43.77         34.71         3.59 o                         
  -5   7   5         56.69         56.39         3.67 o                         
  -4   7   5        328.40        305.54         5.80 o                         
  -3   7   5        679.67        746.22         7.70 o                         
  -2   7   5         81.39         78.45         3.49 o                         
  -1   7   5         65.30         65.43         2.65 o                         
   0   7   5       1167.98       1195.05         9.20 o                         
   1   7   5         92.16         91.45         3.46 o                         
   2   7   5         62.80         67.25         3.45 o                         
   3   7   5         28.54         22.21         2.20 o                         
   4   7   5        820.94        824.55        19.60 o                         
   5   7   5         52.66         53.96         4.11 o                         
   6   7   5        153.47        153.04        13.01 o                         
   7   7   5          0.00         -1.83         6.64 o                         
 -12   8   5         15.66          7.06         7.22 o                         
 -11   8   5         11.92         15.86         4.59 o                         
 -10   8   5         68.47         78.10         6.14 o                         
  -9   8   5         61.97         57.15         4.90 o                         
  -8   8   5         13.73         10.29         3.84 o                         
  -7   8   5         27.54         24.46         3.91 o                         
  -6   8   5        254.57        244.63         7.01 o                         
  -5   8   5        185.34        212.76         6.27 o                         
  -4   8   5        475.22        502.06         7.41 o                         
  -3   8   5       1917.46       1958.21        14.48 o                         
  -2   8   5         56.69         50.04         2.58 o                         
  -1   8   5        218.36        225.95         4.43 o                         
   0   8   5        353.46        349.84         5.07 o                         
   1   8   5        247.62        261.88         4.11 o                         
   2   8   5         95.46        102.76         3.46 o                         
   3   8   5        162.19        165.27         6.18 o                         
   4   8   5        129.06        127.16         5.25 o                         
   5   8   5        311.18        310.10         8.96 o                         
   6   8   5          0.22         -0.47         4.34 o                         
   7   8   5         10.49         11.05         7.46 o                         
 -12   9   5          0.10          0.54         7.10 o                         
 -11   9   5         29.33         43.06         5.97 o                         
 -10   9   5         63.86         64.28         5.68 o                         
  -9   9   5          7.46         -3.68         3.68 o                         
  -8   9   5        141.58        137.61         6.71 o                         
  -7   9   5        394.13        408.71         9.79 o                         
  -6   9   5          2.21          5.20         3.41 o                         
  -5   9   5         34.69         39.70         3.58 o                         
  -4   9   5        105.29        117.02         6.12 o                         
  -3   9   5        596.50        646.70         8.25 o                         
  -2   9   5         84.96         79.51         3.32 o                         
  -1   9   5          7.44          5.36         1.75 o                         
   0   9   5        430.15        431.80         6.46 o                         
   1   9   5          1.52          2.04         1.46 o                         
   2   9   5        609.99        614.15         7.22 o                         
   3   9   5         69.02         76.86         3.75 o                         
   4   9   5         10.37         18.82         4.05 o                         
   5   9   5        662.62        744.94        14.62 o                         
   6   9   5          8.69          3.54         4.90 o                         
   7   9   5          0.79          0.63         6.78 o                         
 -11  10   5         70.21         68.77         9.05 o                         
 -10  10   5         19.23         24.20         4.54 o                         
  -9  10   5         10.82          3.21         3.73 o                         
  -8  10   5        105.32        102.03         7.25 o                         
  -7  10   5        222.22        230.20         7.91 o                         
  -6  10   5       1066.23       1083.11        14.04 o                         
  -5  10   5          2.52          2.92         2.96 o                         
  -4  10   5        349.18        370.85         7.76 o                         
  -3  10   5        271.49        306.97         6.25 o                         
  -2  10   5        245.95        255.02         5.54 o                         
  -1  10   5          0.00         -0.44         1.88 o                         
   0  10   5       1031.38       1060.64         9.83 o                         
   1  10   5         20.39         18.65         2.29 o                         
   2  10   5        271.17        267.34         5.73 o                         
   3  10   5        334.62        333.13         8.38 o                         
   4  10   5        251.30        282.71         7.93 o                         
   5  10   5         56.06         65.76         5.82 o                         
   6  10   5          1.37          0.78         4.92 o                         
   7  10   5          3.42          3.69         9.40 o                         
 -11  11   5        286.92        384.13        18.78 o                         
 -10  11   5         72.23         80.01         8.43 o                         
  -9  11   5         16.69          9.12         3.97 o                         
  -8  11   5        654.51        701.99        12.91 o                         
  -7  11   5        345.09        355.52         9.32 o                         
  -6  11   5        408.52        411.91         9.41 o                         
  -5  11   5        272.80        279.07         7.74 o                         
  -4  11   5          0.11          1.93         2.89 o                         
  -3  11   5        222.47        202.50         6.04 o                         
  -2  11   5         94.54         98.09         5.69 o                         
  -1  11   5          1.47          0.97         1.97 o                         
   0  11   5         28.39         29.06         2.88 o                         
   1  11   5        706.46        698.75         9.23 o                         
   2  11   5        102.42         96.98         5.54 o                         
   3  11   5         42.26         32.98         4.19 o                         
   4  11   5         17.72         18.86         5.34 o                         
   5  11   5         25.51         29.70         5.69 o                         
   6  11   5         16.49         23.00         6.36 o                         
   7  11   5          4.25         -0.26        11.80 o                         
 -11  12   5        120.26        146.43        10.83 o                         
 -10  12   5        108.66        112.52         9.47 o                         
  -9  12   5         13.09         17.49         4.89 o                         
  -8  12   5         25.84         23.49         4.60 o                         
  -7  12   5          0.11         -1.06         3.37 o                         
  -6  12   5        225.14        211.69         8.77 o                         
  -5  12   5         16.56         19.00         3.79 o                         
  -4  12   5          3.83         -1.89         2.72 o                         
  -3  12   5        757.50        764.70        11.94 o                         
  -2  12   5        187.86        203.39         5.87 o                         
  -1  12   5          2.60          4.09         2.15 o                         
   0  12   5         25.33         27.54         3.10 o                         
   1  12   5         25.87         22.16         3.13 o                         
   2  12   5         40.76         46.02         4.47 o                         
   3  12   5         52.39         50.10         5.40 o                         
   4  12   5         89.68         85.41         6.21 o                         
   5  12   5          2.03          7.17         4.30 o                         
   6  12   5         16.96         12.39         6.23 o                         
 -11  13   5         40.50         54.91         8.89 o                         
 -10  13   5          0.11         -3.04         6.02 o                         
  -9  13   5         96.39        110.25         7.56 o                         
  -8  13   5          4.39         -0.68         4.09 o                         
  -7  13   5        501.79        488.05        11.08 o                         
  -6  13   5         16.52         17.64         3.85 o                         
  -5  13   5          2.11         -1.68         3.08 o                         
  -4  13   5         47.17         49.44         4.45 o                         
  -3  13   5         77.89         70.65         5.07 o                         
  -2  13   5         59.88         65.03         4.33 o                         
  -1  13   5         24.05         23.94         2.95 o                         
   0  13   5          3.96          1.05         3.01 o                         
   1  13   5          5.63          0.04         3.80 o                         
   2  13   5         16.52         12.30         4.22 o                         
   3  13   5         49.52         54.29         5.76 o                         
   4  13   5         24.73         28.05         5.34 o                         
   5  13   5         30.03         37.35         5.81 o                         
   6  13   5         15.93          4.94         9.09 o                         
 -10  14   5         67.49         80.92         9.96 o                         
  -9  14   5          1.35         -2.16         5.38 o                         
  -8  14   5         13.48          6.76         5.16 o                         
  -7  14   5         40.19         45.42         5.04 o                         
  -6  14   5         38.82         35.10         4.31 o                         
  -5  14   5         39.92         32.54         4.33 o                         
  -4  14   5         75.14         72.46         4.95 o                         
  -3  14   5        283.58        328.31         8.80 o                         
  -2  14   5        104.69        119.29         6.01 o                         
  -1  14   5         45.52         39.27         4.36 o                         
   0  14   5          7.45          0.48         3.16 o                         
   1  14   5        211.81        219.10        11.27 o                         
   2  14   5         77.56         65.35         6.04 o                         
   3  14   5        111.81        114.53        11.60 o                         
   4  14   5          0.07         -4.22         4.22 o                         
   5  14   5          0.09         -3.39         6.86 o                         
   6  14   5          2.89          1.80         6.88 o                         
 -10  15   5          5.90          5.78         5.42 o                         
  -9  15   5         70.74         85.25         7.71 o                         
  -8  15   5          1.44         -4.43         4.43 o                         
  -7  15   5         30.46         25.65         5.08 o                         
  -6  15   5         25.81         23.39         4.40 o                         
  -5  15   5        141.83        134.92         6.78 o                         
  -4  15   5        213.09        196.26         7.92 o                         
  -3  15   5        208.89        211.01         8.50 o                         
  -2  15   5          0.96         -1.76         3.34 o                         
  -1  15   5         13.56         15.10         3.85 o                         
   0  15   5         19.51         14.02         6.10 o                         
   1  15   5          5.94          4.34         5.14 o                         
   2  15   5          2.30         -4.55         4.55 o                         
   3  15   5          0.69         -5.73         5.73 o                         
   4  15   5         10.67          6.16         4.92 o                         
   5  15   5          3.53         -6.18         6.18 o                         
  -9  16   5         11.11          8.03         5.15 o                         
  -8  16   5         35.73         30.40         6.97 o                         
  -7  16   5         11.77         10.78         4.51 o                         
  -6  16   5          0.32         -3.27         4.18 o                         
  -5  16   5         53.36         60.31         5.51 o                         
  -4  16   5          4.81         -0.95         3.29 o                         
  -3  16   5          1.52          4.44         3.70 o                         
  -2  16   5         14.95         17.63         3.98 o                         
  -1  16   5        522.46        570.61        13.10 o                         
   0  16   5          0.02         -4.10         4.10 o                         
   1  16   5        123.13        127.30        12.68 o                         
   2  16   5         61.66         65.18        10.74 o                         
   3  16   5          0.39         -6.53         6.99 o                         
   4  16   5         16.00         16.88         5.85 o                         
   5  16   5          4.36         -0.12         8.48 o                         
  -9  17   5         12.19         13.80         7.02 o                         
  -8  17   5         80.69         92.07         7.97 o                         
  -7  17   5          0.50         -4.54         4.54 o                         
  -6  17   5          5.60          1.27         4.44 o                         
  -5  17   5         32.69         30.73         5.30 o                         
  -4  17   5          4.31          3.82         4.27 o                         
  -3  17   5         80.79         88.65         6.29 o                         
  -2  17   5          4.13          5.02         3.76 o                         
  -1  17   5          2.38          4.98         5.19 o                         
   0  17   5         27.56         32.66         6.47 o                         
   1  17   5         26.90         22.46         5.88 o                         
   2  17   5          4.85         -0.20         6.41 o                         
   3  17   5          0.00         -5.28         5.28 o                         
   4  17   5          2.00          3.19         5.34 o                         
  -8  18   5          1.79          4.02         5.64 o                         
  -7  18   5         50.55         38.05         7.01 o                         
  -6  18   5          0.50         -4.95         4.95 o                         
  -5  18   5         63.89         76.88         7.39 o                         
  -4  18   5         22.71         26.24         5.73 o                         
  -3  18   5         83.91         75.81         6.26 o                         
  -2  18   5          3.90          1.64         3.75 o                         
  -1  18   5         42.17         45.49         7.56 o                         
   0  18   5          2.21         -4.44         5.71 o                         
   1  18   5         11.20          4.25         6.14 o                         
   2  18   5          0.19         -6.07         6.07 o                         
   3  18   5          6.09         -6.22         6.75 o                         
   4  18   5          1.12         -6.43         6.43 o                         
  -8  19   5          6.70         10.28         6.10 o                         
  -7  19   5         26.19         23.36         6.15 o                         
  -6  19   5          4.75          4.70         4.84 o                         
  -5  19   5         21.34         24.66         5.79 o                         
  -4  19   5          0.05         -4.49         4.49 o                         
  -3  19   5          0.28         -4.37         4.37 o                         
  -2  19   5          4.49          4.07         5.20 o                         
  -1  19   5          0.19          4.88         7.36 o                         
   0  19   5          6.05         -0.73         5.24 o                         
   1  19   5         16.84          3.75         6.00 o                         
   2  19   5         11.59          6.39         6.54 o                         
   3  19   5         37.22         40.72         8.07 o                         
  -7  20   5          0.25         -0.84         5.61 o                         
  -6  20   5          1.50         -4.81         4.81 o                         
  -5  20   5         12.60         18.76         5.39 o                         
  -4  20   5          9.75          5.14         5.00 o                         
  -3  20   5         36.03         23.62         7.55 o                         
  -2  20   5          3.69         -4.63         6.10 o                         
  -1  20   5          2.58          4.68         6.58 o                         
   0  20   5          4.12         -5.39         5.39 o                         
   1  20   5         14.42         17.66         6.43 o                         
   2  20   5          0.06         -7.11         7.11 o                         
  -6  21   5         45.15         55.89         7.18 o                         
  -5  21   5          0.62         -5.48         5.48 o                         
  -4  21   5          4.37          1.00         6.32 o                         
  -3  21   5         69.12         79.86         9.79 o                         
  -2  21   5          0.00         -5.07         5.07 o                         
  -1  21   5         12.97          0.68         6.55 o                         
   0  21   5          0.02         -5.86         6.18 o                         
   1  21   5          4.34         -6.24         6.24 o                         
  -5  22   5         10.71         16.97         8.19 o                         
  -4  22   5          2.68         -1.34         9.98 o                         
  -3  22   5          3.14         -6.31         6.31 o                         
  -2  22   5          7.48         14.73         7.27 o                         
  -1  22   5         10.39          0.41         7.11 o                         
   0  22   5         11.19         13.70         8.59 o                         
 -12   0   6          4.36          0.28         5.49 o                         
 -10   0   6         34.63         35.64         6.62 o                         
  -8   0   6         76.16         75.92         5.65 o                         
  -6   0   6        287.13        326.18        10.60 o                         
  -4   0   6       2364.02       2391.66        20.92 o                         
  -2   0   6        583.45        563.49         6.55 o                         
   0   0   6         34.65         42.44         2.17 o                         
   2   0   6        637.09        696.40        14.04 o                         
   4   0   6        185.87        169.77        34.32 o                         
   6   0   6          0.60          5.66        10.18 o                         
 -13   1   6          0.11          2.95         9.42 o                         
 -12   1   6         73.71         56.50         6.28 o                         
 -11   1   6         28.16         19.98         4.63 o                         
 -10   1   6         76.12         76.37         5.50 o                         
  -9   1   6          1.56         -2.27         2.27 o                         
  -8   1   6          1.24         -1.41         2.13 o                         
  -7   1   6         59.91         48.30         3.41 o                         
  -6   1   6       1131.08       1201.96        11.85 o                         
  -5   1   6          0.59         -0.19         1.53 o                         
  -4   1   6       1010.28       1068.62         8.81 o                         
  -3   1   6        952.64       1010.17         7.99 o                         
  -2   1   6       5710.99       5847.24        27.20 o                         
  -1   1   6          6.19          5.07         0.93 o                         
   0   1   6        441.76        475.92         5.29 o                         
   1   1   6        276.69        300.08         4.17 o                         
   2   1   6        745.49        805.99        21.22 o                         
   3   1   6         13.60         13.36         1.44 o                         
   4   1   6         62.48         55.51         4.13 o                         
   5   1   6         16.23         15.49         2.66 o                         
   6   1   6         28.40         29.26         6.49 o                         
   7   1   6         24.50         19.72        10.86 o                         
 -12   2   6          4.27         -2.83         4.26 o                         
 -11   2   6         91.01         79.35         8.09 o                         
 -10   2   6         41.64         32.50         4.79 o                         
  -9   2   6         85.49         69.44         4.04 o                         
  -8   2   6          1.55          2.41         2.34 o                         
  -7   2   6          0.25         -1.65         1.90 o                         
  -6   2   6        329.25        325.94         6.39 o                         
  -5   2   6        286.09        296.98         5.11 o                         
  -4   2   6        846.17        872.60         7.98 o                         
  -3   2   6        316.59        305.06         4.52 o                         
  -2   2   6        366.69        353.65         4.09 o                         
  -1   2   6        390.20        379.54         3.32 o                         
   0   2   6       1006.56       1044.24         9.93 o                         
   1   2   6        173.16        168.07         3.67 o                         
   2   2   6         53.91         57.17         2.21 o                         
   3   2   6         54.74         56.69         4.25 o                         
   4   2   6          0.21          1.61         1.57 o                         
   5   2   6         95.40        108.73         5.74 o                         
   6   2   6          8.26          9.37         5.91 o                         
   7   2   6          3.54         -3.31         6.16 o                         
 -12   3   6         30.35         27.90         5.13 o                         
 -11   3   6         24.67         21.42         4.45 o                         
 -10   3   6          4.55          2.02         3.30 o                         
  -9   3   6        146.79        150.91         7.30 o                         
  -8   3   6         49.66         45.94         4.13 o                         
  -7   3   6          3.38          0.38         2.08 o                         
  -6   3   6        158.84        167.51         4.81 o                         
  -5   3   6        133.93        124.05         4.05 o                         
  -4   3   6        499.24        535.09         6.25 o                         
  -3   3   6         29.24         23.20         2.03 o                         
  -2   3   6        541.30        549.52         5.98 o                         
  -1   3   6         50.30         56.61         2.21 o                         
   0   3   6          0.57          1.90         0.86 o                         
   1   3   6         22.26         21.44         1.76 o                         
   2   3   6          3.55          4.66         2.09 o                         
   3   3   6         16.48         16.28         3.40 o                         
   4   3   6         70.25         80.52         9.98 o                         
   5   3   6         80.63         63.82         5.36 o                         
   6   3   6          6.01          4.10         4.24 o                         
   7   3   6          8.59         13.01        11.05 o                         
 -12   4   6          0.06         -2.79         4.18 o                         
 -11   4   6          0.01          2.74         3.98 o                         
 -10   4   6         21.52         15.01         3.70 o                         
  -9   4   6        298.93        325.41         7.94 o                         
  -8   4   6        220.90        229.74         7.62 o                         
  -7   4   6         21.86         17.28         2.88 o                         
  -6   4   6        544.39        567.21         8.38 o                         
  -5   4   6         95.88         87.37         4.17 o                         
  -4   4   6        264.67        272.74         5.13 o                         
  -3   4   6       2055.45       2121.46        13.63 o                         
  -2   4   6          0.00         -1.27         1.27 o                         
  -1   4   6         62.84         65.31         2.04 o                         
   0   4   6        277.54        282.92         3.62 o                         
   1   4   6         42.64         37.47         2.71 o                         
   2   4   6         56.96         61.02         3.71 o                         
   3   4   6         91.11         82.56         4.96 o                         
   4   4   6        146.15        130.14         7.03 o                         
   5   4   6          1.61          5.10         3.77 o                         
   6   4   6         11.73         11.48         4.88 o                         
   7   4   6          0.02          0.25         5.77 o                         
 -12   5   6          5.97          7.53         4.59 o                         
 -11   5   6         35.61         32.72         5.12 o                         
 -10   5   6         93.25         85.57         5.47 o                         
  -9   5   6         78.07         84.52         5.57 o                         
  -8   5   6         59.74         63.59         4.48 o                         
  -7   5   6        268.14        277.34         7.20 o                         
  -6   5   6        102.82         95.55         4.19 o                         
  -5   5   6         12.26         10.33         1.64 o                         
  -4   5   6        819.68        854.57         8.07 o                         
  -3   5   6         32.72         43.47         2.39 o                         
  -2   5   6          3.42          0.69         1.39 o                         
  -1   5   6          4.06          3.09         1.18 o                         
   0   5   6        873.09        877.94         7.36 o                         
   1   5   6          2.70          1.88         1.25 o                         
   2   5   6         43.49         39.51         3.58 o                         
   3   5   6         52.47         45.87         5.29 o                         
   4   5   6        216.36        193.07        14.75 o                         
   5   5   6         15.37         23.05         4.73 o                         
   6   5   6         39.96         21.45         5.87 o                         
   7   5   6         25.51         30.51         9.34 o                         
 -12   6   6          1.04         -3.62         5.28 o                         
 -11   6   6         13.12          8.51         4.40 o                         
 -10   6   6         95.87         83.94         6.70 o                         
  -9   6   6        185.64        195.60         8.28 o                         
  -8   6   6         35.14         38.64         4.07 o                         
  -7   6   6        186.38        176.20         6.50 o                         
  -6   6   6        393.59        396.08         8.43 o                         
  -5   6   6          0.74         -2.32         2.32 o                         
  -4   6   6         64.16         73.20         3.62 o                         
  -3   6   6        260.55        272.70         4.83 o                         
  -2   6   6          5.03          3.03         1.53 o                         
  -1   6   6         55.69         58.24         2.24 o                         
   0   6   6         59.69         73.49         3.35 o                         
   1   6   6        480.84        475.72         7.46 o                         
   2   6   6          1.59         -0.86         1.06 o                         
   3   6   6         42.34         40.51         5.54 o                         
   4   6   6         14.73         17.92         4.98 o                         
   5   6   6        418.96        465.49        13.71 o                         
   6   6   6          5.43          0.97         5.08 o                         
   7   6   6          2.78          7.18         7.38 o                         
 -12   7   6         37.68         27.67         5.99 o                         
 -11   7   6          0.05         -2.38         4.11 o                         
 -10   7   6          3.24         -1.98         3.63 o                         
  -9   7   6         81.47         80.59         5.24 o                         
  -8   7   6          1.16          0.47         2.94 o                         
  -7   7   6        576.48        582.84        10.81 o                         
  -6   7   6        596.20        581.64        10.37 o                         
  -5   7   6        395.81        424.79         7.94 o                         
  -4   7   6         99.36        105.71         4.04 o                         
  -3   7   6         17.37         15.47         2.12 o                         
  -2   7   6        438.81        450.95         5.76 o                         
  -1   7   6         80.86         88.20         2.89 o                         
   0   7   6       1113.15       1136.01         8.67 o                         
   1   7   6        279.60        266.79         4.50 o                         
   2   7   6          9.93          5.10         1.84 o                         
   3   7   6        131.06        150.75         6.80 o                         
   4   7   6        136.52        160.64        11.05 o                         
   5   7   6         46.53         45.89         7.20 o                         
   6   7   6         29.73         14.48         6.54 o                         
 -12   8   6          8.28          3.95         4.80 o                         
 -11   8   6         72.90         74.44         7.29 o                         
 -10   8   6          1.10         -3.80         3.80 o                         
  -9   8   6         28.66         18.10         4.07 o                         
  -8   8   6        187.62        169.32         7.78 o                         
  -7   8   6        917.38        950.26        13.57 o                         
  -6   8   6         73.61         70.72         4.51 o                         
  -5   8   6        139.67        136.82         5.66 o                         
  -4   8   6        503.58        547.34         7.87 o                         
  -3   8   6        192.08        205.78         4.95 o                         
  -2   8   6        130.10        146.28         3.99 o                         
  -1   8   6         57.16         60.27         3.04 o                         
   0   8   6        714.07        697.31         8.35 o                         
   1   8   6         19.93         28.13         1.75 o                         
   2   8   6          0.00         -1.62         1.62 o                         
   3   8   6        277.48        312.63         8.72 o                         
   4   8   6        481.06        527.22        12.58 o                         
   5   8   6         97.79         88.86        17.39 o                         
   6   8   6         19.81         19.67         6.45 o                         
 -12   9   6         33.75         39.16         7.35 o                         
 -11   9   6          9.40         20.91         5.31 o                         
 -10   9   6          2.38         -3.56         3.56 o                         
  -9   9   6         25.43         19.97         4.08 o                         
  -8   9   6         91.03         97.85         6.25 o                         
  -7   9   6        295.15        304.04         8.83 o                         
  -6   9   6         89.29         86.32         5.32 o                         
  -5   9   6          0.14          0.29         2.86 o                         
  -4   9   6        170.45        185.64         5.53 o                         
  -3   9   6         16.91         15.44         2.46 o                         
  -2   9   6         15.88         14.87         2.19 o                         
  -1   9   6          0.44         -1.66         1.78 o                         
   0   9   6          1.87          6.26         1.84 o                         
   1   9   6         10.30         13.02         2.43 o                         
   2   9   6         10.88          8.44         2.18 o                         
   3   9   6         49.30         51.76         5.39 o                         
   4   9   6        144.51        184.12         9.95 o                         
   5   9   6          9.55         12.80         7.63 o                         
   6   9   6         18.41          9.08         8.90 o                         
 -11  10   6         12.71         14.78         6.34 o                         
 -10  10   6          1.02         -3.43         3.61 o                         
  -9  10   6         10.16         13.17         4.34 o                         
  -8  10   6        188.64        185.76         9.44 o                         
  -7  10   6        149.04        156.15         8.18 o                         
  -6  10   6         57.61         58.21         4.61 o                         
  -5  10   6         92.08         87.32         4.95 o                         
  -4  10   6       1728.04       1849.31        16.26 o                         
  -3  10   6        537.72        578.50         8.21 o                         
  -2  10   6         85.85         83.32         3.90 o                         
  -1  10   6         55.48         49.92         3.24 o                         
   0  10   6        356.85        338.43         5.65 o                         
   1  10   6        301.03        303.98         7.12 o                         
   2  10   6          1.86         -0.52         2.83 o                         
   3  10   6        114.36        116.02         6.33 o                         
   4  10   6          6.64         12.90         4.66 o                         
   5  10   6          3.75         -4.33         7.16 o                         
   6  10   6          2.29         -2.54         7.77 o                         
 -11  11   6         64.39         64.59         8.18 o                         
 -10  11   6          1.22         -2.98         3.92 o                         
  -9  11   6         28.32         30.42         5.36 o                         
  -8  11   6         75.68         84.38         7.87 o                         
  -7  11   6         10.55          2.35         3.41 o                         
  -6  11   6        130.11        137.85         6.49 o                         
  -5  11   6        305.74        337.67         8.63 o                         
  -4  11   6        405.07        405.21         8.72 o                         
  -3  11   6        216.18        249.56         6.34 o                         
  -2  11   6         68.40         71.40         3.95 o                         
  -1  11   6          0.15         -1.78         2.37 o                         
   0  11   6        394.88        394.16         7.97 o                         
   1  11   6        599.97        624.59        11.56 o                         
   2  11   6         10.19          4.82         3.31 o                         
   3  11   6        234.10        262.09         9.76 o                         
   4  11   6          0.80          3.33         4.38 o                         
   5  11   6         12.45         -3.27         8.65 o                         
   6  11   6          0.82         -7.58         7.58 o                         
 -11  12   6         28.55         31.36         7.64 o                         
 -10  12   6          1.81         -1.92         4.46 o                         
  -9  12   6         40.21         39.80         5.32 o                         
  -8  12   6        298.01        326.74        16.48 o                         
  -7  12   6        120.45        124.29         7.78 o                         
  -6  12   6         19.25         16.69         3.91 o                         
  -5  12   6          0.24          0.10         3.16 o                         
  -4  12   6        538.02        517.26        10.24 o                         
  -3  12   6        102.29         84.84         4.63 o                         
  -2  12   6         18.50         10.62         3.15 o                         
  -1  12   6          4.69         -0.92         2.72 o                         
   0  12   6        225.80        223.75        13.45 o                         
   1  12   6         29.58         21.66         4.35 o                         
   2  12   6         13.02         10.29         4.47 o                         
   3  12   6         24.78         33.27         5.20 o                         
   4  12   6        301.40        310.28        11.83 o                         
   5  12   6          1.68         -7.34         7.34 o                         
 -11  13   6          0.18          4.43         6.95 o                         
 -10  13   6          7.11          5.65         4.97 o                         
  -9  13   6         15.22         19.89         5.59 o                         
  -8  13   6         10.57          3.32         4.12 o                         
  -7  13   6          6.03          1.80         3.70 o                         
  -6  13   6         84.08         78.48         5.45 o                         
  -5  13   6        115.12        101.90         5.81 o                         
  -4  13   6          4.27          1.14         3.15 o                         
  -3  13   6         35.45         42.81         4.57 o                         
  -2  13   6         15.95          9.51         3.30 o                         
  -1  13   6         97.81         94.56         5.70 o                         
   0  13   6        178.78        181.39         8.77 o                         
   1  13   6          0.00         -3.18         3.51 o                         
   2  13   6         77.16         74.54         7.86 o                         
   3  13   6          4.13          4.47         4.64 o                         
   4  13   6         14.62         19.35         5.85 o                         
   5  13   6          1.52         -8.29         8.29 o                         
 -10  14   6          2.85          9.22         5.51 o                         
  -9  14   6         29.14         21.71         5.61 o                         
  -8  14   6         42.75         48.07         6.06 o                         
  -7  14   6         49.14         43.90         5.36 o                         
  -6  14   6         34.65         40.27         4.87 o                         
  -5  14   6        123.88        120.69         7.44 o                         
  -4  14   6        257.77        261.58         8.33 o                         
  -3  14   6       1168.90       1177.91        15.79 o                         
  -2  14   6          1.26         -1.97         3.15 o                         
  -1  14   6         73.40         68.52         5.98 o                         
   0  14   6         41.02         37.47         5.47 o                         
   1  14   6          0.09         -2.82         3.96 o                         
   2  14   6          3.89         -1.15         6.34 o                         
   3  14   6          0.50         -6.91         6.91 o                         
   4  14   6          2.71          0.18         5.53 o                         
   5  14   6          2.06         -0.74         8.75 o                         
 -10  15   6         15.34         16.48         6.78 o                         
  -9  15   6          9.03          6.96         5.35 o                         
  -8  15   6          2.58         -2.75         4.69 o                         
  -7  15   6          5.50         -3.70         3.87 o                         
  -6  15   6          2.74         -0.88         3.41 o                         
  -5  15   6          3.04          1.63         3.50 o                         
  -4  15   6          4.76          6.72         3.66 o                         
  -3  15   6         57.13         65.81         5.40 o                         
  -2  15   6         79.81         68.52         5.29 o                         
  -1  15   6         25.71         18.95         5.00 o                         
   0  15   6         78.91         80.26         7.37 o                         
   1  15   6          7.83          2.58         4.62 o                         
   2  15   6         10.80         10.55         5.51 o                         
   3  15   6          3.16         -5.43         5.43 o                         
   4  15   6          0.37         -1.85         5.84 o                         
  -9  16   6          0.17          0.84         5.08 o                         
  -8  16   6          0.79         -3.33         4.55 o                         
  -7  16   6          2.40         -0.53         4.71 o                         
  -6  16   6        147.27        150.53         8.37 o                         
  -5  16   6          2.46         -1.47         3.66 o                         
  -4  16   6         16.24         13.43         3.75 o                         
  -3  16   6        188.53        182.37         8.02 o                         
  -2  16   6          0.40         -0.74         3.92 o                         
  -1  16   6        121.09        119.34        12.00 o                         
   0  16   6         38.46         29.47         5.92 o                         
   1  16   6         15.74         12.00         5.64 o                         
   2  16   6          5.03          3.44         5.46 o                         
   3  16   6          1.82         -5.83         5.83 o                         
   4  16   6         16.36         15.81        14.05 o                         
  -9  17   6          1.18          1.80         5.61 o                         
  -8  17   6         18.82          6.03         5.44 o                         
  -7  17   6         50.07         51.58         6.48 o                         
  -6  17   6          4.95          4.11         4.32 o                         
  -5  17   6          0.32         -0.58         3.49 o                         
  -4  17   6          9.18          3.99         3.71 o                         
  -3  17   6        214.19        206.62        10.30 o                         
  -2  17   6          0.00         -1.51         5.43 o                         
  -1  17   6        571.79        633.03        16.14 o                         
   0  17   6        106.86         82.17         9.11 o                         
   1  17   6          0.44         -5.86         5.86 o                         
   2  17   6          1.08         -2.12         5.99 o                         
   3  17   6          9.46          6.25         9.15 o                         
  -8  18   6          1.73         -1.79         5.47 o                         
  -7  18   6          0.65         -3.54         5.17 o                         
  -6  18   6         14.49          7.80         5.76 o                         
  -5  18   6         56.52         63.31         6.96 o                         
  -4  18   6          2.28         -2.42         4.36 o                         
  -3  18   6         74.90         57.52         7.24 o                         
  -2  18   6         27.80         12.99         5.62 o                         
  -1  18   6         22.27         30.04         6.80 o                         
   0  18   6        165.30        159.37        14.31 o                         
   1  18   6          2.63         -5.96         5.96 o                         
   2  18   6         26.11         17.84         7.22 o                         
   3  18   6          0.58         -0.59        10.89 o                         
  -8  19   6          3.79         -4.53        16.97 o                         
  -7  19   6         70.69         86.48         8.14 o                         
  -6  19   6         41.49         54.02         7.05 o                         
  -5  19   6         37.64         35.15         6.24 o                         
  -4  19   6          1.05         -3.82         4.88 o                         
  -3  19   6          0.34         -5.51         5.51 o                         
  -2  19   6          1.88          0.91         4.84 o                         
  -1  19   6          0.89          0.42         5.60 o                         
   0  19   6         19.02         26.32         6.53 o                         
   1  19   6         23.45          9.91         6.93 o                         
   2  19   6         25.44         23.58         7.43 o                         
  -7  20   6         44.32         85.48        10.17 o                         
  -6  20   6          3.88          2.31         5.24 o                         
  -5  20   6          0.12         -5.25         5.25 o                         
  -4  20   6          0.28         -3.02         6.21 o                         
  -3  20   6          9.34         -6.59         9.03 o                         
  -2  20   6         11.57          6.44         6.87 o                         
  -1  20   6          0.53         -0.11         8.10 o                         
   0  20   6          0.82         -1.67         6.22 o                         
   1  20   6          5.57          7.55         7.44 o                         
  -5  21   6          1.78         -4.31         6.04 o                         
  -4  21   6          2.13         -2.95         5.89 o                         
  -3  21   6          0.10         -0.24         6.51 o                         
  -2  21   6          0.99         -3.27         6.53 o                         
  -1  21   6          7.77         10.04         6.99 o                         
   0  21   6          4.47         -4.66         7.20 o                         
  -3  22   6          0.31        -10.94        17.35 o                         
  -2  22   6          0.00         17.73        15.09 o                         
 -13   0   7          0.95         10.98        11.32 o                         
 -11   0   7        261.32        279.86        16.79 o                         
  -9   0   7         13.72          9.41         3.92 o                         
  -7   0   7        270.86        283.77         9.04 o                         
  -5   0   7        512.92        516.09        10.06 o                         
  -3   0   7        689.47        733.97         8.87 o                         
  -1   0   7         66.98         54.71         2.03 o                         
   1   0   7         23.75         19.26         5.28 o                         
   3   0   7        192.24        131.64        23.76 o                         
   5   0   7         24.79         16.97        14.71 o                         
 -13   1   7          7.08          6.54         7.77 o                         
 -12   1   7          0.56         -4.51         4.51 o                         
 -11   1   7         42.88         45.68         5.30 o                         
 -10   1   7          0.86         -2.79         2.79 o                         
  -9   1   7        195.26        196.68         6.44 o                         
  -8   1   7          9.17          7.23         2.62 o                         
  -7   1   7        161.44        157.98         5.50 o                         
  -6   1   7        353.91        362.55         7.48 o                         
  -5   1   7         14.20         10.63         2.50 o                         
  -4   1   7        949.97        990.67         8.99 o                         
  -3   1   7       2249.48       2313.77        13.71 o                         
  -2   1   7         37.79         41.05         2.58 o                         
  -1   1   7          4.89          4.53         0.94 o                         
   0   1   7         18.44         14.49         0.86 o                         
   1   1   7          0.07         -0.17         1.07 o                         
   2   1   7          1.41         -0.87         2.70 o                         
   3   1   7          1.11          6.05         3.07 o                         
   4   1   7        222.97        207.30        19.24 o                         
   5   1   7         19.05         10.96         8.78 o                         
   6   1   7         12.97         11.78         9.41 o                         
 -12   2   7        112.57        108.18         8.18 o                         
 -11   2   7         76.98         68.35         5.69 o                         
 -10   2   7          2.10          0.73         3.22 o                         
  -9   2   7          3.70         -1.79         2.35 o                         
  -8   2   7          3.30         -2.59         2.59 o                         
  -7   2   7        108.91        106.68         4.83 o                         
  -6   2   7         11.12         10.03         2.45 o                         
  -5   2   7         39.11         38.89         2.53 o                         
  -4   2   7         20.60         23.47         2.25 o                         
  -3   2   7         28.29         26.18         2.23 o                         
  -2   2   7       2293.43       2252.53        13.44 o                         
  -1   2   7         22.89         22.98         1.47 o                         
   0   2   7         77.26         78.12         4.25 o                         
   1   2   7         23.09         19.77         1.67 o                         
   2   2   7         10.36          8.91         1.74 o                         
   3   2   7          0.56         -1.76         2.77 o                         
   4   2   7          8.95          9.46         4.19 o                         
   5   2   7          3.20          1.59         5.09 o                         
   6   2   7         72.36         41.69        12.60 o                         
 -12   3   7         15.73         14.36         5.23 o                         
 -11   3   7        205.37        236.97        13.52 o                         
 -10   3   7         43.56         35.55         4.27 o                         
  -9   3   7        273.96        270.35         7.77 o                         
  -8   3   7        101.21         91.27         5.42 o                         
  -7   3   7         36.96         38.88         3.17 o                         
  -6   3   7        303.78        313.39         6.55 o                         
  -5   3   7         96.46         79.94         3.59 o                         
  -4   3   7       1224.25       1248.33         9.92 o                         
  -3   3   7        254.20        260.63         4.06 o                         
  -2   3   7         54.61         51.78         2.39 o                         
  -1   3   7          1.26          1.25         1.10 o                         
   0   3   7        169.71        165.26         4.39 o                         
   1   3   7         88.09         80.34         5.20 o                         
   2   3   7         19.25         17.07         2.84 o                         
   3   3   7         14.31          7.92         3.11 o                         
   4   3   7         14.99         14.25         2.99 o                         
   5   3   7         14.48         16.42         4.71 o                         
   6   3   7         11.18         12.45        11.22 o                         
 -12   4   7          0.50         -3.98         4.73 o                         
 -11   4   7          0.40         -0.35         4.28 o                         
 -10   4   7        103.84        106.16         7.60 o                         
  -9   4   7         15.34         17.11         3.45 o                         
  -8   4   7        174.60        192.15         9.44 o                         
  -7   4   7        325.49        334.98         7.31 o                         
  -6   4   7          6.08          6.77         2.32 o                         
  -5   4   7          0.05         -0.38         2.07 o                         
  -4   4   7        236.59        245.48         5.00 o                         
  -3   4   7         87.61         87.37         3.31 o                         
  -2   4   7        413.29        409.50         5.21 o                         
  -1   4   7         70.94         70.27         2.32 o                         
   0   4   7          6.04          4.96         1.76 o                         
   1   4   7         16.41         14.01         1.90 o                         
   2   4   7          0.13          1.80         2.96 o                         
   3   4   7          1.61         -0.16         2.78 o                         
   4   4   7         89.06         79.84         6.93 o                         
   5   4   7          2.81          1.28         4.82 o                         
   6   4   7         13.13          9.46        11.65 o                         
 -12   5   7          6.11          2.92         4.90 o                         
 -11   5   7         89.58         87.32         7.16 o                         
 -10   5   7          3.64          1.67         3.46 o                         
  -9   5   7        150.12        166.60         8.23 o                         
  -8   5   7        725.91        737.43        11.77 o                         
  -7   5   7         96.95         93.66         5.04 o                         
  -6   5   7         10.61          7.85         2.78 o                         
  -5   5   7        726.31        708.27         9.40 o                         
  -4   5   7          2.19          2.78         2.11 o                         
  -3   5   7         30.91         27.65         2.46 o                         
  -2   5   7         96.94         90.05         3.31 o                         
  -1   5   7        241.36        242.85         3.82 o                         
   0   5   7          6.32          8.12         2.01 o                         
   1   5   7         13.70         12.05         2.56 o                         
   2   5   7          0.19         -2.99         3.13 o                         
   3   5   7         32.35         33.01         4.96 o                         
   4   5   7          6.88          8.94         3.93 o                         
   5   5   7         45.16         33.35         5.66 o                         
   6   5   7          1.26         -4.18         7.46 o                         
 -12   6   7         11.73          6.18         5.51 o                         
 -11   6   7         19.13         12.14         5.33 o                         
 -10   6   7          0.67         -2.58         4.04 o                         
  -9   6   7        297.28        308.75         9.93 o                         
  -8   6   7        246.78        259.88         9.65 o                         
  -7   6   7        156.87        147.47         6.29 o                         
  -6   6   7        114.11        101.80         3.69 o                         
  -5   6   7         49.39         48.38         3.70 o                         
  -4   6   7         41.89         41.76         3.32 o                         
  -3   6   7        253.00        256.17         5.37 o                         
  -2   6   7          3.44          2.59         1.48 o                         
  -1   6   7          5.63          6.32         1.76 o                         
   0   6   7        428.83        424.45         7.44 o                         
   1   6   7        455.59        415.68        21.70 o                         
   2   6   7         22.14         20.03         4.56 o                         
   3   6   7          1.94          1.80         3.61 o                         
   4   6   7        235.91        249.66        10.71 o                         
   5   6   7          3.23          2.91         4.61 o                         
   6   6   7          8.17          0.70         6.87 o                         
 -12   7   7         87.29         97.49         9.63 o                         
 -11   7   7          0.34         -2.55         4.89 o                         
 -10   7   7          2.35         -3.92         3.92 o                         
  -9   7   7         22.35         14.43         3.69 o                         
  -8   7   7        545.38        583.52        10.88 o                         
  -7   7   7        258.63        228.13         8.87 o                         
  -6   7   7         24.17         24.23         3.14 o                         
  -5   7   7         87.36         84.37         3.92 o                         
  -4   7   7         15.44         15.23         2.12 o                         
  -3   7   7          7.09          8.95         2.02 o                         
  -2   7   7          1.92          0.36         1.39 o                         
  -1   7   7         21.29         21.49         1.67 o                         
   0   7   7         67.89         71.64         3.44 o                         
   1   7   7         11.38         14.63         2.64 o                         
   2   7   7          0.80         -1.53         3.85 o                         
   3   7   7          0.07          2.60         3.84 o                         
   4   7   7          0.87          3.57         4.72 o                         
   5   7   7         38.89         39.76         6.76 o                         
   6   7   7          0.34         -1.48         7.12 o                         
 -12   8   7          0.00         -0.21         5.00 o                         
 -11   8   7         15.87          3.44         5.80 o                         
 -10   8   7         54.41         49.97         5.63 o                         
  -9   8   7         28.31         14.43         4.00 o                         
  -8   8   7         60.62         59.60         5.50 o                         
  -7   8   7         25.78         27.78         4.36 o                         
  -6   8   7        108.21        107.13         6.58 o                         
  -5   8   7         17.78         15.54         2.93 o                         
  -4   8   7        144.00        157.59         4.98 o                         
  -3   8   7         37.68         37.94         2.78 o                         
  -2   8   7         21.69         19.16         2.16 o                         
  -1   8   7        167.77        164.57         4.09 o                         
   0   8   7       1056.71       1040.44        11.57 o                         
   1   8   7          5.40         -1.30         3.94 o                         
   2   8   7         13.42          9.12         2.64 o                         
   3   8   7         39.08         27.00         5.18 o                         
   4   8   7        195.32        207.57        10.42 o                         
   5   8   7          0.35         -0.27         5.79 o                         
 -12   9   7          3.67          2.52         5.81 o                         
 -11   9   7          1.76          2.09         5.61 o                         
 -10   9   7          0.51         -2.70         4.14 o                         
  -9   9   7         79.60         77.93         6.02 o                         
  -8   9   7        204.23        181.92        10.22 o                         
  -7   9   7         17.45         15.33         3.65 o                         
  -6   9   7         10.32          2.29         3.36 o                         
  -5   9   7         81.44         77.19         4.79 o                         
  -4   9   7         45.05         48.33         3.62 o                         
  -3   9   7        142.00        140.33         5.28 o                         
  -2   9   7          4.91          0.76         1.97 o                         
  -1   9   7         12.94          8.01         2.17 o                         
   0   9   7        109.84        114.93         5.96 o                         
   1   9   7         33.60         31.57         3.15 o                         
   2   9   7          4.28          0.72         2.74 o                         
   3   9   7        349.39        399.74        13.52 o                         
   4   9   7        150.47        193.86        19.98 o                         
   5   9   7          3.86          1.50         6.27 o                         
 -11  10   7         96.37        101.07         9.43 o                         
 -10  10   7          6.92          8.93         4.52 o                         
  -9  10   7        122.90        138.54         9.47 o                         
  -8  10   7        118.25        114.47         6.63 o                         
  -7  10   7         13.47          9.27         3.94 o                         
  -6  10   7         28.78         29.25         4.13 o                         
  -5  10   7         38.35         28.42         3.83 o                         
  -4  10   7         67.20         63.16         3.78 o                         
  -3  10   7        200.83        199.83         6.09 o                         
  -2  10   7         14.51         10.31         2.59 o                         
  -1  10   7          0.84         -0.77         3.02 o                         
   0  10   7        213.21        204.46         7.25 o                         
   1  10   7          1.67         -0.04         2.90 o                         
   2  10   7         11.27          7.82         4.63 o                         
   3  10   7         61.22         70.50        12.95 o                         
   4  10   7          3.77          3.37         5.66 o                         
   5  10   7          0.97         -5.87         6.10 o                         
 -11  11   7         18.76         28.75         6.68 o                         
 -10  11   7         29.12         27.76         6.60 o                         
  -9  11   7         66.34         75.28         7.25 o                         
  -8  11   7          6.75          5.61         4.34 o                         
  -7  11   7         27.82         24.55         4.40 o                         
  -6  11   7          5.91          3.67         3.53 o                         
  -5  11   7        435.71        447.53         9.96 o                         
  -4  11   7        223.92        229.71         9.93 o                         
  -3  11   7          3.86          3.15         2.80 o                         
  -2  11   7          1.18         -2.17         2.47 o                         
  -1  11   7          0.01         -3.46         3.46 o                         
   0  11   7          0.06         -3.33         3.33 o                         
   1  11   7         97.91        106.96         7.93 o                         
   2  11   7         15.27          5.04         4.50 o                         
   3  11   7        292.92        309.36        26.37 o                         
   4  11   7         17.58         23.91         6.75 o                         
   5  11   7          0.15         -3.50         7.00 o                         
 -11  12   7          7.86         10.58         6.52 o                         
 -10  12   7          1.27         -1.05         4.68 o                         
  -9  12   7         75.55         73.11         7.00 o                         
  -8  12   7        363.69        392.77        11.11 o                         
  -7  12   7          1.37         -3.68         3.68 o                         
  -6  12   7         14.74          5.72         3.76 o                         
  -5  12   7        125.53        111.70         6.18 o                         
  -4  12   7        626.53        608.73        11.18 o                         
  -3  12   7         49.64         38.12         4.00 o                         
  -2  12   7         64.29         55.81         4.86 o                         
  -1  12   7         36.41         26.42         4.57 o                         
   0  12   7          0.88         -3.37         3.37 o                         
   1  12   7         10.13          2.95         4.72 o                         
   2  12   7          8.99          7.50         5.25 o                         
   3  12   7        124.28        139.15        21.07 o                         
   4  12   7        144.51        158.77        14.92 o                         
 -10  13   7          2.34         -0.03         4.92 o                         
  -9  13   7          0.89         -1.57         5.25 o                         
  -8  13   7         11.60          2.74         4.78 o                         
  -7  13   7          0.16          0.31         3.77 o                         
  -6  13   7          1.00         -3.55         3.55 o                         
  -5  13   7         53.47         62.27         5.24 o                         
  -4  13   7          8.66         20.17         4.01 o                         
  -3  13   7          1.01          1.80         3.09 o                         
  -2  13   7          6.92          5.11         3.82 o                         
  -1  13   7         18.50          9.81         4.05 o                         
   0  13   7         21.27         18.19         5.35 o                         
   1  13   7          3.92          3.25         5.79 o                         
   2  13   7         12.89          3.85         4.97 o                         
   3  13   7        167.15        191.31        24.47 o                         
   4  13   7          0.52          8.48        11.34 o                         
 -10  14   7         14.39          8.26         5.36 o                         
  -9  14   7         81.15         99.51         7.72 o                         
  -8  14   7         91.71         98.94         7.44 o                         
  -7  14   7         92.34        100.53         8.00 o                         
  -6  14   7          3.23         -0.42         3.73 o                         
  -5  14   7        126.04        131.76         8.77 o                         
  -4  14   7         27.89         31.64         4.41 o                         
  -3  14   7         16.54         20.85         4.49 o                         
  -2  14   7          1.31         -0.14         3.85 o                         
  -1  14   7          7.75          2.44         4.88 o                         
   0  14   7          0.02         -4.42         4.42 o                         
   1  14   7          4.95         -2.79         5.03 o                         
   2  14   7         24.89         11.76         7.46 o                         
   3  14   7          2.80         -0.74         9.36 o                         
   4  14   7         54.50         58.48        12.27 o                         
 -10  15   7          0.00         -5.57         5.57 o                         
  -9  15   7          2.51          4.21         4.84 o                         
  -8  15   7          3.59         -4.28         4.28 o                         
  -7  15   7          7.48          7.77         4.09 o                         
  -6  15   7         68.43         75.93         5.89 o                         
  -5  15   7         86.99         79.68         5.94 o                         
  -4  15   7         57.03         46.36         5.72 o                         
  -3  15   7          9.77         10.05         4.36 o                         
  -2  15   7         11.08          4.85         4.39 o                         
  -1  15   7         96.32         94.26         9.11 o                         
   0  15   7         15.26          9.07         7.92 o                         
   1  15   7         68.43         66.13         9.78 o                         
   2  15   7          8.66          0.78         5.78 o                         
   3  15   7         58.71         57.62        16.61 o                         
  -9  16   7         55.66         62.61         7.51 o                         
  -8  16   7          0.06         -1.30         4.93 o                         
  -7  16   7         33.03         40.98         5.93 o                         
  -6  16   7          1.48          5.47         4.41 o                         
  -5  16   7         14.90          5.56         3.90 o                         
  -4  16   7         17.27          9.23         4.69 o                         
  -3  16   7         87.76         94.61         7.03 o                         
  -2  16   7        116.61        121.42         9.33 o                         
  -1  16   7          4.49          4.17         5.25 o                         
   0  16   7          0.09         -5.13         5.13 o                         
   1  16   7         14.41          1.65         8.78 o                         
   2  16   7          5.10          1.21         5.28 o                         
   3  16   7         15.44          7.62        11.63 o                         
  -9  17   7         25.45         12.07        18.86 o                         
  -8  17   7          4.53         -2.89         5.43 o                         
  -7  17   7          3.83          9.31         5.12 o                         
  -6  17   7          1.46         -1.02         4.48 o                         
  -5  17   7          8.55         -1.46         4.69 o                         
  -4  17   7          1.07          3.58         4.73 o                         
  -3  17   7          0.34          0.62         4.58 o                         
  -2  17   7          2.93          5.88         5.28 o                         
  -1  17   7         82.18         90.94         8.79 o                         
   0  17   7         24.03         26.76         7.30 o                         
   1  17   7          0.31         -4.94         4.94 o                         
   2  17   7          0.82         -5.54         5.54 o                         
  -8  18   7         25.87         14.19         6.65 o                         
  -7  18   7          6.81          4.03         5.73 o                         
  -6  18   7          1.59         -5.58         5.58 o                         
  -5  18   7         27.11         31.12         6.66 o                         
  -4  18   7          2.50         -2.41         4.50 o                         
  -3  18   7         11.77         13.86         5.13 o                         
  -2  18   7          4.26          7.11         5.69 o                         
  -1  18   7          9.13         10.00         5.65 o                         
   0  18   7          1.64         -2.00         6.31 o                         
   1  18   7          0.30          0.78         6.43 o                         
  -7  19   7         15.21         16.02         7.10 o                         
  -6  19   7         31.48         32.74         7.39 o                         
  -5  19   7          0.80         -6.34         6.34 o                         
  -4  19   7          0.64         -6.83         6.83 o                         
  -3  19   7          2.29         -2.88         5.16 o                         
  -2  19   7          7.56         10.64         5.63 o                         
  -1  19   7         51.19         55.36         7.88 o                         
   0  19   7         46.21         39.24        16.07 o                         
   1  19   7          5.71         20.37        10.94 o                         
  -6  20   7         43.34         63.16         8.96 o                         
  -5  20   7         27.53         21.91         7.47 o                         
  -4  20   7          1.01          0.52         5.97 o                         
  -3  20   7         16.41         18.18         7.71 o                         
  -2  20   7          8.01          2.73         5.82 o                         
  -1  20   7          0.70         -6.37         7.49 o                         
  -4  21   7          9.82          2.64        13.58 o                         
  -3  21   7          0.09          3.94        12.35 o                         
 -12   0   8         16.17         10.53         8.75 o                         
 -10   0   8        180.60        183.07        11.78 o                         
  -8   0   8         95.41         74.64         7.22 o                         
  -6   0   8          3.01          2.96         4.18 o                         
  -4   0   8         81.58         81.42         4.87 o                         
  -2   0   8        690.70        616.69         9.63 o                         
   0   0   8          0.08         -1.02         1.02 o                         
   2   0   8        137.01        106.75        21.12 o                         
   4   0   8          0.13          5.28         9.81 o                         
 -12   1   8          0.32         -0.44         5.14 o                         
 -11   1   8          3.94          6.60         4.46 o                         
 -10   1   8         24.72         24.64         4.01 o                         
  -9   1   8         16.10          2.92         3.18 o                         
  -8   1   8          2.33         -2.74         2.74 o                         
  -7   1   8        210.92        223.32         7.04 o                         
  -6   1   8         12.49         10.80         3.35 o                         
  -5   1   8         12.72         15.05         2.57 o                         
  -4   1   8         86.92         95.31         3.12 o                         
  -3   1   8         25.00         24.40         1.92 o                         
  -2   1   8         83.87         77.68         3.41 o                         
  -1   1   8        107.46        111.45         3.52 o                         
   0   1   8          0.67         -0.89         1.55 o                         
   1   1   8        272.31        288.87         9.47 o                         
   2   1   8         59.07         52.13         4.46 o                         
   3   1   8         35.24         19.24         8.80 o                         
   4   1   8          4.33         -1.51         5.87 o                         
   5   1   8          0.02         -1.33         8.91 o                         
 -12   2   8          1.92         -5.64         5.73 o                         
 -11   2   8         13.13          4.96         5.60 o                         
 -10   2   8         54.22         48.15         4.61 o                         
  -9   2   8         11.82         10.62         3.28 o                         
  -8   2   8        152.14        138.39         6.78 o                         
  -7   2   8         37.51         39.28         3.96 o                         
  -6   2   8          9.35         11.05         2.52 o                         
  -5   2   8        524.10        585.90         7.63 o                         
  -4   2   8          0.36         -0.93         1.90 o                         
  -3   2   8        740.21        775.65         7.32 o                         
  -2   2   8        201.61        197.61         4.04 o                         
  -1   2   8         55.44         48.74         2.19 o                         
   0   2   8        196.54        206.24         7.28 o                         
   1   2   8         12.96         10.98         1.92 o                         
   2   2   8        112.99         92.37         6.93 o                         
   3   2   8         11.97         12.26         8.53 o                         
   4   2   8          0.00         -0.68         5.13 o                         
   5   2   8          3.06         -1.56         8.75 o                         
 -12   3   8          0.37          2.52         5.06 o                         
 -11   3   8          0.08         -3.97         3.97 o                         
 -10   3   8         62.02         65.17         5.06 o                         
  -9   3   8        219.88        228.19         8.64 o                         
  -8   3   8        584.74        607.41        10.77 o                         
  -7   3   8         24.98         19.41         4.06 o                         
  -6   3   8          7.88          6.45         2.53 o                         
  -5   3   8          5.38          5.69         2.12 o                         
  -4   3   8         11.07          7.89         2.12 o                         
  -3   3   8         30.99         33.62         2.54 o                         
  -2   3   8        169.37        164.04         3.77 o                         
  -1   3   8        166.59        149.44         4.09 o                         
   0   3   8         27.51         25.19         3.43 o                         
   1   3   8         51.73         44.17         4.35 o                         
   2   3   8          8.75          6.99         2.47 o                         
   3   3   8         13.04         11.76         3.83 o                         
   4   3   8         30.74         31.94         7.92 o                         
   5   3   8          5.16          7.15         7.84 o                         
 -12   4   8         29.12         31.02         6.53 o                         
 -11   4   8          2.52         -0.13         5.36 o                         
 -10   4   8         19.17         24.55         4.30 o                         
  -9   4   8         56.41         54.71         6.44 o                         
  -8   4   8        540.32        600.62        13.86 o                         
  -7   4   8         45.95         46.25         4.81 o                         
  -6   4   8         50.01         53.51         3.67 o                         
  -5   4   8          0.00         -2.12         2.12 o                         
  -4   4   8         43.24         40.27         2.92 o                         
  -3   4   8         12.12         12.99         2.25 o                         
  -2   4   8         21.45         19.95         1.99 o                         
  -1   4   8        254.60        236.32         6.74 o                         
   0   4   8         21.28         14.21         4.14 o                         
   1   4   8         12.21         12.33         3.57 o                         
   2   4   8          9.01          7.94         3.06 o                         
   3   4   8          0.23         -2.96         3.22 o                         
   4   4   8          5.51          5.28         6.40 o                         
   5   4   8          0.21          1.82         8.11 o                         
 -12   5   8         52.94         54.20         7.41 o                         
 -11   5   8         15.16         17.45         6.40 o                         
 -10   5   8        164.87        168.59        11.16 o                         
  -9   5   8          1.69          2.32         3.94 o                         
  -8   5   8        118.71        108.56         7.22 o                         
  -7   5   8         25.97         20.11         3.80 o                         
  -6   5   8        140.71        142.74         6.01 o                         
  -5   5   8         36.81         31.03         3.17 o                         
  -4   5   8        308.91        341.83         6.20 o                         
  -3   5   8         73.43         67.69         3.00 o                         
  -2   5   8          1.25         -0.89         1.25 o                         
  -1   5   8        190.77        185.20         4.77 o                         
   0   5   8        221.28        208.57         6.16 o                         
   1   5   8         54.27         57.00         5.53 o                         
   2   5   8          7.69         10.59         3.64 o                         
   3   5   8          0.78          2.15         3.19 o                         
   4   5   8         39.90         47.32         7.83 o                         
   5   5   8          0.77          1.18         7.68 o                         
 -12   6   8          5.47          0.53         5.10 o                         
 -11   6   8         35.70         35.29         6.93 o                         
 -10   6   8        134.01        130.72         8.25 o                         
  -9   6   8         52.69         60.32         6.04 o                         
  -8   6   8         11.02         10.78         3.99 o                         
  -7   6   8          3.72          2.57         3.59 o                         
  -6   6   8        112.71        115.00         5.84 o                         
  -5   6   8          6.30          7.34         2.69 o                         
  -4   6   8          0.03         -1.70         2.09 o                         
  -3   6   8         22.70         31.44         2.59 o                         
  -2   6   8        437.35        431.82         5.98 o                         
  -1   6   8        815.79        847.12        10.24 o                         
   0   6   8         46.47         39.17         5.74 o                         
   1   6   8         37.13         31.37         4.83 o                         
   2   6   8         29.12         30.16         4.69 o                         
   3   6   8         74.18         67.70         5.87 o                         
   4   6   8         14.52         22.19         5.08 o                         
   5   6   8          8.09         -0.09         8.42 o                         
 -12   7   8          4.38          5.33         5.71 o                         
 -11   7   8         62.18         71.71         7.36 o                         
 -10   7   8         33.46         26.35         5.79 o                         
  -9   7   8          0.20         -3.08         3.79 o                         
  -8   7   8        185.63        195.07         9.91 o                         
  -7   7   8         13.20         11.38         4.21 o                         
  -6   7   8         28.84         35.26         4.08 o                         
  -5   7   8          6.85          7.94         3.02 o                         
  -4   7   8          2.02          2.91         2.66 o                         
  -3   7   8          2.49          1.01         2.11 o                         
  -2   7   8          0.09          0.82         2.08 o                         
  -1   7   8        706.03        701.95         8.93 o                         
   0   7   8        374.77        398.27        12.41 o                         
   1   7   8         77.72         77.47         6.69 o                         
   2   7   8         21.84         18.20         4.69 o                         
   3   7   8         28.25         31.32         5.17 o                         
   4   7   8         71.15         72.93         6.28 o                         
 -12   8   8          0.14         -4.59         6.06 o                         
 -11   8   8         63.43         72.02         9.39 o                         
 -10   8   8         17.32          8.72         4.84 o                         
  -9   8   8         64.09         72.72         6.20 o                         
  -8   8   8         60.12         52.42         4.91 o                         
  -7   8   8          0.67         -3.37         3.71 o                         
  -6   8   8         29.47         20.46         4.01 o                         
  -5   8   8         44.37         34.23         4.13 o                         
  -4   8   8         53.70         49.11         4.14 o                         
  -3   8   8          2.04         -2.18         2.18 o                         
  -2   8   8         50.46         38.27         3.93 o                         
  -1   8   8         30.23         30.51         3.59 o                         
   0   8   8         53.53         58.12         4.29 o                         
   1   8   8          4.83          1.64         3.94 o                         
   2   8   8          1.40          2.63         4.25 o                         
   3   8   8         62.03         54.19         6.46 o                         
   4   8   8          2.63          4.32         5.36 o                         
 -11   9   8         84.98         96.63         8.97 o                         
 -10   9   8          0.28         -4.09         4.09 o                         
  -9   9   8        147.54        140.91         9.54 o                         
  -8   9   8         60.38         54.54         5.47 o                         
  -7   9   8         21.55         15.60         3.89 o                         
  -6   9   8         15.33          9.03         3.70 o                         
  -5   9   8         85.56         86.63         5.31 o                         
  -4   9   8        199.77        195.73        10.36 o                         
  -3   9   8         15.89         13.57         3.04 o                         
  -2   9   8         26.32         15.76         4.06 o                         
  -1   9   8          1.60         -1.17         2.86 o                         
   0   9   8        175.14        173.24        10.70 o                         
   1   9   8         55.97         50.89         6.39 o                         
   2   9   8         22.48         17.22         5.14 o                         
   3   9   8         77.65         69.68         8.85 o                         
   4   9   8         38.43         34.49         7.88 o                         
 -11  10   8         23.32         28.00         8.18 o                         
 -10  10   8          0.21         -1.90         4.93 o                         
  -9  10   8        219.08        258.54        14.94 o                         
  -8  10   8        299.65        342.67        13.55 o                         
  -7  10   8         25.94         24.90         4.61 o                         
  -6  10   8         19.55         21.55         3.97 o                         
  -5  10   8          7.52         -0.94         3.42 o                         
  -4  10   8        234.24        216.53         6.93 o                         
  -3  10   8          2.66         -3.21         3.21 o                         
  -2  10   8          7.61          6.34         3.55 o                         
  -1  10   8         80.42         79.13         9.21 o                         
   0  10   8         12.51          9.21         3.35 o                         
   1  10   8          5.46         -2.74         4.58 o                         
   2  10   8          0.93         -4.90         4.90 o                         
   3  10   8          2.25          4.74         6.75 o                         
   4  10   8         37.71         25.52         8.22 o                         
 -11  11   8          0.19          1.46         5.74 o                         
 -10  11   8          9.64          5.81         5.11 o                         
  -9  11   8         77.43         86.43        10.10 o                         
  -8  11   8         41.35         36.02         5.70 o                         
  -7  11   8         38.29         31.64         4.82 o                         
  -6  11   8         42.52         29.34         4.35 o                         
  -5  11   8        144.03        134.64         8.83 o                         
  -4  11   8         10.76         11.41         3.57 o                         
  -3  11   8          7.77          8.35         3.89 o                         
  -2  11   8          0.06         -3.11         3.11 o                         
  -1  11   8         40.37         37.98         5.05 o                         
   0  11   8          3.15         -1.69         3.80 o                         
   1  11   8          2.29         -1.57         5.03 o                         
   2  11   8         17.60         13.85         6.74 o                         
   3  11   8         74.99         65.92        11.27 o                         
   4  11   8          8.80         -5.37        28.29 o                         
 -11  12   8          1.67         -2.75         8.31 o                         
 -10  12   8          0.04         -0.65         4.91 o                         
  -9  12   8        142.68        127.89         9.75 o                         
  -8  12   8          3.80          5.87         4.68 o                         
  -7  12   8          3.51          0.48         3.98 o                         
  -6  12   8          1.63         -3.74         3.74 o                         
  -5  12   8         94.48        113.33         7.62 o                         
  -4  12   8         21.66         16.60         4.47 o                         
  -3  12   8         65.03         69.23         5.68 o                         
  -2  12   8          9.74          5.14         3.72 o                         
  -1  12   8         27.43         28.23         8.23 o                         
   0  12   8          0.59         -6.35         6.35 o                         
   1  12   8          8.83          1.09         5.82 o                         
   2  12   8         51.48         52.41         9.22 o                         
   3  12   8         61.97         67.56        15.31 o                         
 -10  13   8          3.33         -0.52         5.23 o                         
  -9  13   8          0.65         -0.28         4.30 o                         
  -8  13   8        177.90        181.40        10.15 o                         
  -7  13   8          9.30         12.73         4.30 o                         
  -6  13   8         36.86         28.03         4.55 o                         
  -5  13   8          0.85         -1.09         4.43 o                         
  -4  13   8        151.25        140.73        10.50 o                         
  -3  13   8        267.21        314.56        10.28 o                         
  -2  13   8          0.15         -3.45         3.45 o                         
  -1  13   8          0.07         -2.28         4.64 o                         
   0  13   8          0.38         -4.29         4.29 o                         
   1  13   8         38.23         28.54        10.82 o                         
   2  13   8          9.38          2.39         6.45 o                         
   3  13   8          3.94         -8.13         8.77 o                         
 -10  14   8         17.52         15.44         5.49 o                         
  -9  14   8          0.00          1.27         4.88 o                         
  -8  14   8         15.77         13.44         4.92 o                         
  -7  14   8          0.12         -3.84         4.13 o                         
  -6  14   8         14.71          8.67         4.55 o                         
  -5  14   8         27.73         32.35         5.76 o                         
  -4  14   8        201.03        178.98        12.12 o                         
  -3  14   8         13.81         15.73         4.74 o                         
  -2  14   8         60.16         47.71         5.51 o                         
  -1  14   8          5.47          9.04         4.70 o                         
   0  14   8          0.23         -4.83         4.83 o                         
   1  14   8          9.27          7.22         6.85 o                         
   2  14   8         13.18         16.83         7.54 o                         
  -9  15   8          7.28          6.55         5.54 o                         
  -8  15   8          7.39         13.51         5.44 o                         
  -7  15   8         17.49         12.81         5.30 o                         
  -6  15   8         14.18          8.31         5.31 o                         
  -5  15   8        456.06        445.42        13.22 o                         
  -4  15   8          1.80          3.11         5.56 o                         
  -3  15   8         22.96         18.76         5.27 o                         
  -2  15   8         40.09         54.69         6.66 o                         
  -1  15   8         13.44          6.79         8.24 o                         
   0  15   8         87.29        104.24         9.04 o                         
   1  15   8         54.12         59.76        10.37 o                         
   2  15   8         13.35          4.53        10.58 o                         
  -9  16   8          0.61         -5.78         5.78 o                         
  -8  16   8         42.15         52.97         6.91 o                         
  -7  16   8          0.47          1.73         5.30 o                         
  -6  16   8         26.86         23.29         5.60 o                         
  -5  16   8        281.83        299.01        18.82 o                         
  -4  16   8          0.79          0.64         4.63 o                         
  -3  16   8         51.30         60.33         6.78 o                         
  -2  16   8         85.44        101.30         9.26 o                         
  -1  16   8         13.15         16.41         6.32 o                         
   0  16   8         80.80         86.56         8.98 o                         
   1  16   8          0.92         -6.88         6.88 o                         
  -8  17   8         21.33         23.56         7.52 o                         
  -7  17   8          1.79         -1.36         5.98 o                         
  -6  17   8         18.20         15.21         5.63 o                         
  -5  17   8         69.30         83.16         7.54 o                         
  -4  17   8         20.07         15.91         5.60 o                         
  -3  17   8          0.00          1.55         4.57 o                         
  -2  17   8        164.83        184.78        11.53 o                         
  -1  17   8          9.33          4.47         5.38 o                         
   0  17   8          2.62         -0.16         6.06 o                         
   1  17   8          1.38         -7.37         9.00 o                         
  -7  18   8          1.58          6.15         6.18 o                         
  -6  18   8          4.20         -7.01         7.01 o                         
  -5  18   8          0.96          2.95         6.24 o                         
  -4  18   8         50.03         45.98         7.41 o                         
  -3  18   8          3.85          7.08         5.52 o                         
  -2  18   8          0.88         -1.71         5.39 o                         
  -1  18   8         43.58         47.63         7.56 o                         
   0  18   8         17.27         10.90         6.63 o                         
  -6  19   8         15.64          4.57         6.50 o                         
  -5  19   8         20.35         22.65         7.32 o                         
  -4  19   8         12.67          2.62         6.34 o                         
  -3  19   8          0.00         -5.44         5.44 o                         
  -2  19   8          0.00         -4.93         6.14 o                         
  -1  19   8          0.73         -4.15         9.81 o                         
 -11   0   9         16.81         19.03         7.45 o                         
  -9   0   9        270.30        278.62        12.84 o                         
  -7   0   9          9.84          7.61         5.00 o                         
  -5   0   9          0.45          2.61         3.78 o                         
  -3   0   9       1281.28       1290.50        15.87 o                         
  -1   0   9        367.75        406.38        12.96 o                         
   1   0   9        121.50        106.15        15.17 o                         
   3   0   9          6.24         -6.04        10.18 o                         
 -12   1   9          2.00          1.86         5.21 o                         
 -11   1   9         41.90         51.07         6.22 o                         
 -10   1   9         13.56         14.36         4.17 o                         
  -9   1   9          5.92         10.86         3.77 o                         
  -8   1   9         32.47         31.63         4.44 o                         
  -7   1   9         34.74         35.52         4.13 o                         
  -6   1   9         13.71         15.20         3.60 o                         
  -5   1   9         85.80         92.10         4.30 o                         
  -4   1   9        153.30        158.45         5.68 o                         
  -3   1   9        221.84        244.29         5.06 o                         
  -2   1   9         32.05         27.23         3.12 o                         
  -1   1   9         72.92         72.19         3.17 o                         
   0   1   9         49.62         44.27         3.23 o                         
   1   1   9          1.68          1.94         2.51 o                         
   2   1   9         39.84         36.64         8.69 o                         
   3   1   9          0.00         -6.05         6.80 o                         
   4   1   9         11.95          5.77         8.02 o                         
 -12   2   9          5.11         -0.05         5.55 o                         
 -11   2   9          1.05          3.76         5.39 o                         
 -10   2   9        176.39        206.98         9.30 o                         
  -9   2   9         14.00         16.84         3.82 o                         
  -8   2   9        268.46        298.69        10.27 o                         
  -7   2   9        113.67        109.74         5.83 o                         
  -6   2   9        309.28        316.28         7.75 o                         
  -5   2   9         58.03         50.34         3.84 o                         
  -4   2   9          3.43          1.56         2.39 o                         
  -3   2   9        567.04        584.09         8.47 o                         
  -2   2   9         18.79         12.63         2.86 o                         
  -1   2   9        272.59        290.40         6.97 o                         
   0   2   9          4.87          1.33         2.79 o                         
   1   2   9         68.52         73.65         8.86 o                         
   2   2   9         63.30         51.12         9.32 o                         
   3   2   9          2.31          0.31         7.41 o                         
   4   2   9          0.34          3.10         6.39 o                         
 -12   3   9          4.42         -2.99         4.72 o                         
 -11   3   9          0.01         -2.67         4.80 o                         
 -10   3   9        109.27        106.70         6.77 o                         
  -9   3   9         72.63         80.84         5.85 o                         
  -8   3   9        143.24        149.91         6.82 o                         
  -7   3   9         34.60         37.11         4.49 o                         
  -6   3   9        125.49        140.17         6.33 o                         
  -5   3   9        140.23        153.16         5.81 o                         
  -4   3   9         14.96         16.48         2.69 o                         
  -3   3   9         10.53          8.32         3.03 o                         
  -2   3   9         27.24         25.31         3.79 o                         
  -1   3   9        200.07        194.62         8.80 o                         
   0   3   9         11.53          8.93         3.28 o                         
   1   3   9          6.40          4.87         2.58 o                         
   2   3   9        168.42        151.73        14.75 o                         
   3   3   9         27.47         31.02         7.13 o                         
   4   3   9          3.70          8.33         5.17 o                         
 -12   4   9         10.28         13.18         7.96 o                         
 -11   4   9         54.64         41.71         6.56 o                         
 -10   4   9          4.99          9.88         4.08 o                         
  -9   4   9        280.05        307.03        10.21 o                         
  -8   4   9         33.02         39.72         6.44 o                         
  -7   4   9         78.31         77.63         5.78 o                         
  -6   4   9          0.30          3.33         2.98 o                         
  -5   4   9          0.18          0.48         2.89 o                         
  -4   4   9         11.75          9.83         2.82 o                         
  -3   4   9         30.53         23.03         3.34 o                         
  -2   4   9        113.08        118.04         8.34 o                         
  -1   4   9        161.80        148.72         8.16 o                         
   0   4   9         21.08         15.92         3.79 o                         
   1   4   9         15.73         17.18         3.58 o                         
   2   4   9         10.92         10.51         3.96 o                         
   3   4   9          0.00          3.72         5.08 o                         
   4   4   9         27.18         28.82        10.62 o                         
 -12   5   9         31.48         34.62         6.95 o                         
 -11   5   9          2.51         -0.51         4.85 o                         
 -10   5   9        211.11        231.87        12.46 o                         
  -9   5   9        221.70        231.58        15.65 o                         
  -8   5   9         18.01         14.35         4.11 o                         
  -7   5   9          0.11         -2.15         3.45 o                         
  -6   5   9         66.54         62.45         4.75 o                         
  -5   5   9         30.04         27.95         3.65 o                         
  -4   5   9         11.33         13.56         2.94 o                         
  -3   5   9         15.53         20.17         3.46 o                         
  -2   5   9        104.00         93.33         8.61 o                         
  -1   5   9         56.54         59.28         3.38 o                         
   0   5   9         12.60         10.72         4.04 o                         
   1   5   9          2.79         -2.08         3.25 o                         
   2   5   9          0.03         -0.90         3.30 o                         
   3   5   9          8.06          3.87         5.25 o                         
   4   5   9         36.58         36.08         8.69 o                         
 -12   6   9          1.43         -1.41         5.71 o                         
 -11   6   9         50.01         36.29         7.00 o                         
 -10   6   9         80.11         82.10        10.04 o                         
  -9   6   9          0.24         -1.43         4.08 o                         
  -8   6   9         16.54         17.42         4.62 o                         
  -7   6   9         18.26         19.76         4.11 o                         
  -6   6   9         31.03         29.88         4.04 o                         
  -5   6   9          0.58         -2.77         2.77 o                         
  -4   6   9         21.88         31.36         4.21 o                         
  -3   6   9          0.02         -1.80         3.02 o                         
  -2   6   9          2.78         -1.23         3.11 o                         
  -1   6   9          5.48         -2.66         3.90 o                         
   0   6   9        146.61        133.25         7.65 o                         
   1   6   9          4.54          1.66         3.85 o                         
   2   6   9          1.28         -3.40         3.40 o                         
   3   6   9          0.33          3.15         5.44 o                         
 -12   7   9          0.64          8.15         8.36 o                         
 -11   7   9         30.73         23.17         5.53 o                         
 -10   7   9          5.51          2.44         5.28 o                         
  -9   7   9          2.05         -4.01         4.01 o                         
  -8   7   9         19.75         14.18         4.14 o                         
  -7   7   9         18.86         11.60         4.04 o                         
  -6   7   9          8.22          5.58         3.72 o                         
  -5   7   9         42.39         36.39         4.04 o                         
  -4   7   9         16.75         14.87         3.99 o                         
  -3   7   9          2.14          2.99         3.22 o                         
  -2   7   9         49.22         55.68         5.27 o                         
  -1   7   9          7.08          4.72         2.62 o                         
   0   7   9         34.60         33.47         5.33 o                         
   1   7   9          0.47         -1.28         4.19 o                         
   2   7   9         33.44         28.70         5.20 o                         
   3   7   9          0.48          8.44         4.70 o                         
 -11   8   9         32.05         24.05         8.49 o                         
 -10   8   9          4.46         -0.23         4.58 o                         
  -9   8   9         46.28         37.47         5.48 o                         
  -8   8   9          5.53         -0.24         4.17 o                         
  -7   8   9         10.70          8.83         3.95 o                         
  -6   8   9          0.95         -0.03         3.57 o                         
  -5   8   9         61.30         63.08         5.03 o                         
  -4   8   9          1.64         -0.91         3.51 o                         
  -3   8   9          0.47         -1.59         3.21 o                         
  -2   8   9         16.92         18.15         4.02 o                         
  -1   8   9          1.09          0.31         2.74 o                         
   0   8   9         22.13         22.23         5.10 o                         
   1   8   9          4.37         -2.86         4.27 o                         
   2   8   9          0.75          2.12         4.43 o                         
   3   8   9        146.22        165.47        27.89 o                         
 -11   9   9          2.58         12.17         7.15 o                         
 -10   9   9          2.66         -4.66         4.66 o                         
  -9   9   9          3.78         -0.92         4.08 o                         
  -8   9   9          3.70         -2.98         3.85 o                         
  -7   9   9          0.07         -1.49         3.55 o                         
  -6   9   9          2.17          1.27         3.11 o                         
  -5   9   9          1.37         -1.09         3.38 o                         
  -4   9   9         77.30         77.28         6.13 o                         
  -3   9   9         16.30         18.51         4.21 o                         
  -2   9   9        262.45        282.25        10.09 o                         
  -1   9   9         22.44         15.04         3.64 o                         
   0   9   9         30.40         27.12         6.03 o                         
   1   9   9          0.02         -3.95         3.95 o                         
   2   9   9         85.44         94.62         9.38 o                         
   3   9   9         50.80         59.02         9.31 o                         
 -11  10   9          1.66         -3.98         5.70 o                         
 -10  10   9          3.32         -3.50         4.65 o                         
  -9  10   9         71.27         83.70         7.31 o                         
  -8  10   9          4.13          0.49         3.92 o                         
  -7  10   9         21.54         26.03         4.80 o                         
  -6  10   9         12.86          8.73         5.06 o                         
  -5  10   9          1.54         -2.19         3.94 o                         
  -4  10   9         19.59         16.38         4.34 o                         
  -3  10   9          6.35          7.59         4.22 o                         
  -2  10   9         37.34         31.27         5.14 o                         
  -1  10   9         64.56         56.05         5.34 o                         
   0  10   9         64.75         53.71         7.20 o                         
   1  10   9         11.74         11.27         5.17 o                         
   2  10   9          4.25         -4.37         5.57 o                         
   3  10   9          0.32         -4.13         5.58 o                         
 -11  11   9          0.75         -6.04        17.35 o                         
 -10  11   9          1.22         -1.93         4.92 o                         
  -9  11   9          2.38          0.38         4.67 o                         
  -8  11   9         73.17         98.83         7.21 o                         
  -7  11   9          8.80          2.23         4.36 o                         
  -6  11   9         24.50         10.43         4.97 o                         
  -5  11   9        142.40        146.23         7.91 o                         
  -4  11   9        117.47        111.60         7.03 o                         
  -3  11   9          0.16         -1.26         4.07 o                         
  -2  11   9          3.22          0.12         4.25 o                         
  -1  11   9          3.55         -3.46         3.46 o                         
   0  11   9         18.54          2.33         6.86 o                         
   1  11   9         39.00         31.99         8.08 o                         
   2  11   9          1.07         -5.84         5.84 o                         
 -10  12   9          5.30         -0.30         5.37 o                         
  -9  12   9          7.50          2.50         5.83 o                         
  -8  12   9         72.16         72.12         6.90 o                         
  -7  12   9          1.93          3.51         6.47 o                         
  -6  12   9         28.83         24.88         5.53 o                         
  -5  12   9         30.00         20.71         4.70 o                         
  -4  12   9          4.76          6.58         4.26 o                         
  -3  12   9          0.21         -1.31         4.00 o                         
  -2  12   9          0.06         -2.51         4.25 o                         
  -1  12   9         17.21         10.48         6.83 o                         
   0  12   9          2.87         -3.66         6.57 o                         
   1  12   9          5.87          8.30         7.55 o                         
   2  12   9          7.81          3.53         9.80 o                         
 -10  13   9          4.42         -3.39         5.63 o                         
  -9  13   9         19.90         23.02         5.85 o                         
  -8  13   9         50.55         43.23         6.42 o                         
  -7  13   9         17.59          6.98         5.17 o                         
  -6  13   9         21.76         11.71         5.22 o                         
  -5  13   9          8.47         15.14         4.80 o                         
  -4  13   9        151.14        168.81        11.03 o                         
  -3  13   9         49.18         55.96         6.85 o                         
  -2  13   9         17.16         15.58         5.41 o                         
  -1  13   9          2.59         -4.59         4.59 o                         
   0  13   9          0.09         -2.49         6.65 o                         
   1  13   9          3.82          7.57         7.38 o                         
  -9  14   9          2.62          6.19         5.60 o                         
  -8  14   9         20.99         21.42         5.64 o                         
  -7  14   9         19.16         17.39         6.04 o                         
  -6  14   9         22.77         11.12         5.34 o                         
  -5  14   9          0.50          5.47         4.73 o                         
  -4  14   9         63.05         79.24         7.77 o                         
  -3  14   9          1.42         -2.03         4.46 o                         
  -2  14   9         17.96         21.23         6.00 o                         
  -1  14   9         13.18         20.64         5.49 o                         
   0  14   9         17.26          7.50         7.80 o                         
   1  14   9         93.85        116.16        12.67 o                         
  -9  15   9          4.10         16.30         7.99 o                         
  -8  15   9          0.93         -5.27         5.27 o                         
  -7  15   9         27.54         21.83         6.17 o                         
  -6  15   9         45.65         25.24         6.07 o                         
  -5  15   9         13.21          9.30         5.38 o                         
  -4  15   9         19.03          8.76         5.51 o                         
  -3  15   9         28.91         31.24         6.95 o                         
  -2  15   9         29.53         22.14         6.32 o                         
  -1  15   9         23.60         26.59         6.01 o                         
   0  15   9          0.06         -1.78         7.69 o                         
  -8  16   9          8.03         18.55         7.07 o                         
  -7  16   9         38.89         25.72         6.26 o                         
  -6  16   9         12.55         13.01         5.55 o                         
  -5  16   9         73.44         47.38         6.46 o                         
  -4  16   9         52.28         49.25         7.94 o                         
  -3  16   9          1.67         -1.98         6.04 o                         
  -2  16   9         18.54         21.53         6.18 o                         
  -1  16   9          6.61          6.57         6.31 o                         
   0  16   9          0.67         -7.71         7.71 o                         
  -7  17   9         29.53         28.04         7.37 o                         
  -6  17   9         19.52         19.99         6.28 o                         
  -5  17   9          8.97         12.56         6.52 o                         
  -4  17   9          7.87          7.39         6.69 o                         
  -3  17   9          7.14          7.21         5.82 o                         
  -2  17   9         46.56         40.25         7.06 o                         
  -1  17   9          8.31         12.56         6.96 o                         
  -6  18   9         32.39         39.23        16.60 o                         
  -5  18   9          6.78          6.65         6.09 o                         
  -4  18   9         10.28          9.18         6.53 o                         
  -3  18   9          2.34          4.71         6.28 o                         
 -12   0  10          3.52          0.48         8.37 o                         
 -10   0  10        672.98        780.39        19.49 o                         
  -8   0  10         34.73         32.67         5.74 o                         
  -6   0  10        136.48        151.92         9.42 o                         
  -4   0  10         70.25         69.82         9.97 o                         
  -2   0  10        495.11        492.75        30.29 o                         
   0   0  10        159.70        165.93        21.88 o                         
   2   0  10          9.11          8.17         6.88 o                         
 -12   1  10         28.74         23.21         8.76 o                         
 -11   1  10          2.36         -3.86         5.43 o                         
 -10   1  10         54.17         64.04         6.19 o                         
  -9   1  10        248.56        286.21        10.92 o                         
  -8   1  10         37.04         42.01         4.76 o                         
  -7   1  10         30.32         33.28         4.17 o                         
  -6   1  10          6.66          7.61         3.46 o                         
  -5   1  10          0.61          1.03         4.42 o                         
  -4   1  10         79.12         72.86         6.09 o                         
  -3   1  10        296.15        307.77         9.38 o                         
  -2   1  10        271.31        310.63         8.03 o                         
  -1   1  10         16.87         22.25         3.14 o                         
   0   1  10          0.19          3.72         4.78 o                         
   1   1  10          1.46          4.68         4.90 o                         
   2   1  10          7.53         10.32         5.65 o                         
   3   1  10          0.49          8.86         8.93 o                         
 -12   2  10          0.04         -0.98         5.72 o                         
 -11   2  10          1.25          6.40         5.20 o                         
 -10   2  10         12.50         17.14         4.21 o                         
  -9   2  10        148.92        155.69         7.56 o                         
  -8   2  10         10.11         11.83         3.68 o                         
  -7   2  10         82.25         82.71         5.25 o                         
  -6   2  10         46.80         46.23         4.23 o                         
  -5   2  10        152.09        164.88        13.95 o                         
  -4   2  10        119.01        135.42         8.79 o                         
  -3   2  10        227.49        242.07        14.92 o                         
  -2   2  10          5.64          8.78         3.52 o                         
  -1   2  10         66.68         68.13         5.66 o                         
   0   2  10          2.36          2.10         3.48 o                         
   1   2  10          7.19          7.21         4.98 o                         
   2   2  10          4.15          4.56         5.32 o                         
   3   2  10          2.75          4.88         5.02 o                         
 -12   3  10          6.19         14.42         6.47 o                         
 -11   3  10          9.66         17.74         5.98 o                         
 -10   3  10         99.41        118.25         6.95 o                         
  -9   3  10         32.24         40.16         5.14 o                         
  -8   3  10          5.04          4.56         3.56 o                         
  -7   3  10          0.01         -0.82         2.96 o                         
  -6   3  10          1.20          0.55         3.22 o                         
  -5   3  10         32.53         34.29         5.04 o                         
  -4   3  10         16.55         13.12         4.60 o                         
  -3   3  10        234.41        256.16         9.29 o                         
  -2   3  10        238.63        270.56         8.33 o                         
  -1   3  10         32.30         22.36         4.40 o                         
   0   3  10         34.86         27.23         5.14 o                         
   1   3  10          6.98          9.55         4.74 o                         
   2   3  10          1.23          6.12         4.84 o                         
   3   3  10          0.95          0.86         5.60 o                         
 -12   4  10         37.81         44.49         7.23 o                         
 -11   4  10          0.92          1.34         4.57 o                         
 -10   4  10         20.74          6.95         4.93 o                         
  -9   4  10         14.20         15.77         5.44 o                         
  -8   4  10          0.65         -1.40         3.41 o                         
  -7   4  10          1.24          2.88         3.75 o                         
  -6   4  10        198.06        186.42        12.81 o                         
  -5   4  10          3.12          3.66         4.00 o                         
  -4   4  10          0.96          3.04         4.12 o                         
  -3   4  10         46.02         42.05         6.18 o                         
  -2   4  10        209.99        208.63        16.56 o                         
  -1   4  10          1.20         -3.44         3.44 o                         
   0   4  10         19.53         17.66         3.73 o                         
   1   4  10          1.19          4.73         4.77 o                         
   2   4  10         36.78         30.05         7.52 o                         
 -11   5  10          9.16         -0.32         5.57 o                         
 -10   5  10         48.92         42.26         6.78 o                         
  -9   5  10          3.57         -1.19         3.97 o                         
  -8   5  10         41.47         43.22         5.76 o                         
  -7   5  10         23.38         21.73         4.11 o                         
  -6   5  10         62.46         75.38         6.06 o                         
  -5   5  10         25.03         18.22         4.62 o                         
  -4   5  10         31.01         35.73         7.23 o                         
  -3   5  10          0.26          2.04         3.55 o                         
  -2   5  10         94.92         89.55        10.14 o                         
  -1   5  10          2.12         -1.93         4.12 o                         
   0   5  10          2.08         -1.16         3.29 o                         
   1   5  10          0.05          1.07         3.76 o                         
   2   5  10         20.14         21.37         6.73 o                         
 -11   6  10          6.54          8.20         5.54 o                         
 -10   6  10          6.97         -0.16         7.13 o                         
  -9   6  10         47.18         45.41         5.91 o                         
  -8   6  10          3.08         -0.80         4.03 o                         
  -7   6  10          1.42         -4.01         4.01 o                         
  -6   6  10        354.43        375.45        11.12 o                         
  -5   6  10         16.84         11.86         4.24 o                         
  -4   6  10         20.86         12.21         4.72 o                         
  -3   6  10          0.02          0.14         3.37 o                         
  -2   6  10         36.15         34.47         5.45 o                         
  -1   6  10         11.85          4.98         4.66 o                         
   0   6  10          3.39          3.41         4.26 o                         
   1   6  10          0.04          2.25         4.08 o                         
   2   6  10         12.89         15.79         7.20 o                         
 -11   7  10         24.54         21.86         7.52 o                         
 -10   7  10          7.00          0.90         5.30 o                         
  -9   7  10          0.25         -3.99         4.09 o                         
  -8   7  10          5.04         -3.05         4.33 o                         
  -7   7  10          7.55          3.09         3.99 o                         
  -6   7  10          2.03          2.70         4.26 o                         
  -5   7  10        100.54        105.21         7.11 o                         
  -4   7  10          4.39          5.55         4.35 o                         
  -3   7  10          5.38         -0.29         3.58 o                         
  -2   7  10         14.89         15.40         3.96 o                         
  -1   7  10          1.19          0.54         4.56 o                         
   0   7  10          0.63          0.07         4.17 o                         
   1   7  10          0.21          6.07         4.50 o                         
   2   7  10         16.61         25.30         7.01 o                         
 -11   8  10          2.13         -5.41         5.88 o                         
 -10   8  10          0.11         -6.19         6.19 o                         
  -9   8  10          0.53         -4.29         4.29 o                         
  -8   8  10          0.06         -4.55         4.55 o                         
  -7   8  10          2.14          4.29         4.52 o                         
  -6   8  10         93.09         87.84         8.07 o                         
  -5   8  10        142.22        136.32         9.87 o                         
  -4   8  10         54.52         51.08         5.97 o                         
  -3   8  10         25.36         20.82         4.86 o                         
  -2   8  10          0.25          3.79         3.41 o                         
  -1   8  10        113.87         99.06         8.21 o                         
   0   8  10          0.13         -4.08         4.29 o                         
   1   8  10         22.70         21.60         5.74 o                         
   2   8  10         22.07         21.77         9.02 o                         
 -11   9  10          2.85         -4.51         7.17 o                         
 -10   9  10          9.35          0.43         4.74 o                         
  -9   9  10          4.86          0.60         5.00 o                         
  -8   9  10         22.57         22.26         5.15 o                         
  -7   9  10          5.65          3.04         4.20 o                         
  -6   9  10         14.85          7.75         4.49 o                         
  -5   9  10          7.37          2.42         5.03 o                         
  -4   9  10          1.01          1.77         4.10 o                         
  -3   9  10          1.49          0.22         3.88 o                         
  -2   9  10         94.65         92.32         8.62 o                         
  -1   9  10          9.32          5.80         4.75 o                         
   0   9  10          0.04         -3.47         5.55 o                         
   1   9  10          2.10          3.65         5.41 o                         
 -10  10  10         41.63         19.03         6.34 o                         
  -9  10  10         94.72         94.22         8.52 o                         
  -8  10  10         34.57         21.22         5.53 o                         
  -7  10  10          4.04         -4.64         5.04 o                         
  -6  10  10        159.20        154.89         9.90 o                         
  -5  10  10          2.21         -0.64         4.58 o                         
  -4  10  10          4.93         -1.20         4.40 o                         
  -3  10  10         29.33         30.62         5.30 o                         
  -2  10  10          0.03          3.85         3.85 o                         
  -1  10  10          0.44          0.99         4.91 o                         
   0  10  10         15.80         11.86         5.43 o                         
   1  10  10          7.11          5.58         6.29 o                         
 -10  11  10          0.02         -5.47         5.47 o                         
  -9  11  10         12.65          8.74         5.45 o                         
  -8  11  10         25.82         18.85         6.02 o                         
  -7  11  10          0.36         -4.54         4.58 o                         
  -6  11  10          0.18         -2.46         4.23 o                         
  -5  11  10         68.20         55.13         6.92 o                         
  -4  11  10          8.06          4.10         5.04 o                         
  -3  11  10          8.12         -0.20         5.46 o                         
  -2  11  10          1.65          1.15         5.82 o                         
  -1  11  10         23.52         13.64         5.61 o                         
   0  11  10          2.80         -3.95         6.72 o                         
   1  11  10         16.76         11.75         7.23 o                         
  -9  12  10          7.28         -2.72         5.57 o                         
  -8  12  10         11.63          4.11         8.02 o                         
  -7  12  10          9.06          4.28         5.35 o                         
  -6  12  10          0.05         -4.60         4.60 o                         
  -5  12  10         35.56         26.37         7.08 o                         
  -4  12  10          1.02          3.48         5.40 o                         
  -3  12  10          3.57          0.38         7.08 o                         
  -2  12  10         15.98         13.27         7.20 o                         
  -1  12  10         16.92         18.34         6.53 o                         
   0  12  10          2.71          4.35        12.25 o                         
  -9  13  10        196.58        205.98        18.52 o                         
  -8  13  10          9.28         10.20         6.11 o                         
  -7  13  10          2.99         -3.55         5.11 o                         
  -6  13  10          4.29         -4.89         4.89 o                         
  -5  13  10         41.32         40.39         7.34 o                         
  -4  13  10          8.47          4.73         5.40 o                         
  -3  13  10          1.44          4.85         5.48 o                         
  -2  13  10         20.46         16.13         5.48 o                         
  -1  13  10          0.74          4.68         6.30 o                         
   0  13  10          0.53          6.33         8.11 o                         
  -8  14  10          4.26         -1.32         5.92 o                         
  -7  14  10          5.73         -0.59         6.50 o                         
  -6  14  10         36.53         31.81         7.76 o                         
  -5  14  10          4.81          3.08         7.14 o                         
  -4  14  10          4.87          7.15         6.30 o                         
  -3  14  10          0.69          1.82         5.56 o                         
  -2  14  10         17.28         23.49         6.03 o                         
  -1  14  10         11.37          6.40         6.70 o                         
  -7  15  10         45.68         35.39         7.96 o                         
  -6  15  10         28.99         12.94         7.04 o                         
  -5  15  10         17.01         16.66         6.62 o                         
  -4  15  10          5.59         12.76         6.16 o                         
  -3  15  10         16.73         14.42         9.29 o                         
  -2  15  10          0.68         -0.67         5.09 o                         
  -6  16  10          0.69         -2.29         6.66 o                         
  -5  16  10         12.87          4.28         7.18 o                         
  -4  16  10          6.96         11.14         6.49 o                         
  -3  16  10          0.56         -1.94         6.25 o                         
 -11   0  11        140.30        165.49        18.46 o                         
  -9   0  11          8.35         12.02         6.91 o                         
  -7   0  11         15.04         17.97         8.78 o                         
  -5   0  11         84.21         99.14        12.17 o                         
  -3   0  11        104.00        139.54        17.15 o                         
  -1   0  11          1.85          0.00         9.81 o                         
   1   0  11          6.75         19.99        15.47 o                         
 -11   1  11          6.07         12.94         6.05 o                         
 -10   1  11        305.71        362.97        13.76 o                         
  -9   1  11         20.52         25.93         4.74 o                         
  -8   1  11          0.81         -1.33         5.11 o                         
  -7   1  11          0.46         -1.62         4.70 o                         
  -6   1  11          1.92          4.55         4.85 o                         
  -5   1  11          0.01          4.92         4.67 o                         
  -4   1  11         18.77         21.80         5.25 o                         
  -3   1  11         16.63          8.50         4.81 o                         
  -2   1  11        141.45        162.52         8.26 o                         
  -1   1  11          3.94          5.68         7.86 o                         
   0   1  11          8.05         11.45         9.06 o                         
   1   1  11         41.85         40.67        11.87 o                         
 -11   2  11          4.08          4.86         5.01 o                         
 -10   2  11          6.07         18.97         4.81 o                         
  -9   2  11         77.28         87.79         7.10 o                         
  -8   2  11         37.49         33.57         6.34 o                         
  -7   2  11         19.74         17.17         5.37 o                         
  -6   2  11        104.14         99.59         7.26 o                         
  -5   2  11         23.41         19.28         4.72 o                         
  -4   2  11         34.51         30.92         4.94 o                         
  -3   2  11         58.35         52.36         5.97 o                         
  -2   2  11        129.36        132.69         9.06 o                         
  -1   2  11         11.81          3.11         5.37 o                         
   0   2  11          1.76          3.13         8.15 o                         
   1   2  11          7.99         20.72         7.43 o                         
 -11   3  11        111.30        120.51        11.14 o                         
 -10   3  11          5.34          6.81         5.52 o                         
  -9   3  11          0.11          3.43         5.23 o                         
  -8   3  11          0.00         -3.78         4.76 o                         
  -7   3  11         15.34         13.58         5.32 o                         
  -6   3  11          0.02          0.78         4.36 o                         
  -5   3  11          0.12          2.68         4.33 o                         
  -4   3  11         67.39         63.79         6.23 o                         
  -3   3  11        155.58        164.71        13.59 o                         
  -2   3  11          4.27          1.47         4.23 o                         
  -1   3  11          6.15          4.00         5.15 o                         
   0   3  11          1.12         12.07         6.29 o                         
   1   3  11         15.77         20.21         7.52 o                         
 -11   4  11         20.93         18.83         7.78 o                         
 -10   4  11          0.28          0.68         6.40 o                         
  -9   4  11          1.51         -2.18         4.63 o                         
  -8   4  11         66.08         70.85        10.75 o                         
  -7   4  11         38.62         28.46         6.72 o                         
  -6   4  11        113.79        118.88         8.61 o                         
  -5   4  11          0.27          2.36         4.72 o                         
  -4   4  11          3.36          7.40         4.35 o                         
  -3   4  11         39.00         40.90         5.05 o                         
  -2   4  11          5.25          1.02         4.73 o                         
  -1   4  11          5.99          7.42         4.27 o                         
   0   4  11          2.53          9.21         6.21 o                         
   1   4  11          0.00          8.88         6.42 o                         
 -11   5  11         49.63         39.91         9.51 o                         
 -10   5  11        131.41        134.59         9.39 o                         
  -9   5  11          6.70         -3.41         4.97 o                         
  -8   5  11         11.37          7.56         6.13 o                         
  -7   5  11          1.00         -1.32         4.74 o                         
  -6   5  11         68.71         69.05         7.44 o                         
  -5   5  11          0.01         -1.18         4.47 o                         
  -4   5  11          0.01         -2.39         3.93 o                         
  -3   5  11         45.46         37.63         5.09 o                         
  -2   5  11         14.49          8.79         4.85 o                         
  -1   5  11          0.85         -4.07         4.07 o                         
   0   5  11          0.27          5.42         6.66 o                         
   1   5  11         14.83         31.04         9.13 o                         
 -11   6  11          2.66          8.06         9.63 o                         
 -10   6  11         21.22         24.77         6.43 o                         
  -9   6  11          5.12         -0.26         5.72 o                         
  -8   6  11          0.76         -5.84         5.84 o                         
  -7   6  11         62.92         54.25         8.58 o                         
  -6   6  11         12.14         14.82         5.53 o                         
  -5   6  11         30.67         28.08         5.79 o                         
  -4   6  11          1.44          3.13         4.30 o                         
  -3   6  11          5.15          6.61         3.75 o                         
  -2   6  11         41.78         45.30         7.28 o                         
  -1   6  11          0.05         -2.17         4.80 o                         
   0   6  11         19.94         16.74         6.11 o                         
   1   6  11         21.13         19.60         7.42 o                         
 -10   7  11         34.20         27.08         8.94 o                         
  -9   7  11          0.16         -5.30         5.30 o                         
  -8   7  11         12.84          6.36         5.50 o                         
  -7   7  11         14.97          6.76         7.34 o                         
  -6   7  11         12.09          9.66         5.17 o                         
  -5   7  11          5.24          7.09         4.98 o                         
  -4   7  11         11.05          9.64         7.23 o                         
  -3   7  11         14.16          6.85         4.15 o                         
  -2   7  11          7.18         12.14         5.20 o                         
  -1   7  11         26.54         26.57         5.76 o                         
   0   7  11          0.24          0.00         5.51 o                         
 -10   8  11          1.29         -7.42         7.42 o                         
  -9   8  11         16.57         14.07         5.94 o                         
  -8   8  11          5.92          0.04         4.96 o                         
  -7   8  11          3.63         -4.59         4.59 o                         
  -6   8  11         16.92         13.22         5.85 o                         
  -5   8  11          7.61         10.15         5.43 o                         
  -4   8  11          0.38          1.38         4.87 o                         
  -3   8  11          0.32         -2.68         3.78 o                         
  -2   8  11         19.10         14.67         5.59 o                         
  -1   8  11         21.63         18.91         5.47 o                         
   0   8  11         14.62         13.35         5.47 o                         
 -10   9  11          1.38         -0.84         6.33 o                         
  -9   9  11          0.07         -5.72         5.72 o                         
  -8   9  11          0.73         -6.07         6.07 o                         
  -7   9  11          2.88         -2.62         5.51 o                         
  -6   9  11          0.04         -4.55         5.68 o                         
  -5   9  11         17.09         13.38         5.64 o                         
  -4   9  11          2.43         -0.15         4.49 o                         
  -3   9  11          2.34          2.99         3.95 o                         
  -2   9  11          0.29         -3.50         5.14 o                         
  -1   9  11         10.73          3.68         4.98 o                         
   0   9  11          0.68          1.25         5.30 o                         
  -9  10  11         36.26         38.20        10.47 o                         
  -8  10  11          6.52         -5.30         8.24 o                         
  -7  10  11          2.54         -5.01         6.76 o                         
  -6  10  11          7.39          5.66         6.09 o                         
  -5  10  11          2.69         -0.77         5.62 o                         
  -4  10  11         13.86          5.44         5.12 o                         
  -3  10  11          0.64          1.67         4.30 o                         
  -2  10  11         11.89          6.14         6.04 o                         
  -1  10  11         15.84         18.32         6.65 o                         
  -9  11  11         17.71         11.87         6.46 o                         
  -8  11  11         14.56          3.30         8.38 o                         
  -7  11  11          2.46         -1.66         7.73 o                         
  -6  11  11          0.24         -4.79         4.79 o                         
  -5  11  11          0.95         -4.23         5.74 o                         
  -4  11  11          0.39          0.99         4.56 o                         
  -3  11  11          0.29         -3.26         4.73 o                         
  -2  11  11         30.90         38.87         7.87 o                         
  -1  11  11          0.51          2.38         6.51 o                         
  -8  12  11          4.12         -3.85         6.75 o                         
  -7  12  11          0.22         -5.08         5.08 o                         
  -6  12  11          3.31         -0.50         5.46 o                         
  -5  12  11          2.84         -5.42         5.42 o                         
  -4  12  11        132.86        130.31        11.81 o                         
  -3  12  11         14.28         10.53         9.62 o                         
  -2  12  11         12.00         15.99         7.10 o                         
  -7  13  11          1.24          1.35         5.78 o                         
  -6  13  11          0.32         -5.72         5.94 o                         
  -5  13  11          6.64         -0.26         6.19 o                         
  -4  13  11          1.50         -2.06         5.73 o                         
  -3  13  11          5.88          6.27         5.70 o                         
  -6  14  11          9.36         -5.90         5.90 o                         
  -5  14  11          1.64          4.90         6.32 o                         
  -4  14  11         14.47         10.95         6.70 o                         
 -10   0  12         58.09         57.25        11.11 o                         
  -8   0  12          3.71          4.36        10.83 o                         
  -6   0  12         43.25         54.79        10.19 o                         
  -4   0  12        755.37        859.92        26.56 o                         
  -2   0  12          0.11         25.27        18.86 o                         
 -10   1  12          8.60         10.82         9.77 o                         
  -9   1  12          0.01          5.59         4.70 o                         
  -8   1  12          1.62          2.68         5.24 o                         
  -7   1  12          6.40          6.98         4.77 o                         
  -6   1  12         10.98          4.65         5.54 o                         
  -5   1  12          4.10          7.10         5.83 o                         
  -4   1  12         14.24         25.04         6.40 o                         
  -3   1  12        235.59        282.75         9.40 o                         
  -2   1  12          7.07          5.45        11.87 o                         
  -1   1  12          1.06          6.10        11.01 o                         
 -10   2  12          3.20         11.79         9.72 o                         
  -9   2  12         16.26          7.39         8.23 o                         
  -8   2  12         19.01         14.63         5.87 o                         
  -7   2  12         15.59          4.67         6.48 o                         
  -6   2  12          0.07         -3.20         5.11 o                         
  -5   2  12         59.40         53.61         7.28 o                         
  -4   2  12         61.44         68.61         6.60 o                         
  -3   2  12         48.88         48.35         7.49 o                         
  -2   2  12         34.99         33.27         8.13 o                         
  -1   2  12          0.04          6.71         7.19 o                         
 -10   3  12         20.29         16.78         8.92 o                         
  -9   3  12          5.27         -6.35         6.35 o                         
  -8   3  12          3.02          4.46         7.51 o                         
  -7   3  12          0.00         -0.88         7.27 o                         
  -6   3  12          3.20          4.32         5.35 o                         
  -5   3  12          2.18          2.76         4.74 o                         
  -4   3  12        104.39        101.25         7.48 o                         
  -3   3  12         18.45         12.26         5.58 o                         
  -2   3  12          0.09          2.54         6.13 o                         
  -1   3  12          0.04         -3.90         6.47 o                         
 -10   4  12          0.31          0.19         9.02 o                         
  -9   4  12          4.34          1.58         6.75 o                         
  -8   4  12         25.85         21.04         8.13 o                         
  -7   4  12         28.75         29.23         7.20 o                         
  -6   4  12          3.92          3.06         5.13 o                         
  -5   4  12          9.01          3.73         4.77 o                         
  -4   4  12         14.78         17.96         6.09 o                         
  -3   4  12         82.10         87.35         8.12 o                         
  -2   4  12          0.09         -1.94         5.20 o                         
  -1   4  12          0.61         10.34         8.44 o                         
 -10   5  12         58.14         54.08         8.99 o                         
  -9   5  12          1.87         -3.25         6.24 o                         
  -8   5  12          2.23          0.86         6.47 o                         
  -7   5  12          6.70         -3.22         4.96 o                         
  -6   5  12         21.21         16.92         6.52 o                         
  -5   5  12          0.09         -1.52         5.60 o                         
  -4   5  12          0.77         -0.58         4.11 o                         
  -3   5  12         13.61          9.72         5.55 o                         
  -2   5  12         10.33          2.97         4.61 o                         
  -1   5  12          0.22         -4.00         5.41 o                         
 -10   6  12         11.81          5.78        10.57 o                         
  -9   6  12          8.02         -7.45        10.64 o                         
  -8   6  12          5.26          6.71         6.89 o                         
  -7   6  12          5.30          2.69         5.30 o                         
  -6   6  12         25.62         20.35         6.24 o                         
  -5   6  12          5.92         -0.71         4.72 o                         
  -4   6  12          0.65         -3.83         3.83 o                         
  -3   6  12         20.84         22.98         6.50 o                         
  -2   6  12          0.05         -3.26         7.52 o                         
  -1   6  12          4.79          8.30        10.56 o                         
  -9   7  12          2.26          5.15         7.87 o                         
  -8   7  12          1.79         -6.22         6.22 o                         
  -7   7  12         45.95         36.67         7.35 o                         
  -6   7  12          2.77          3.31         5.52 o                         
  -5   7  12         14.71          7.88         5.68 o                         
  -4   7  12          0.21         -3.99         3.99 o                         
  -3   7  12          1.62          2.27         6.43 o                         
  -2   7  12         15.99         16.19         6.21 o                         
  -9   8  12          0.68         -7.02         7.02 o                         
  -8   8  12          1.06         -5.06         9.10 o                         
  -7   8  12          0.06         -4.07         5.93 o                         
  -6   8  12          0.25         -5.09         5.09 o                         
  -5   8  12          1.19         -4.95         4.95 o                         
  -4   8  12          0.06          0.67         4.35 o                         
  -3   8  12          0.12         -0.06         5.89 o                         
  -2   8  12          0.55          0.77         7.39 o                         
  -8   9  12         18.46         11.94        11.50 o                         
  -7   9  12          3.63          0.24         6.11 o                         
  -6   9  12          4.71         -1.73         6.44 o                         
  -5   9  12         11.04          9.02         6.53 o                         
  -4   9  12          0.72          3.99         5.02 o                         
  -3   9  12          3.78          5.70         5.87 o                         
  -8  10  12          9.11          3.52         9.44 o                         
  -7  10  12         35.70         18.13         9.87 o                         
  -6  10  12          3.72          2.47         6.52 o                         
  -5  10  12          7.89          4.29         6.94 o                         
  -4  10  12          2.63          4.66         8.33 o                         
  -3  10  12          2.73          5.34         7.60 o                         
  -6  11  12         23.55         19.65        12.99 o                         
  -5  11  12         10.23          5.53         6.31 o                         
  -9   0  13         25.17         23.55        12.42 o                         
  -7   0  13         10.33          9.36         6.97 o                         
  -5   0  13         15.29         23.30        12.38 o                         
  -3   0  13         11.01         12.45        16.22 o                         
  -9   1  13          0.01          3.08         8.61 o                         
  -8   1  13          4.19          3.36         4.77 o                         
  -7   1  13          2.95          6.18         6.33 o                         
  -6   1  13         11.58         10.93         5.16 o                         
  -5   1  13          8.07         11.56         5.45 o                         
  -4   1  13          0.65          2.91         6.42 o                         
  -3   1  13          7.99          0.61        10.62 o                         
  -9   2  13          7.46         16.37         6.05 o                         
  -8   2  13          2.28          4.63         6.82 o                         
  -7   2  13          8.43          1.91         5.04 o                         
  -6   2  13          0.12         -4.55         4.55 o                         
  -5   2  13          2.42          4.03         4.98 o                         
  -4   2  13          0.24          2.69         5.28 o                         
  -3   2  13          0.20         11.03         8.96 o                         
  -8   3  13         67.83         66.54         8.74 o                         
  -7   3  13          0.57         -4.13         5.54 o                         
  -6   3  13         17.54          8.64         5.34 o                         
  -5   3  13          0.01         -2.13         5.18 o                         
  -4   3  13          3.69          7.69         6.25 o                         
  -8   4  13          0.17         -4.14         5.81 o                         
  -7   4  13          8.25         10.53         6.50 o                         
  -6   4  13          3.47         -3.46         5.49 o                         
  -5   4  13          6.49         11.58         6.48 o                         
  -4   4  13         38.14         41.13         7.16 o                         
  -8   5  13         14.61         -5.10         8.24 o                         
  -7   5  13          3.35         -0.01         7.67 o                         
  -6   5  13         14.09          8.71         9.41 o                         
  -5   5  13          0.67          6.44         5.21 o                         
  -4   5  13         70.10         74.11         8.96 o                         
  -7   6  13          2.75         -3.57         6.92 o                         
  -6   6  13         10.90          8.88         5.91 o                         
  -5   6  13          7.98          7.14         5.33 o                         
  -6   7  13          1.70          1.51        13.20 o                         
                                                                                
